# Supplementary material for: Characterization of metabolic features derived from the non-polar metabolite UHPLC-QTOF dataset of Jaspis sp. Collected from the waters off Pulau Banggi, Sabah, Malaysia
Source: Data Brief. 2025 Mar 22;60:111474. doi: 10.1016/j.dib.2025.111474 (PMC11985046; doi:10.1016/j.dib.2025.111474)
Supplement: Supplementary file 1 [file mmc1.xlsx]

## Sheet: Raw Data
No.	Identification Method	MSPepSearch Score - MSMS (0-999)	MSPepSearch Score - MSMS-Hybrid (0-999)	Sirius Confidence (0-1)	Detected MS2 Feature Header	Detected m/z	Retention Time (s)	Detected Charge	Mode	Detected Intensity	Collision Energy Range (eV)	Main Libaray	Sub Library	Compound Name	Formula	Adduct	InChIKey	SMILES (Chemspider)	ChEBI ID	ChEBI Name	ChEBI Type and Role	NPClassifier Pathway	NPClassifier Superclass	NPClassifier Class	ClassyFire Superclass	ClassyFire Class	ClassyFire Subclass
1	MSMS	999	MSPepSearch MSMS Priority	MSPepSearch MSMS Priority	SP18_NP01_POS_MSMS_PFP_Y-A1_01_11501-intensity-100-auto-charge-unknown-added Cmpd 112, +MS2(224.2030), 21.0-28.8eV, 3.5 min #303	224.203	205.946	Unknown+	Positive	259	21.0-28.8eV	NIST20	lr_msms	9-Octadecyn-1-one, 1-oxazolo[4,5-b]pyridin-2-yl-	C24H34N2O2	[M+H-H2O]+=>337.2=>224.1	DBMKKVSGBYKSFI-UHFFFAOYSA-N	CCCCCCCCC#CCCCCCCCC(=O)C1=NC2=C(O1)C=CC=N2	CHEBI:185920	CAY10401		Alkaloids	Nicotinic acid alkaloids	Pyridine alkaloids	Organoheterocyclic compounds	Oxazolopyridines
2	MSMS	966	MSPepSearch MSMS Priority	MSPepSearch MSMS Priority	SP18_NP01_POS_MSMS_PFP_Y-A1_01_11501-intensity-100-auto-charge-unknown-added Cmpd 12, +MS2(155.0827), 18.2-25.0eV, 0.8 min #86	155.083	42.919	1+	Positive	4026	18.2-25.0eV	NIST20	hr_msms	(.+/-.)-3-Fluoroamphetamine	C9H12FN	[M+H]+	PIOCLGPCMNPZFT-UHFFFAOYSA-N	CC(CC1=CC(=CC=C1)F)N				Alkaloids	Pseudoalkaloids	Phenylalanine-derived alkaloids	Benzenoids	Benzene and substituted derivatives	Phenethylamines
3	MSMS	999	MSPepSearch MSMS Priority	MSPepSearch MSMS Priority	SP18_NP01_POS_MSMS_PFP_Y-A1_01_11501-intensity-100-auto-charge-unknown-added Cmpd 163, +MS2(498.1833), 28.0-38.5eV, 4.7 min #392	498.183	282.081	3+	Positive	1133	28.0-38.5eV	MSDIAL	MSMS_Public_EXP_Pos_VS17	1-(9-hydroxy-2-isopropyl-10-(2,3,4-trimethoxyphenyl)pyrrolo[3',4':6,7]azepino[4,3,2-cd]indol-8(2H,7H,10H)-yl)ethanone	C27H29N3O5	[M+Na]+	QAPJGIXRNRUPRW-UHFFFAOYSA-N	CC(C)N1C=C2C(C3=C(N(CC3=NC4=C2C1=CC=C4)C(=O)C)O)C5=C(C(=C(C=C5)OC)OC)OC				Alkaloids	Tyrosine alkaloids	Isoquinoline alkaloids	Organoheterocyclic compounds	Benzazepines
4	MSMS	809	MSPepSearch MSMS Priority	MSPepSearch MSMS Priority	SP18_NP01_POS_MSMS_PFP_Y-A1_01_11501-intensity-100-auto-charge-unknown-added Cmpd 192, +MS2(204.0868), 20.2-27.7eV, 5.6 min #457	204.0868	338.235	1+	Positive	9974	20.2-27.7eV	NIST20	hr_msms	N-Acetyl-D-glucosamine	C8H15NO6	[M+H-H2O]+	OVRNDRQMDRJTHS-PVFLNQBWSA-N	CC(=O)N[C@@H]1[C@H]([C@@H]([C@H](O[C@@H]1O)CO)O)O	CHEBI:44278	N-acetyl-alpha-D-glucosamine		Carbohydrates	Aminosugars and aminoglycosides	Aminosugars	Organic oxygen compounds	Organooxygen compounds	Carbohydrates and carbohydrate conjugates
5	MSMS	805	MSPepSearch MSMS Priority	MSPepSearch MSMS Priority	SP18_NP01_POS_MSMS_PFP_Y-A1_01_11501-intensity-100-auto-charge-unknown-added Cmpd 196, +MS2(204.0889), 20.2-27.7eV, 5.7 min #467	204.0889	345.179	1+	Positive	65299	20.2-27.7eV	NIST20	hr_msms	2-Acetamido-2-deoxy-3-O-(.beta.-D-galactopyranosyl)-D-glucopyranose	C14H25NO11	[M+H-C6H12O6]+	HMQPEDMEOBLSQB-RPHKZZMBSA-N	CC(=O)N[C@@H]1[C@H]([C@@H]([C@H](OC1O)CO)O)O[C@H]2[C@@H]([C@H]([C@H]([C@H](O2)CO)O)O)O	CHEBI:27707	beta-D-Galp-(1->3)-D-GlcpNAc	biological role - epitope (CHEBI:53000)	Carbohydrates	Aminosugars and aminoglycosides	Aminosugars	Organic oxygen compounds	Organooxygen compounds	Carbohydrates and carbohydrate conjugates
6	MSMS	802	MSPepSearch MSMS Priority	MSPepSearch MSMS Priority	SP18_NP01_POS_MSMS_PFP_Y-A1_01_11501-intensity-100-auto-charge-unknown-added Cmpd 316, +MS2(366.3048), 25.3-34.8eV, 8.8 min #700	366.3049	532.366	1+	Positive	53478	25.3-34.8eV	MoNA	MoNA-export-LC-MS-MS_Positive_Mode	Melophlin P	C22H39NO3	[M+H]+	TZDVTFYLQHHLND-VXPUYCOJSA-N	CCCCCCCCCCCCCCC/C(=C/1\C(=O)C(N(C1=O)C)C)/O	CHEBI:66691	melophlin P	application - antineoplastic agent (CHEBI:35610) biological role - metabolite (CHEBI:25212)	Amino acids and Peptides;Polyketides	Linear polyketides	3-acyl tetramic acids	Organoheterocyclic compounds	Pyrrolidines	N-alkylpyrrolidines
7	MSMS	999	MSPepSearch MSMS Priority	MSPepSearch MSMS Priority	SP18_NP01_POS_MSMS_PFP_Y-A1_01_11501-intensity-100-auto-charge-unknown-added Cmpd 500, +MS2(131.9617), 17.3-23.8eV, 14.0 min #1085	131.9617	835.218	Unknown+	Positive	1337	17.3-23.8eV	NIST20	hr_msms	5,6-Dihydro-6-methyl-4H-1,3-thiazin-2-amine	C5H10N2S	[M+H]+	BATVOUKHGLKDGQ-UHFFFAOYSA-N	CC1CCN=C(S1)N	CHEBI:91610	6-methyl-5,6-dihydro-4H-1,3-thiazin-2-amine		Alkaloids			Organoheterocyclic compounds	Thiazines	1,3-thiazines
8	MSMS	999	MSPepSearch MSMS Priority	MSPepSearch MSMS Priority	SP18_NP02_POS_MSMS_PFP_Y-A2_01_11502-intensity-100-auto-charge-unknown-added Cmpd 113, +MS2(121.9657), 16.9-23.2eV, 3.7 min #317	121.966	220.544	Unknown+	Positive	669	16.9-23.2eV	NIST20	lr_msms	(2,2-Dichlorocyclopropyl)methyl 4H-1,2,4-triazol-3-yl sulfone	C6H7Cl2N3O2S	[M+H]+=>123.0	ALCHFSBESHECBC-UHFFFAOYSA-N	C1C(C1(Cl)Cl)CS(=O)(=O)C2=NC=NN2				Alkaloids			Organoheterocyclic compounds	Azoles	Triazoles
9	MSMS	847	MSPepSearch MSMS Priority	MSPepSearch MSMS Priority	SP18_NP02_POS_MSMS_PFP_Y-A2_01_11502-intensity-100-auto-charge-unknown-added Cmpd 210, +MS2(421.3514), 26.4-36.3eV, 6.7 min #540	421.351	398.523	1+	Positive	110283	26.4-36.3eV	NIST20	hr_msms	(3.beta.,5.Xi.,9.Xi.,18.Xi.,22.beta.)-22-Hydroxy-25-oxoolean-12-en-3-yl 6-deoxy-.alpha.-L-mannopyranosyl-(1->2)-.beta.-D-xylopyranosyl-(1->2)-.beta.-D-glucopyranosiduronic acid	C47H74O17	[M+H-C17H30O16]+	GGYFTLUVQMVCMN-LMQYYACCSA-N	C[C@@H]1O[C@H]([C@@H]([C@@H]([C@H]1O)O)O)O[C@H]2[C@@H](OC[C@H]([C@@H]2O)O)O[C@H]3[C@@H](O[C@@H]([C@H]([C@@H]3O)O)C(=O)O)O[C@@H]4[C@@](C5[C@@](C6[C@]([C@]7(C(=CC6)C8[C@]([C@@H](C[C@@](C8)(C)C)O)(CC7)C)C)(CC5)C)(CC4)C=O)(C)C				Terpenoids	Triterpenoids	Oleanane triterpenoids	Lipids and lipid-like molecules	Prenol lipids	Terpene glycosides
10	MSMS	816	MSPepSearch MSMS Priority	MSPepSearch MSMS Priority	SP18_NP02_POS_MSMS_PFP_Y-A2_01_11502-intensity-100-auto-charge-unknown-added Cmpd 304, +MS2(313.2772), 24.3-33.4eV, 9.1 min #723	313.2772	546.394	1+	Positive	9272	24.3-33.4eV	MoNA	MoNA-export-LC-MS-MS_Positive_Mode	NCGC00178646-02!2,4-dihydroxyheptadecyl acetate [IIN-based: Match]	C19H38O4	[M-H2O+H]+	ZBVKFVTUHVIICH-UHFFFAOYSA-N	CCCCCCCCCCCCCC(CC(COC(=O)C)O)O	CHEBI:139453	2,4-dihydroxyheptadecyl acetate		Fatty acids	Fatty acyls	Fatty alcohols	Lipids and lipid-like molecules	Fatty Acyls	Fatty alcohols
11	MSMS	810	MSPepSearch MSMS Priority	MSPepSearch MSMS Priority	SP18_NP02_POS_MSMS_PFP_Y-A2_01_11502-intensity-100-auto-charge-unknown-added Cmpd 380, +MS2(395.3697), 25.9-35.6eV, 11.5 min #901	395.3697	686.37	1+	Positive	6253	25.9-35.6eV	NIST20	hr_msms	Fucosterol	C29H48O	[M+H-H2O]+	OSELKOCHBMDKEJ-JUGJNGJRSA-N	C/C=C(\CC[C@@H](C)[C@H]1CC[C@@H]2[C@@]1(CC[C@H]3[C@H]2CC=C4[C@@]3(CC[C@@H](C4)O)C)C)/C(C)C	CHEBI:27865	fucosterol	application - hepatoprotective agent (CHEBI:62868) biological role - metabolite (CHEBI:25212) chemical role - antioxidant (CHEBI:22586)	Terpenoids	Steroids	Stigmastane steroids	Lipids and lipid-like molecules	Steroids and steroid derivatives	Stigmastanes and derivatives
12	MSMS	841	MSPepSearch MSMS Priority	MSPepSearch MSMS Priority	SP18_NP02_POS_MSMS_PFP_Y-A2_01_11502-intensity-100-auto-charge-unknown-added Cmpd 398, +MS2(782.7337), 34.8-47.8eV, 12.1 min #943	782.734	722.237	1+	Positive	5038	34.8-47.8eV	MSDIAL/Lipidblast	MSDIAL-TandemMassSpectralAtlas-VS69-Pos	TG 14:0_15:0_16:0	C48H92O6	[M+NH4]+	RIBSYLFDZQICKH-UHFFFAOYNA-N
13	MSMS	999	MSPepSearch MSMS Priority	MSPepSearch MSMS Priority	SP18_NP02_POS_MSMS_PFP_Y-A2_01_11502-intensity-100-auto-charge-unknown-added Cmpd 5, +MS2(160.0383), 18.4-25.2eV, 0.4 min #62	160.0383	28.4787	1+	Positive	2030	18.4-25.2eV	NIST20	hr_msms	DL-2-Aminocaprylic acid	C8H17NO2	[M+H]+	AKVBCGQVQXPRLD-UHFFFAOYSA-N	CCCCCCC(C(=O)O)N	CHEBI:75145	2-aminooctanoic acid	biological role - human metabolite (CHEBI:77746)	Amino acids and Peptides;Fatty acids	Fatty Acids and Conjugates;Small peptides	Amino fatty acids;Aminoacids	Organic acids and derivatives	Carboxylic acids and derivatives	Amino acids, peptides, and analogues
14	MSMS	999	MSPepSearch MSMS Priority	MSPepSearch MSMS Priority	SP18_NP03_POS_MSMS_PFP_Y-A3_01_11503-intensity-100-auto-charge-unknown-added Cmpd 113, +MS2(204.0864), 20.2-27.7eV, 3.4 min #301	204.086	205.874	Unknown+	Positive	804	20.2-27.7eV	NIST20	biopep_msms	Lys-Gly	C8H17N3O3	[M+H]+
15	MSMS	999	MSPepSearch MSMS Priority	MSPepSearch MSMS Priority	SP18_NP03_POS_MSMS_PFP_Y-A3_01_11503-intensity-100-auto-charge-unknown-added Cmpd 27, +MS2(174.1248), 19.0-26.1eV, 1.0 min #105	174.125	59.3526	1+	Positive	663	19.0-26.1eV	MSDIAL	MSMS_Public_EXP_Pos_VS17	6-hydroxybenzofuran-3(2H)-one	C8H6O3	[M+Na]+	GBDMODVZBPFQKI-UHFFFAOYSA-N	C1C(=O)C2=C(O1)C=C(C=C2)O				Shikimates and Phenylpropanoids			Organoheterocyclic compounds	Benzofurans
16	MSMS	999	MSPepSearch MSMS Priority	MSPepSearch MSMS Priority	SP18_NP03_POS_MSMS_PFP_Y-A3_01_11503-intensity-100-auto-charge-unknown-added Cmpd 299, +MS2(167.0356), 18.7-25.7eV, 8.8 min #702	167.0356	527.41	1+	Positive	88814	18.7-25.7eV	NIST20	hr_msms	Mono-2-ethylhexyl phthalate	C16H22O4	[M+H-C8H16]+	DJDSLBVSSOQSLW-UHFFFAOYSA-N	CCCCC(CC)COC(=O)C1=CC=CC=C1C(=O)O	CHEBI:17243	mono(2-ethylhexyl) phthalate		Shikimates and Phenylpropanoids	Phenolic acids (C6-C1)	Shikimic acids and derivatives;Simple phenolic acids	Benzenoids	Benzene and substituted derivatives	Benzoic acids and derivatives
17	MSMS	999	MSPepSearch MSMS Priority	MSPepSearch MSMS Priority	SP18_NP03_POS_MSMS_PFP_Y-A3_01_11503-intensity-100-auto-charge-unknown-added Cmpd 9, +MS2(203.0914), 20.1-27.7eV, 0.6 min #76	203.091	35.7984	Unknown+	Positive	157	20.1-27.7eV	MSDIAL	MSMS_Public_EXP_Pos_VS17	7-hydroxy-2,3-dihydrocyclopenta[c]chromen-4(1H)-one	C12H10O3	[M+H]+	HLHZQJPJPNQANY-UHFFFAOYSA-N	C1CC2=C(C1)C(=O)OC3=C2C=CC(=C3)O				Shikimates and Phenylpropanoids	Coumarins	Simple coumarins	Phenylpropanoids and polyketides	Coumarins and derivatives
18	MSMS-Hybrid	Below threshold (800) / No Match	834	MSPepSearch MSMS Hybrid Priority	SP18_NP01_POS_MSMS_PFP_Y-A1_01_11501-intensity-100-auto-charge-unknown-added Cmpd 197, +MS2(624.2191), 31.0-42.6eV, 5.8 min #472	624.219	345.193	1+	Positive	106052	31.0-42.6eV	NIST20	hr_msms	Man1	C22H38N2O16	[M+H-H2O]+
19	MSMS-Hybrid	Below threshold (800) / No Match	835	MSPepSearch MSMS Hybrid Priority	SP18_NP01_POS_MSMS_PFP_Y-A1_01_11501-intensity-100-auto-charge-unknown-added Cmpd 221, +MS2(439.3582), 26.8-36.8eV, 6.5 min #526	439.3582	390.601	1+	Positive	6931	26.8-36.8eV	NIST20	hr_msms	Ginsenoside Rg3	C42H72O13	[M+H-C12H26O13]+	RWXIFXNRCLMQCD-JBVRGBGGSA-N	CC(=CCC[C@@](C)([C@H]1CC[C@@]2([C@@H]1[C@@H](C[C@H]3[C@]2(CC[C@@H]4[C@@]3(CC[C@@H](C4(C)C)O[C@H]5[C@@H]([C@H]([C@@H]([C@H](O5)CO)O)O)O[C@H]6[C@@H]([C@H]([C@@H]([C@H](O6)CO)O)O)O)C)C)O)C)O)C	CHEBI:67991	(20S)-ginsenoside Rg3	application - angiogenesis modulating agent (CHEBI:50926) application - antineoplastic agent (CHEBI:35610) biological role - apoptosis inducer (CHEBI:68495) biological role - plant metabolite (CHEBI:76924)	Terpenoids	Triterpenoids	Dammarane and Protostane triterpenoids	Lipids and lipid-like molecules	Prenol lipids	Terpene glycosides
20	MSMS-Hybrid	Below threshold (800) / No Match	879	MSPepSearch MSMS Hybrid Priority	SP18_NP01_POS_MSMS_PFP_Y-A1_01_11501-intensity-100-auto-charge-unknown-added Cmpd 258, +MS2(438.1544), 26.8-36.8eV, 7.7 min #617	438.154	461.386	1+	Positive	10018	26.8-36.8eV	MSDIAL/Lipidblast	MSDIAL-TandemMassSpectralAtlas-VS69-Pos	TG 16:0_17:2_20:1	C56H102O6	[M+Na]+	HOEGQHMCNMKQEW-UHWOILSDNA-N
21	MSMS-Hybrid	Below threshold (800) / No Match	960	MSPepSearch MSMS Hybrid Priority	SP18_NP01_POS_MSMS_PFP_Y-A1_01_11501-intensity-100-auto-charge-unknown-added Cmpd 313, +MS2(406.3364), 26.1-35.9eV, 8.9 min #704	406.336	531.843	1+	Positive	16711	26.1-35.9eV	MSDIAL/Lipidblast	MSDIAL-TandemMassSpectralAtlas-VS69-Pos	TG 16:2_18:3_20:5	C57H90O6	[M+Na]+	WQHJREMQXZADGP-DKVINJELNA-N
22	MSMS-Hybrid	Below threshold (800) / No Match	950	MSPepSearch MSMS Hybrid Priority	SP18_NP01_POS_MSMS_PFP_Y-A1_01_11501-intensity-100-auto-charge-unknown-added Cmpd 314, +MS2(406.3364), 26.1-35.9eV, 8.9 min #706	406.336	531.843	1+	Positive	16711	26.1-35.9eV	MSDIAL/Lipidblast	MSDIAL-TandemMassSpectralAtlas-VS69-Pos	TG 16:2_18:3_20:5	C57H90O6	[M+Na]+	WQHJREMQXZADGP-DKVINJELNA-N
23	MSMS-Hybrid	Below threshold (800) / No Match	849	MSPepSearch MSMS Hybrid Priority	SP18_NP01_POS_MSMS_PFP_Y-A1_01_11501-intensity-100-auto-charge-unknown-added Cmpd 325, +MS2(338.3164), 16.0-22.0eV, 9.1 min #721	338.316	548.599	Unknown+	Positive	7015	16.0-22.0eV	MSDIAL	MSMS_Public_EXP_Pos_VS17	Dehydroandrographolide	C20H28O4	[M+H]+	YIIRVUDGRKEWBV-FZOOCBFYSA-N	C[C@@]12CC[C@H]([C@@]([C@H]1CCC(=C)[C@H]2C/C=C/3\C=COC3=O)(C)CO)O				Terpenoids	Diterpenoids	Labdane diterpenoids	Organoheterocyclic compounds	Dihydrofurans	Furanones
24	MSMS-Hybrid	Below threshold (800) / No Match	931	MSPepSearch MSMS Hybrid Priority	SP18_NP01_POS_MSMS_PFP_Y-A1_01_11501-intensity-100-auto-charge-unknown-added Cmpd 328, +MS2(751.5419), 34.0-46.8eV, 9.2 min #727	751.542	550.963	1+	Positive	10394	34.0-46.8eV	MSDIAL/Lipidblast	MSDIAL-TandemMassSpectralAtlas-VS69-Pos	TG O-20:1_16:0_16:1	C55H104O5	[M+Na]+	LCXYGVAHKYWLKJ-UOBUJMOANA-N
25	MSMS-Hybrid	Below threshold (800) / No Match	829	MSPepSearch MSMS Hybrid Priority	SP18_NP01_POS_MSMS_PFP_Y-A1_01_11501-intensity-100-auto-charge-unknown-added Cmpd 341, +MS2(678.5520), 32.3-44.4eV, 9.6 min #755	678.552	571.315	1+	Positive	17828	32.3-44.4eV	MSDIAL/Lipidblast	MSDIAL-TandemMassSpectralAtlas-VS69-Pos	TG O-22:6_20:2_22:6	C67H104O5	[M+NH4]+	LYBFKRWPXOVWAU-QGBROAAWNA-N
26	MSMS-Hybrid	Below threshold (800) / No Match	854	MSPepSearch MSMS Hybrid Priority	SP18_NP01_POS_MSMS_PFP_Y-A1_01_11501-intensity-100-auto-charge-unknown-added Cmpd 366, +MS2(621.5911), 30.9-42.5eV, 10.2 min #800	621.5911	608.931	1+	Positive	15714	30.9-42.5eV	NIST20	hr_msms	1,2-Dioctadecanoyl-sn-glycerol	C39H76O5	[M+H-H2O]+	UHUSDOQQWJGJQS-QNGWXLTQSA-N	CCCCCCCCCCCCCCCCCC(=O)OC[C@H](CO)OC(=O)CCCCCCCCCCCCCCCCC	CHEBI:41847	1,2-dioctadecanoyl-sn-glycerol		Fatty acids	Glycerolipids	Diacylglycerols	Lipids and lipid-like molecules	Glycerolipids	Diradylglycerols
27	MSMS-Hybrid	Below threshold (800) / No Match	999	MSPepSearch MSMS Hybrid Priority	SP18_NP01_POS_MSMS_PFP_Y-A1_01_11501-intensity-100-auto-charge-unknown-added Cmpd 383, +MS2(790.6448), 35.0-48.1eV, 11.1 min #869	790.645	673.119	1+	Positive	24271	35.0-48.1eV	MSDIAL	MSMS_Public_EXP_Pos_VS17	Scabioside C	C41H66O13	[M+Na]+	KAYMPWXMHIUNGC-UHFFFAOYSA-N
28	MSMS-Hybrid	Below threshold (800) / No Match	867	MSPepSearch MSMS Hybrid Priority	SP18_NP01_POS_MSMS_PFP_Y-A1_01_11501-intensity-100-auto-charge-unknown-added Cmpd 384, +MS2(790.6448), 35.0-48.1eV, 11.1 min #871	790.645	673.119	1+	Positive	24271	35.0-48.1eV	MSDIAL	MSMS_Public_EXP_Pos_VS17	Scabioside C	C41H66O13	[M+Na]+	KAYMPWXMHIUNGC-UHFFFAOYSA-N
29	MSMS-Hybrid	Below threshold (800) / No Match	884	MSPepSearch MSMS Hybrid Priority	SP18_NP01_POS_MSMS_PFP_Y-A1_01_11501-intensity-100-auto-charge-unknown-added Cmpd 412, +MS2(870.7437), 36.9-50.7eV, 11.9 min #929	870.744	718.868	1+	Positive	16795	36.9-50.7eV	MSDIAL/Lipidblast	MSDIAL-TandemMassSpectralAtlas-VS69-Pos	TG 18:1_18:2_18:2	C57H100O6	[M+NH4]+	VVEBTVMJPTZDHO-WECKWCTPNA-N
30	MSMS-Hybrid	Below threshold (800) / No Match	970	MSPepSearch MSMS Hybrid Priority	SP18_NP01_POS_MSMS_PFP_Y-A1_01_11501-intensity-100-auto-charge-unknown-added Cmpd 416, +MS2(808.7512), 35.4-48.7eV, 12.2 min #947	808.751	723.237	1+	Positive	6507	35.4-48.7eV	MSDIAL	MSMS_Public_EXP_Pos_VS17	Isorhamnetin 3-sophoroside-7-rhamnoside	C34H42O21	[M+Na]+	FJQKXKNZQQBTDD-IOCIRFPBSA-N	C[C@H]1[C@@H]([C@H]([C@H]([C@@H](O1)OC2=CC(=C3C(=C2)OC(=C(C3=O)O[C@H]4[C@@H]([C@H]([C@@H]([C@H](O4)CO)O)O)O[C@H]5[C@@H]([C@H]([C@@H]([C@H](O5)CO)O)O)O)C6=CC(=C(C=C6)O)OC)O)O)O)O				Shikimates and Phenylpropanoids	Flavonoids	Flavonols	Phenylpropanoids and polyketides	Flavonoids	Flavonoid glycosides
31	MSMS-Hybrid	Below threshold (800) / No Match	915	MSPepSearch MSMS Hybrid Priority	SP18_NP01_POS_MSMS_PFP_Y-A1_01_11501-intensity-100-auto-charge-unknown-added Cmpd 66, +MS2(188.1419), 19.5-26.8eV, 2.1 min #188	188.142	122.923	Unknown+	Positive	884	19.5-26.8eV	NIST20	hr_msms	1-(Aminomethyl)cyclobutan-1-amine	C5H12N2	[2M+H]+	XCJMSKRFAJQWSS-UHFFFAOYSA-N	C1CC(C1)(CN)N				Amino acids and Peptides;Shikimates and Phenylpropanoids	Small peptides	Aminoacids	Organic nitrogen compounds	Organonitrogen compounds	Amines
32	MSMS-Hybrid	Below threshold (800) / No Match	996	MSPepSearch MSMS Hybrid Priority	SP18_NP01_POS_MSMS_PFP_Y-A1_01_11501-intensity-100-auto-charge-unknown-added Cmpd 92, +MS2(315.2435), 24.3-33.4eV, 2.8 min #251	315.2435	167.651	1+	Positive	861	24.3-33.4eV	MSDIAL	MSMS_Public_EXP_Pos_VS17	Psoralidin	C20H16O5	[M+Na]+	YABIJLLNNFURIJ-UHFFFAOYSA-N	CC(=CCC1=CC2=C(C=C1O)OC(=O)C3=C2OC4=C3C=CC(=C4)O)C	CHEBI:8616	psoralidin	biological role - estrogen receptor agonist (CHEBI:63951) biological role - plant metabolite (CHEBI:76924)	Shikimates and Phenylpropanoids	Isoflavonoids	Coumestan	Phenylpropanoids and polyketides	Isoflavonoids	Coumestans
33	MSMS-Hybrid	Below threshold (800) / No Match	999	MSPepSearch MSMS Hybrid Priority	SP18_NP02_POS_MSMS_PFP_Y-A2_01_11502-intensity-100-auto-charge-unknown-added Cmpd 114, +MS2(121.9656), 16.9-23.2eV, 3.7 min #320	121.966	220.544	Unknown+	Positive	669	16.9-23.2eV	MSDIAL	MSMS_Public_EXP_Pos_VS17	Coniferyl ferulate	C20H20O6	[M+Na]+	PGLIMMMHQDNVRS-ZJSQCTGTSA-N	COC1=C(C=CC(=C1)/C=C\COC(=O)/C=C\C2=CC(=C(C=C2)O)OC)O				Shikimates and Phenylpropanoids	Phenylpropanoids (C6-C3)	Cinnamic acids and derivatives	Phenylpropanoids and polyketides	Cinnamic acids and derivatives	Hydroxycinnamic acids and derivatives
34	MSMS-Hybrid	Below threshold (800) / No Match	862	MSPepSearch MSMS Hybrid Priority	SP18_NP02_POS_MSMS_PFP_Y-A2_01_11502-intensity-100-auto-charge-unknown-added Cmpd 115, +MS2(204.0864), 20.2-27.7eV, 3.7 min #321	204.086	224.118	Unknown+	Positive	568	20.2-27.7eV	NIST20	hr_msms	1-(1,4'-Bipiperidin-3-yl)-N,N-dimethylmethanamine	C13H27N3	[M+H-C2H7N]+	BACUERBVBVPLKR-UHFFFAOYSA-N	CN(C)CC1CCCN(C1)C2CCNCC2				Alkaloids	Lysine alkaloids	Quinolizidine alkaloids	Organoheterocyclic compounds	Piperidines	Aminopiperidines
35	MSMS-Hybrid	Below threshold (800) / No Match	931	MSPepSearch MSMS Hybrid Priority	SP18_NP02_POS_MSMS_PFP_Y-A2_01_11502-intensity-100-auto-charge-unknown-added Cmpd 128, +MS2(660.2345), 31.8-43.8eV, 4.0 min #343	660.234	241.12	Unknown+	Positive	754	31.8-43.8eV	NIST20	hr_msms	Man2G0 Fragment a	C36H61N3O26	[M+H]+
36	MSMS-Hybrid	Below threshold (800) / No Match	841	MSPepSearch MSMS Hybrid Priority	SP18_NP02_POS_MSMS_PFP_Y-A2_01_11502-intensity-100-auto-charge-unknown-added Cmpd 130, +MS2(528.1934), 28.7-39.4eV, 4.2 min #352	528.193	248.054	1+	Positive	2163	28.7-39.4eV	NIST20	hr_msms	(3.beta.,5.Xi.,9.Xi.)-3-((2-Acetamido-2-deoxy-6-O-.beta.-D-glucopyranosyl-.beta.-D-glucopyranosyl)oxy)olean-12-en-28-oic acid	C44H71NO13	[M+H-C30H48O3]+	DGJYXRGKFXEUEM-AUGOGHCDSA-N	CC(=O)N[C@@H]1[C@H]([C@@H]([C@H](O[C@H]1O[C@H]2CC[C@]3(C(C2(C)C)CC[C@@]4(C3CC=C5[C@]4(CC[C@@]6([C@H]5CC(CC6)(C)C)C(=O)O)C)C)C)CO[C@H]7[C@@H]([C@H]([C@@H]([C@H](O7)CO)O)O)O)O)O				Terpenoids	Triterpenoids	Oleanane triterpenoids	Lipids and lipid-like molecules	Prenol lipids	Terpene glycosides
37	MSMS-Hybrid	Below threshold (800) / No Match	818	MSPepSearch MSMS Hybrid Priority	SP18_NP02_POS_MSMS_PFP_Y-A2_01_11502-intensity-100-auto-charge-unknown-added Cmpd 151, +MS2(181.1223), 19.2-26.5eV, 4.7 min #396	181.1223	282.524	Unknown+	Positive	1706	19.2-26.5eV	MSDIAL	MSMS_Public_EXP_Pos_VS17	4-HYDROXY-3-METHOXYPHENYLGLYCOL	C9H12O4	[M-H2O+H]+	FBWPWWWZWKPJFL-UHFFFAOYSA-N	COC1=C(C=CC(=C1)C(CO)O)O	CHEBI:1576	3-Methoxy-4-hydroxyphenylethyleneglycol		Shikimates and Phenylpropanoids	Lignans	Minor lignans	Benzenoids	Phenols	Methoxyphenols
38	MSMS-Hybrid	Below threshold (800) / No Match	811	MSPepSearch MSMS Hybrid Priority	SP18_NP02_POS_MSMS_PFP_Y-A2_01_11502-intensity-100-auto-charge-unknown-added Cmpd 179, +MS2(660.2419), 31.8-43.8eV, 5.8 min #475	660.242	345.061	1+	Positive	30335	31.8-43.8eV	NIST20	hr_msms	Man3 a	C34H58N2O26	[M+H]+	DJUIFTOHRFYXSA-UHFFFAOYSA-N	CC(=O)NC1C(C(C(OC1OC(C(CO)O)C(C(C=O)NC(=O)C)O)CO)OC2C(C(C(C(O2)COC3C(C(C(C(O3)CO)O)O)O)O)OC4C(C(C(C(O4)CO)O)O)O)O)O				Carbohydrates	Saccharides	Polysaccharides	Organic oxygen compounds	Organooxygen compounds	Carbohydrates and carbohydrate conjugates
39	MSMS-Hybrid	Below threshold (800) / No Match	863	MSPepSearch MSMS Hybrid Priority	SP18_NP02_POS_MSMS_PFP_Y-A2_01_11502-intensity-100-auto-charge-unknown-added Cmpd 19, +MS2(176.1301), 19.0-26.2eV, 0.8 min #91	176.13	47.2052	Unknown+	Positive	800	19.0-26.2eV	NIST20	lr_msms	Methyl 2-amino-5-propyl-3-thiophenecarboxylate	C9H13NO2S	[M+H-CH4O]+=>113.0	MPMLOEOVNAKTOS-UHFFFAOYSA-N	CCCC1=CC(=C(S1)N)C(=O)OC				Alkaloids			Organoheterocyclic compounds	Thiophenes	Thiophene carboxylic acids and derivatives
40	MSMS-Hybrid	Below threshold (800) / No Match	863	MSPepSearch MSMS Hybrid Priority	SP18_NP02_POS_MSMS_PFP_Y-A2_01_11502-intensity-100-auto-charge-unknown-added Cmpd 197, +MS2(336.2517), 24.7-34.0eV, 6.1 min #499	336.2517	368.788	1+	Positive	8275	24.7-34.0eV	NIST20	hr_msms	Flavaspidic acid AB	C22H26O8	[M+H]+	XRWVZSPWRNDJNS-UHFFFAOYSA-N	CCCC(=O)C1=C(C(=C(C(=C1O)CC2=C(C(C(=C(C2=O)C(=O)C)O)(C)C)O)O)C)O	CHEBI:65897	flavaspidic acid AB	biological role - antibacterial agent (CHEBI:33282) biological role - metabolite (CHEBI:25212)	Polyketides	Phloroglucinols	Dimeric phloroglucinols	Organic oxygen compounds	Organooxygen compounds	Carbonyl compounds
41	MSMS-Hybrid	Below threshold (800) / No Match	916	MSPepSearch MSMS Hybrid Priority	SP18_NP02_POS_MSMS_PFP_Y-A2_01_11502-intensity-100-auto-charge-unknown-added Cmpd 202, +MS2(837.5210), 36.1-49.6eV, 6.4 min #520	837.521	381.603	1+	Positive	8268	36.1-49.6eV	MSDIAL/Lipidblast	MSDIAL-TandemMassSpectralAtlas-VS69-Pos	TG 20:5_24:3_25:0	C72H124O6	[M+NH4]+	ZRCSIQPISUAPHS-UPXZRDJENA-N
42	MSMS-Hybrid	Below threshold (800) / No Match	842	MSPepSearch MSMS Hybrid Priority	SP18_NP02_POS_MSMS_PFP_Y-A2_01_11502-intensity-100-auto-charge-unknown-added Cmpd 214, +MS2(468.3956), 27.4-37.6eV, 6.9 min #559	468.396	412.553	1+	Positive	10161	27.4-37.6eV	MSDIAL/Lipidblast	MSDIAL-TandemMassSpectralAtlas-VS69-Pos	TG 18:5_24:3_26:2	C71H118O6	[M+NH4]+	YNPHNQXXNVDOTA-MZFKZEDVNA-N
43	MSMS-Hybrid	Below threshold (800) / No Match	840	MSPepSearch MSMS Hybrid Priority	SP18_NP02_POS_MSMS_PFP_Y-A2_01_11502-intensity-100-auto-charge-unknown-added Cmpd 233, +MS2(270.2468), 22.8-31.4eV, 7.4 min #594	270.2468	444.404	1+	Positive	49787	22.8-31.4eV	NIST20	lr_msms	(S)-[10]Gingerol	C21H34O4	[M+H-H2O]+=>197.2=>179.2	AIULWNKTYPZYAN-SFHVURJKSA-N	CCCCCCCCC[C@@H](CC(=O)CCC1=CC(=C(C=C1)O)OC)O	CHEBI:81134	(10)-Gingerol		Polyketides	Aromatic polyketides	Catechols with side chains	Benzenoids	Phenols	Methoxyphenols
44	MSMS-Hybrid	Below threshold (800) / No Match	800	MSPepSearch MSMS Hybrid Priority	SP18_NP02_POS_MSMS_PFP_Y-A2_01_11502-intensity-100-auto-charge-unknown-added Cmpd 243, +MS2(324.2567), 24.5-33.7eV, 7.5 min #603	324.257	465.399	1+	Positive	244194	24.5-33.7eV	MoNA	MoNA-export-LC-MS-MS_Positive_Mode	Melophlin M	C18H31NO3	[M+H]+	CELZEZYUAVUZRU-NXVVXOECSA-N	CCCCCCCCCCC/C(=C/1\C(=O)C(N(C1=O)C)C)/O				Amino acids and Peptides;Polyketides	Linear polyketides	3-acyl tetramic acids	Organoheterocyclic compounds	Pyrrolidines	N-alkylpyrrolidines
45	MSMS-Hybrid	Below threshold (800) / No Match	823	MSPepSearch MSMS Hybrid Priority	SP18_NP02_POS_MSMS_PFP_Y-A2_01_11502-intensity-100-auto-charge-unknown-added Cmpd 247, +MS2(284.2628), 23.4-32.1eV, 7.7 min #621	284.2629	468.491	1+	Positive	24507	23.4-32.1eV	NIST20	hr_msms	trans-2-Dodecenal	C12H22O	[M+H]+	SSNZFFBDIMUILS-ZHACJKMWSA-N	CCCCCCCCC/C=C/C=O	CHEBI:133741	(E)-dodec-2-enal	application - anthelminthic drug (CHEBI:35443) biological role - antibacterial agent (CHEBI:33282) biological role - plant metabolite (CHEBI:76924)	Fatty acids	Fatty acyls	Fatty aldehydes	Organic oxygen compounds	Organooxygen compounds	Carbonyl compounds
46	MSMS-Hybrid	Below threshold (800) / No Match	999	MSPepSearch MSMS Hybrid Priority	SP18_NP02_POS_MSMS_PFP_Y-A2_01_11502-intensity-100-auto-charge-unknown-added Cmpd 249, +MS2(484.1426), 27.7-38.1eV, 7.8 min #628	484.143	468.659	1+	Positive	7142	27.7-38.1eV	MSDIAL/Lipidblast	MSDIAL-TandemMassSpectralAtlas-VS69-Pos	TG 22:5_24:6_28:0	C77H128O6	[M+Na]+	FWIWXBWGTOJDGY-ZEPCRLMMNA-N
47	MSMS-Hybrid	Below threshold (800) / No Match	987	MSPepSearch MSMS Hybrid Priority	SP18_NP02_POS_MSMS_PFP_Y-A2_01_11502-intensity-100-auto-charge-unknown-added Cmpd 267, +MS2(384.3150), 16.0-22.0eV, 8.3 min #660	384.315	495.54	1+	Positive	35578	16.0-22.0eV	MSDIAL	MSMS_Public_EXP_Pos_VS17	(3R,4S,6R)-4-(dimethylamino)-2-(((3R,4S,5S,6R,7R,9R,11R,12R,13S,14R)-14-ethyl-7,12,13-trihydroxy-4-(((2R,4R,5S,6S)-5-hydroxy-4-methoxy-4,6-dimethyltetrahydro-2H-pyran-2-yl)oxy)-3,5,7,9,11,13-hexamethyl-2,10-dioxooxacyclotetradecan-6-yl)oxy)-6-methylte...	C43H75NO16	[M+H]+	NSYZCCDSJNWWJL-TUGOEKDQSA-N	CC[C@@H]1[C@@]([C@@H]([C@H](C(=O)[C@@H](C[C@@](C([C@H]([C@@H]([C@H](C(=O)O1)C)O[C@H]2C[C@]([C@H]([C@@H](O2)C)O)(C)OC)C)OC3[C@@H]([C@H](C[C@H](O3)C)N(C)C)OC(=O)CCC(=O)OCC)(C)O)C)C)O)(C)O				Polyketides	Macrolides	Erythromycins	Organic oxygen compounds	Organooxygen compounds	Carbohydrates and carbohydrate conjugates
48	MSMS-Hybrid	Below threshold (800) / No Match	817	MSPepSearch MSMS Hybrid Priority	SP18_NP02_POS_MSMS_PFP_Y-A2_01_11502-intensity-100-auto-charge-unknown-added Cmpd 278, +MS2(356.3205), 25.1-34.6eV, 8.4 min #670	356.32	502.516	1+	Positive	36112	25.1-34.6eV	NIST20	hr_msms	Butanoic acid, 4-[(1,2-dioxohexadecyl)amino]-, ethyl ester	C22H41NO4	[M+H-C2H6O]+	FMFKQXKYWWJNJS-UHFFFAOYSA-N	CCCCCCCCCCCCCCC(=O)C(=O)NCCCC(=O)OCC				Fatty acids	Fatty amides;Fatty esters	N-acyl amines;Wax monoesters	Organic acids and derivatives	Carboxylic acids and derivatives	Amino acids, peptides, and analogues
49	MSMS-Hybrid	Below threshold (800) / No Match	862	MSPepSearch MSMS Hybrid Priority	SP18_NP02_POS_MSMS_PFP_Y-A2_01_11502-intensity-100-auto-charge-unknown-added Cmpd 298, +MS2(406.3351), 26.1-35.9eV, 8.9 min #706	406.335	531.734	1+	Positive	17677	26.1-35.9eV	MSDIAL/Lipidblast	MSDIAL-TandemMassSpectralAtlas-VS69-Pos	TG 15:1_16:2_20:5	C54H88O6	[M+Na]+	AXDRRNHJELYCEE-WUSASVAKNA-N
50	MSMS-Hybrid	Below threshold (800) / No Match	879	MSPepSearch MSMS Hybrid Priority	SP18_NP02_POS_MSMS_PFP_Y-A2_01_11502-intensity-100-auto-charge-unknown-added Cmpd 309, +MS2(621.5909), 30.9-42.5eV, 9.2 min #730	621.5909	550.615	1+	Positive	10501	30.9-42.5eV	NIST20	hr_msms	1,2-Dioctadecanoyl-sn-glycerol	C39H76O5	[M+H-H2O]+	UHUSDOQQWJGJQS-QNGWXLTQSA-N	CCCCCCCCCCCCCCCCCC(=O)OC[C@H](CO)OC(=O)CCCCCCCCCCCCCCCCC	CHEBI:41847	1,2-dioctadecanoyl-sn-glycerol		Fatty acids	Glycerolipids	Diacylglycerols	Lipids and lipid-like molecules	Glycerolipids	Diradylglycerols
51	MSMS-Hybrid	Below threshold (800) / No Match	848	MSPepSearch MSMS Hybrid Priority	SP18_NP02_POS_MSMS_PFP_Y-A2_01_11502-intensity-100-auto-charge-unknown-added Cmpd 310, +MS2(523.4866), 28.6-39.3eV, 9.2 min #732	523.4867	553.81	1+	Positive	15039	28.6-39.3eV	NIST20	hr_msms	1,2-Dimyristin	C31H60O5	[M+H-H2O]+	JFBCSFJKETUREV-UHFFFAOYSA-N	CCCCCCCCCCCCCC(=O)OCC(CO)OC(=O)CCCCCCCCCCCCC	CHEBI:83320	1,2 ditetradecanoylglycerol		Fatty acids	Glycerolipids	Diacylglycerols	Lipids and lipid-like molecules	Glycerolipids	Diradylglycerols
52	MSMS-Hybrid	Below threshold (800) / No Match	873	MSPepSearch MSMS Hybrid Priority	SP18_NP02_POS_MSMS_PFP_Y-A2_01_11502-intensity-100-auto-charge-unknown-added Cmpd 329, +MS2(577.5277), 29.9-41.1eV, 9.6 min #762	577.5277	577.171	1+	Positive	23632	29.9-41.1eV	NIST20	hr_msms	Oxandrolone	C19H30O3	[2M+H]+	QSLJIVKCVHQPLV-PEMPUTJUSA-N	C[C@]12CC[C@H]3[C@H]([C@@H]1CC[C@]2(C)O)CC[C@@H]4[C@@]3(COC(=O)C4)C	CHEBI:7820	oxandrolone	biological role - anabolic agent (CHEBI:36413) biological role - androgen (CHEBI:50113)	Terpenoids	Steroids	Androstane steroids	Lipids and lipid-like molecules	Steroids and steroid derivatives	Steroid lactones
53	MSMS-Hybrid	Below threshold (800) / No Match	903	MSPepSearch MSMS Hybrid Priority	SP18_NP02_POS_MSMS_PFP_Y-A2_01_11502-intensity-100-auto-charge-unknown-added Cmpd 333, +MS2(565.5288), 29.6-40.7eV, 9.7 min #769	565.5288	584.136	1+	Positive	26450	29.6-40.7eV	NIST20	hr_msms	1,2-Dipalmitoyl-sn-glycero-3-phosphoethanolamine-N-methyl	C38H76NO8P	[M+H-C3H10NO4P]+	QSBINWBNXWAVAK-PSXMRANNSA-N	CCCCCCCCCCCCCCCC(=O)OC[C@H](COP(=O)(O)OCCNC)OC(=O)CCCCCCCCCCCCCCC	CHEBI:171040	PE-NMe(16:0/16:0)		Fatty acids	Glycerophospholipids	Glycerophosphoethanolamines	Lipids and lipid-like molecules	Glycerophospholipids	Glycerophosphoethanolamines
54	MSMS-Hybrid	Below threshold (800) / No Match	999	MSPepSearch MSMS Hybrid Priority	SP18_NP02_POS_MSMS_PFP_Y-A2_01_11502-intensity-100-auto-charge-unknown-added Cmpd 340, +MS2(746.5799), 33.9-46.6eV, 9.9 min #780	746.58	593.611	1+	Positive	30996	33.9-46.6eV	MSDIAL	MSMS_Public_EXP_Pos_VS17	6,6'-(((1Z,1'Z)-(1,1',6,6'-tetrahydroxy-5,5'-diisopropyl-3,3'-dimethyl-7,7'-dioxo-[2,2'-binaphthalene]-8,8'(7H,7'H)-diylidene)bis(methanylylidene))bis(azanediyl))dihexanoic acid	C42H52N2O10	[M+H]+	FUPDMJQIVFSMNG-RSSRHXQMSA-N	CC1=CC2=C(C(=C1C3=C(C\4=C(C(=C(C(=O)/C4=C\NCCCCCC(=O)O)O)C(C)C)C=C3C)O)O)/C(=C/NCCCCCC(=O)O)/C(=O)C(=C2C(C)C)O				Terpenoids			Lignans, neolignans and related compounds
55	MSMS-Hybrid	Below threshold (800) / No Match	999	MSPepSearch MSMS Hybrid Priority	SP18_NP02_POS_MSMS_PFP_Y-A2_01_11502-intensity-100-auto-charge-unknown-added Cmpd 341, +MS2(730.5708), 21.5-29.6eV, 9.9 min #784	730.571	594.108	1+	Positive	36522	21.5-29.6eV	MSDIAL	MSMS_Public_EXP_Pos_VS17	N-((S)-1,2,3-trimethoxy-10-(((S)-4-methyl-1-oxo-1-(4-(piperidin-1-ylsulfonyl)-1,4-diazepan-1-yl)pentan-2-yl)amino)-9-oxo-5,6,7,9-tetrahydrobenzo[a]heptalen-7-yl)acetamide	C37H53N5O8S	[M+H]+	OJTOQAJKIWTRSX-SMCANUKXSA-N	CC(C)C[C@@H](C(=O)N1CCCN(CC1)S(=O)(=O)N2CCCCC2)NC3=CC=C4C(=CC3=O)[C@H](CCC5=CC(=C(C(=C54)OC)OC)OC)NC(=O)C				Alkaloids			Organic acids and derivatives	Carboxylic acids and derivatives	Amino acids, peptides, and analogues
56	MSMS-Hybrid	Below threshold (800) / No Match	996	MSPepSearch MSMS Hybrid Priority	SP18_NP02_POS_MSMS_PFP_Y-A2_01_11502-intensity-100-auto-charge-unknown-added Cmpd 342, +MS2(772.5942), 34.5-47.5eV, 10.0 min #786	772.594	597.105	1+	Positive	21970	34.5-47.5eV	MSDIAL	MSMS_Public_EXP_Pos_VS17	8,8'-bis((E)-((3-chloro-2-methylphenyl)imino)methyl)-5,5'-diisopropyl-3,3'-dimethyl-[2,2'-binaphthalene]-1,1',6,6',7,7'-hexaol	C44H42Cl2N2O6	[M+H]+	UEXLXEOCAYUYCI-BIZJWJGWSA-N	CC1=CC2=C(C(=C1C3=C(C4=C(C(=C(C(=C4/C=N/C5=C(C(=CC=C5)Cl)C)O)O)C(C)C)C=C3C)O)O)C(=C(C(=C2C(C)C)O)O)/C=N/C6=C(C(=CC=C6)Cl)C				Terpenoids	Sesquiterpenoids	Cadinane sesquiterpenoids	Lipids and lipid-like molecules	Prenol lipids	Sesquiterpenoids
57	MSMS-Hybrid	Below threshold (800) / No Match	999	MSPepSearch MSMS Hybrid Priority	SP18_NP02_POS_MSMS_PFP_Y-A2_01_11502-intensity-100-auto-charge-unknown-added Cmpd 347, +MS2(770.6152), 34.5-47.4eV, 10.1 min #795	770.615	603.832	1+	Positive	26287	34.5-47.4eV	MSDIAL	MSMS_Public_EXP_Pos_VS17	Troxerutin	C33H42O19	[M+Na]+	IYVFNTXFRYQLRP-NWOIDTSESA-N	CC1C(C(C(C(O1)OCC2[C@@H](C([C@H]([C@H](O2)OC3=C(OC4=CC(=CC(=C4C3=O)O)OCCO)C5=CC(=C(C=C5)OCCO)OCCO)O)O)O)O)O)O				Shikimates and Phenylpropanoids	Flavonoids	Flavonols	Phenylpropanoids and polyketides	Flavonoids	Flavonoid glycosides
58	MSMS-Hybrid	Below threshold (800) / No Match	957	MSPepSearch MSMS Hybrid Priority	SP18_NP02_POS_MSMS_PFP_Y-A2_01_11502-intensity-100-auto-charge-unknown-added Cmpd 358, +MS2(734.5860), 33.6-46.2eV, 10.4 min #820	734.586	625.238	1+	Positive	18394	33.6-46.2eV	MSDIAL	MSMS_Public_EXP_Pos_VS17	(S)-N-(10-((6-(6-bromo-3,4-dihydro-1H-pyrido[4,3-b]indol-2(5H)-yl)-6-oxohexyl)amino)-1,2,3-trimethoxy-9-oxo-5,6,7,9-tetrahydrobenzo[a]heptalen-7-yl)acetamide	C38H43BrN4O6	[M+H]+	IGRQQBJWAYJYAO-LJAQVGFWSA-N	CC(=O)N[C@H]1CCC2=CC(=C(C(=C2C3=CC=C(C(=O)C=C13)NCCCCCC(=O)N4CCC5=C(C4)C6=C(N5)C(=CC=C6)Br)OC)OC)OC				Alkaloids	Tyrosine alkaloids	Phenethylisoquinoline alkaloids	Organoheterocyclic compounds	Indoles and derivatives	Indoles
59	MSMS-Hybrid	Below threshold (800) / No Match	805	MSPepSearch MSMS Hybrid Priority	SP18_NP02_POS_MSMS_PFP_Y-A2_01_11502-intensity-100-auto-charge-unknown-added Cmpd 389, +MS2(768.7154), 34.4-47.4eV, 11.7 min #915	768.715	709.141	1+	Positive	63590	34.4-47.4eV	MSDIAL/Lipidblast	MSDIAL-TandemMassSpectralAtlas-VS69-Pos	TG 14:0_16:0_16:3	C49H88O6	[M+NH4]+	WTXRHSTYJPZTMT-CPIDICIUNA-N
60	MSMS-Hybrid	Below threshold (800) / No Match	841	MSPepSearch MSMS Hybrid Priority	SP18_NP02_POS_MSMS_PFP_Y-A2_01_11502-intensity-100-auto-charge-unknown-added Cmpd 414, +MS2(796.7484), 35.1-48.3eV, 12.3 min #957	796.748	743.387	1+	Positive	33103	35.1-48.3eV	MSDIAL/Lipidblast	MSDIAL-TandemMassSpectralAtlas-VS69-Pos	TG 16:0_16:0_34:1	C69H132O6	[M+NH4]+	OZCLCGVTUMXPHK-DQSJHHFONA-N
61	MSMS-Hybrid	Below threshold (800) / No Match	954	MSPepSearch MSMS Hybrid Priority	SP18_NP02_POS_MSMS_PFP_Y-A2_01_11502-intensity-100-auto-charge-unknown-added Cmpd 420, +MS2(810.7654), 35.5-48.8eV, 12.8 min #994	810.765	753.773	1+	Positive	5810	35.5-48.8eV	MSDIAL/Lipidblast	MSDIAL-TandemMassSpectralAtlas-VS69-Pos	TG 16:0_17:0_36:8	C72H124O6	[M+NH4]+	XKQPZCZCIIUVPD-PFUZTONWNA-N
62	MSMS-Hybrid	Below threshold (800) / No Match	878	MSPepSearch MSMS Hybrid Priority	SP18_NP02_POS_MSMS_PFP_Y-A2_01_11502-intensity-100-auto-charge-unknown-added Cmpd 452, +MS2(824.7817), 35.8-49.2eV, 12.9 min #1006	824.782	793.327	1+	Positive	12607	35.8-49.2eV	MSDIAL/Lipidblast	MSDIAL-TandemMassSpectralAtlas-VS69-Pos	TG 15:0_17:0_17:0	C52H100O6	[M+NH4]+	XVXCJHUSHRTSHB-UHFFFAOYNA-N
63	MSMS-Hybrid	Below threshold (800) / No Match	822	MSPepSearch MSMS Hybrid Priority	SP18_NP02_POS_MSMS_PFP_Y-A2_01_11502-intensity-100-auto-charge-unknown-added Cmpd 453, +MS2(838.7993), 36.1-49.7eV, 13.3 min #1033	838.799	796.775	1+	Positive	5418	36.1-49.7eV	MSDIAL/Lipidblast	MSDIAL-TandemMassSpectralAtlas-VS69-Pos	TG 15:0_17:0_18:0	C53H102O6	[M+NH4]+	NMJXZSYKPPBMCL-UHFFFAOYNA-N
64	MSMS-Hybrid	Below threshold (800) / No Match	992	MSPepSearch MSMS Hybrid Priority	SP18_NP02_POS_MSMS_PFP_Y-A2_01_11502-intensity-100-auto-charge-unknown-added Cmpd 8, +MS2(169.0993), 18.8-25.8eV, 0.6 min #73	169.0993	30.8817	1+	Positive	9392	18.8-25.8eV	NIST20	lr_msms	Niacinamide	C6H6N2O	[M+Na]+	DFPAKSUCGFBDDF-UHFFFAOYSA-N	C1=CC(=CN=C1)C(=N)O	CHEBI:17154	nicotinamide	application - anti-inflammatory agent (CHEBI:67079) application - geroprotector (CHEBI:176497) application - neuroprotective agent (CHEBI:63726) biological role - cofactor (CHEBI:23357) biological role - EC 2.4.2.30 (NAD(+) ADP-ribosyltransferase) inhibitor (CHEBI:62913) biological role - EC 3.5.1.98 (histone deacetylase) inhibitor (CHEBI:61115) biological role - Escherichia coli metabolite (CHEB…	Alkaloids	Nicotinic acid alkaloids	Pyridine alkaloids	Organoheterocyclic compounds	Pyridines and derivatives	Pyridinecarboxylic acids and derivatives
65	MSMS-Hybrid	Below threshold (800) / No Match	999	MSPepSearch MSMS Hybrid Priority	SP18_NP02_POS_MSMS_PFP_Y-A2_01_11502-intensity-100-auto-charge-unknown-added Cmpd 82, +MS2(315.2396), 24.3-33.4eV, 2.8 min #248	315.2396	166.654	1+	Positive	825	24.3-33.4eV	NIST20	hr_msms	Trifluoroperazine	C21H24F3N3S	[M+H]+	ZEWQUBUPAILYHI-UHFFFAOYSA-N	CN1CCN(CC1)CCCN2C3=CC=CC=C3SC4=C2C=C(C=C4)C(F)(F)F	CHEBI:45951	trifluoperazine	application - antiemetic (CHEBI:50919) application - dopaminergic antagonist (CHEBI:48561) application - phenothiazine antipsychotic drug (CHEBI:37930) biological role - calmodulin antagonist (CHEBI:130181) biological role - dopaminergic antagonist (CHEBI:48561) biological role - EC 1.8.1.12 (trypanothione-disulfide reductase) inhibitor (CHEBI:77402) biological role - EC 5.3.3.5 (cholestenol Delt…	Alkaloids	Tryptophan alkaloids	Simple indole alkaloids	Organoheterocyclic compounds	Benzothiazines	Phenothiazines
66	MSMS-Hybrid	Below threshold (800) / No Match	905	MSPepSearch MSMS Hybrid Priority	SP18_NP03_POS_MSMS_PFP_Y-A3_01_11503-intensity-100-auto-charge-unknown-added Cmpd 101, +MS2(144.0654), 17.8-24.4eV, 3.2 min #283	144.0654	191.086	Unknown+	Positive	675	17.8-24.4eV	NIST20	lr_msms	(.+/-.)-2-Hydroxyisocaproic acid	C6H12O3	[M+NH4]+	LVRFTAZAXQPQHI-UHFFFAOYSA-N	CC(C)CC(C(=O)O)O	CHEBI:59783	2-hydroxy-4-methylvaleric acid	biological role - metabolite (CHEBI:25212)	Fatty acids	Fatty Acids and Conjugates	Branched fatty acids;Hydroxy fatty acids	Lipids and lipid-like molecules	Fatty Acyls	Fatty acids and conjugates
67	MSMS-Hybrid	Below threshold (800) / No Match	999	MSPepSearch MSMS Hybrid Priority	SP18_NP03_POS_MSMS_PFP_Y-A3_01_11503-intensity-100-auto-charge-unknown-added Cmpd 110, +MS2(159.0664), 18.4-25.2eV, 3.4 min #299	159.066	202.872	Unknown+	Positive	164	18.4-25.2eV	NIST20	hr_msms	4-[2-(Trifluoromethyl)phenyl]-4H-1,2,4-triazole-3-thiol	C9H6F3N3S	[M+H]+	WIDPGOMVFKGRCT-UHFFFAOYSA-N	C1=CC=C(C(=C1)C(F)(F)F)N2C=NN=C2S				Alkaloids	Anthranilic acid alkaloids	Benzodiazepine alkaloids	Organoheterocyclic compounds	Azoles	Triazoles
68	MSMS-Hybrid	Below threshold (800) / No Match	882	MSPepSearch MSMS Hybrid Priority	SP18_NP03_POS_MSMS_PFP_Y-A3_01_11503-intensity-100-auto-charge-unknown-added Cmpd 125, +MS2(204.0863), 20.2-27.7eV, 3.7 min #318	204.0863	226.102	Unknown+	Positive	823	20.2-27.7eV	NIST20	hr_msms	N-Acetyl-D-glucosamine	C8H15NO6	[M+H]+	OVRNDRQMDRJTHS-PVFLNQBWSA-N	CC(=O)N[C@@H]1[C@H]([C@@H]([C@H](O[C@@H]1O)CO)O)O	CHEBI:44278	N-acetyl-alpha-D-glucosamine		Carbohydrates	Aminosugars and aminoglycosides	Aminosugars	Organic oxygen compounds	Organooxygen compounds	Carbohydrates and carbohydrate conjugates
69	MSMS-Hybrid	Below threshold (800) / No Match	999	MSPepSearch MSMS Hybrid Priority	SP18_NP03_POS_MSMS_PFP_Y-A3_01_11503-intensity-100-auto-charge-unknown-added Cmpd 134, +MS2(204.0862), 20.2-27.7eV, 4.1 min #348	204.086	241.943	1+	Positive	1193	20.2-27.7eV	NIST20	biopep_msms	Lys-Asp	C10H19N3O5	[M+H]+
70	MSMS-Hybrid	Below threshold (800) / No Match	816	MSPepSearch MSMS Hybrid Priority	SP18_NP03_POS_MSMS_PFP_Y-A3_01_11503-intensity-100-auto-charge-unknown-added Cmpd 170, +MS2(288.2872), 23.5-32.4eV, 5.4 min #444	288.2872	317.377	1+	Positive	1478	23.5-32.4eV	NIST20	hr_msms	10-Deacetylbaccatin III	C29H36O10	[M+H]+	YWLXLRUDGLRYDR-ZHPRIASZSA-N	CC1=C2[C@H](C(=O)[C@@]3([C@H](C[C@@H]4[C@]([C@H]3[C@@H]([C@@](C2(C)C)(C[C@@H]1O)O)OC(=O)C5=CC=CC=C5)(CO4)OC(=O)C)O)C)O	CHEBI:18193	10-deacetylbaccatin III		Terpenoids	Diterpenoids	Taxane diterpenoids;Tetracyclic diterpenoids	Lipids and lipid-like molecules	Prenol lipids	Diterpenoids
71	MSMS-Hybrid	Below threshold (800) / No Match	994	MSPepSearch MSMS Hybrid Priority	SP18_NP03_POS_MSMS_PFP_Y-A3_01_11503-intensity-100-auto-charge-unknown-added Cmpd 214, +MS2(301.1448), 24.0-33.0eV, 6.7 min #546	301.145	400.947	1+	Positive	6320	24.0-33.0eV	MSDIAL	MSMS_Public_EXP_Pos_VS17	Quercetin 3-O-alpha-L-Arabinopyranoside	C20H18O11	[M+H]+	PZZRDJXEMZMZFD-IEGSVRCHSA-N	C1[C@@H]([C@@H]([C@H]([C@@H](O1)OC2=C(OC3=CC(=CC(=C3C2=O)O)O)C4=CC(=C(C=C4)O)O)O)O)O				Shikimates and Phenylpropanoids	Flavonoids	Flavonols	Phenylpropanoids and polyketides	Flavonoids	Flavonoid glycosides
72	MSMS-Hybrid	Below threshold (800) / No Match	811	MSPepSearch MSMS Hybrid Priority	SP18_NP03_POS_MSMS_PFP_Y-A3_01_11503-intensity-100-auto-charge-unknown-added Cmpd 238, +MS2(270.2463), 22.8-31.4eV, 7.4 min #599	270.2463	443.871	1+	Positive	23140	22.8-31.4eV	NIST20	hr_msms	2-Tridecenal	C13H24O	[M+H]+	VMUNAKQXJLHODT-VAWYXSNFSA-N	CCCCCCCCCC/C=C/C=O	CHEBI:184224	2-tridecenal		Fatty acids	Fatty acyls	Fatty aldehydes	Lipids and lipid-like molecules	Fatty Acyls	Fatty aldehydes
73	MSMS-Hybrid	Below threshold (800) / No Match	984	MSPepSearch MSMS Hybrid Priority	SP18_NP03_POS_MSMS_PFP_Y-A3_01_11503-intensity-100-auto-charge-unknown-added Cmpd 244, +MS2(458.1244), 27.2-37.3eV, 7.6 min #612	458.124	455.029	1+	Positive	10438	27.2-37.3eV	MSDIAL/Lipidblast	MSDIAL-TandemMassSpectralAtlas-VS69-Pos	TG 21:1_22:2_22:5	C68H116O6	[M+Na]+	MZGQXEDKXQRJFC-RTPKJBJRNA-N
74	MSMS-Hybrid	Below threshold (800) / No Match	814	MSPepSearch MSMS Hybrid Priority	SP18_NP03_POS_MSMS_PFP_Y-A3_01_11503-intensity-100-auto-charge-unknown-added Cmpd 279, +MS2(338.2721), 24.8-34.1eV, 8.4 min #668	338.2721	500.412	1+	Positive	586723	24.8-34.1eV	MoNA	MoNA-export-LC-MS-MS_Positive_Mode	Melophlin P	C22H39NO3	[M+H]+	TZDVTFYLQHHLND-VXPUYCOJSA-N	CCCCCCCCCCCCCCC/C(=C/1\C(=O)C(N(C1=O)C)C)/O	CHEBI:66691	melophlin P	application - antineoplastic agent (CHEBI:35610) biological role - metabolite (CHEBI:25212)	Amino acids and Peptides;Polyketides	Linear polyketides	3-acyl tetramic acids	Organoheterocyclic compounds	Pyrrolidines	N-alkylpyrrolidines
75	MSMS-Hybrid	Below threshold (800) / No Match	921	MSPepSearch MSMS Hybrid Priority	SP18_NP03_POS_MSMS_PFP_Y-A3_01_11503-intensity-100-auto-charge-unknown-added Cmpd 301, +MS2(406.3349), 26.1-35.9eV, 8.9 min #708	406.335	532.34	1+	Positive	17982	26.1-35.9eV	MSDIAL/Lipidblast	MSDIAL-TandemMassSpectralAtlas-VS69-Pos	TG 16:2_18:3_20:5	C57H90O6	[M+Na]+	WQHJREMQXZADGP-DKVINJELNA-N
76	MSMS-Hybrid	Below threshold (800) / No Match	999	MSPepSearch MSMS Hybrid Priority	SP18_NP03_POS_MSMS_PFP_Y-A3_01_11503-intensity-100-auto-charge-unknown-added Cmpd 364, +MS2(790.6441), 35.0-48.1eV, 11.1 min #870	790.644	672.667	1+	Positive	29881	35.0-48.1eV	MSDIAL	MSMS_Public_EXP_Pos_VS17	Scabioside C	C41H66O13	[M+Na]+	KAYMPWXMHIUNGC-UHFFFAOYSA-N
77	MSMS-Hybrid	Below threshold (800) / No Match	837	MSPepSearch MSMS Hybrid Priority	SP18_NP03_POS_MSMS_PFP_Y-A3_01_11503-intensity-100-auto-charge-unknown-added Cmpd 365, +MS2(790.6441), 35.0-48.1eV, 11.1 min #875	790.644	672.667	1+	Positive	29881	35.0-48.1eV	MSDIAL/Lipidblast	MSDIAL-TandemMassSpectralAtlas-VS69-Pos	TG 16:1_16:2_16:3	C51H86O6	[M+NH4]+	ITJVBNMTVSVECX-BWXKNZJYNA-N
78	MSMS-Hybrid	Below threshold (800) / No Match	809	MSPepSearch MSMS Hybrid Priority	SP18_NP03_POS_MSMS_PFP_Y-A3_01_11503-intensity-100-auto-charge-unknown-added Cmpd 366, +MS2(816.6796), 35.6-48.9eV, 11.2 min #882	816.68	674.491	1+	Positive	13036	35.6-48.9eV	MSDIAL/Lipidblast	MSDIAL-TandemMassSpectralAtlas-VS69-Pos	TG 16:1_16:3_18:3	C53H88O6	[M+NH4]+	DTLKXUGXEYTROR-IYYCRZGNNA-N
79	MSMS-Hybrid	Below threshold (800) / No Match	817	MSPepSearch MSMS Hybrid Priority	SP18_NP03_POS_MSMS_PFP_Y-A3_01_11503-intensity-100-auto-charge-unknown-added Cmpd 371, +MS2(842.7347), 36.2-49.8eV, 11.4 min #893	842.735	682.284	1+	Positive	11211	36.2-49.8eV	MSDIAL/Lipidblast	MSDIAL-TandemMassSpectralAtlas-VS69-Pos	TG 16:0_20:5_34:1	C73H130O6	[M+NH4]+	XVVNTDJCOYXXLI-KJEQTQSDNA-N
80	MSMS-Hybrid	Below threshold (800) / No Match	886	MSPepSearch MSMS Hybrid Priority	SP18_NP03_POS_MSMS_PFP_Y-A3_01_11503-intensity-100-auto-charge-unknown-added Cmpd 382, +MS2(818.7085), 35.6-49.0eV, 11.5 min #905	818.708	691.519	1+	Positive	10649	35.6-49.0eV	MSDIAL/Lipidblast	MSDIAL-TandemMassSpectralAtlas-VS69-Pos	TG 16:0_18:3_36:4	C73H128O6	[M+NH4]+	RTXBYALJUZLYMD-FWCIUQITNA-N
81	MSMS-Hybrid	Below threshold (800) / No Match	822	MSPepSearch MSMS Hybrid Priority	SP18_NP03_POS_MSMS_PFP_Y-A3_01_11503-intensity-100-auto-charge-unknown-added Cmpd 389, +MS2(844.7475), 36.3-49.9eV, 11.7 min #915	844.747	698.661	1+	Positive	5055	36.3-49.9eV	MSDIAL/Lipidblast	MSDIAL-TandemMassSpectralAtlas-VS69-Pos	TG 18:0_18:4_36:1	C75H136O6	[M+NH4]+	OBOSTRHLHUBDRG-BQIPZXHBNA-N
82	MSMS-Hybrid	Below threshold (800) / No Match	849	MSPepSearch MSMS Hybrid Priority	SP18_NP03_POS_MSMS_PFP_Y-A3_01_11503-intensity-100-auto-charge-unknown-added Cmpd 396, +MS2(846.7637), 36.3-49.9eV, 11.9 min #932	846.764	711.629	1+	Positive	5836	36.3-49.9eV	MSDIAL/Lipidblast	MSDIAL-TandemMassSpectralAtlas-VS69-Pos	TG 16:1_18:1_18:2	C55H98O6	[M+NH4]+	WHSWXEYWNPTUPW-KPJCRDJJNA-N
83	MSMS-Hybrid	Below threshold (800) / No Match	889	MSPepSearch MSMS Hybrid Priority	SP18_NP03_POS_MSMS_PFP_Y-A3_01_11503-intensity-100-auto-charge-unknown-added Cmpd 431, +MS2(836.7809), 36.1-49.6eV, 12.7 min #993	836.781	761.418	1+	Positive	5062	36.1-49.6eV	MSDIAL/Lipidblast	MSDIAL-TandemMassSpectralAtlas-VS69-Pos	TG 16:0_17:0_18:1	C54H102O6	[M+NH4]+	RHDRMOUSDQDVCE-RFBIWTDZNA-N
84	MSMS-Hybrid	Below threshold (800) / No Match	834	MSPepSearch MSMS Hybrid Priority	SP18_NP03_POS_MSMS_PFP_Y-A3_01_11503-intensity-100-auto-charge-unknown-added Cmpd 469, +MS2(864.8099), 36.8-50.5eV, 13.7 min #1067	864.81	820.509	Unknown+	Positive	2205	36.8-50.5eV	MSDIAL/Lipidblast	MSDIAL-TandemMassSpectralAtlas-VS69-Pos	TG 16:0_17:0_20:1	C56H106O6	[M+NH4]+	PRCHVKQUGZIWMU-RFBIWTDZNA-N
85	Sirius	Below threshold (800) / No Match	Below threshold (800) / No Match	0.882524	SP18_NP01_POS_MSMS_PFP_Y-A1_01_11501-intensity-100-auto-charge-unknown-added Cmpd 1, +MS2(624.2203), 31.0-42.6eV, 0.5 min #65	624.22	26.6794	1+	Positive	56722	31.0-42.6eV	Sirius	PubChem:(117898188)	null	C33H27F2N7O4	[M + H]+	VCOCZAVCUSSTPH-UHFFFAOYSA-N	C1=CC(=CC=C1C(=O)NCCCO)NC2=NC=C3C=C(C=CC3=N2)C#CCNC(=O)C4=CN=CN(C4=O)CC5=CC(=C(C=C5)F)F				Carbohydrates	Nicotinic acid alkaloids	Pyridine alkaloids	Organoheterocyclic compounds	Imidazopyrimidines	Purines and purine derivatives
86	Sirius	Below threshold (800) / No Match	Below threshold (800) / No Match	0.16555	SP18_NP01_POS_MSMS_PFP_Y-A1_01_11501-intensity-100-auto-charge-unknown-added Cmpd 131, +MS2(624.2162), 31.0-42.6eV, 3.8 min #325	624.216	227.001	1+	Positive	1036	31.0-42.6eV	Sirius	PubChem:(9873912)	null	C36H29N7O2S	[M + H]+	SWDAFJUCQXVFJZ-UHFFFAOYSA-N	CCC1=NC(=O)C2=C(N1CC3=CC=C(C=C3)C4=CC=CC=C4C5=NNN=N5)C=CC(=C2)N(CC6=CC=CC=C6)C(=O)C7=CC=CS7				Alkaloids	Nicotinic acid alkaloids	Pyridine alkaloids	Organoheterocyclic compounds	Pyridopyrimidines	Pyrido[2,3-d]pyrimidines
87	Sirius	Below threshold (800) / No Match	Below threshold (800) / No Match	0.414888	SP18_NP01_POS_MSMS_PFP_Y-A1_01_11501-intensity-100-auto-charge-unknown-added Cmpd 138, +MS2(204.0867), 20.2-27.7eV, 4.0 min #341	204.087	241.068	1+	Positive	1213	20.2-27.7eV	Sirius	PubChem:(5326509);PubChem class - bio and metabolites	N-[(3S,4R,5S,6R)-4,5-dihydroxy-6-(hydroxymethyl)-3,4,5,6-tetrahydro-2H-pyran-2-ylium-3-yl]acetamide	C8H13NO5	[M + H]+	GKTCYHZKYCPMGF-UHFFFAOYSA-O	CC(=O)NC1[CH+]OC(C(C1O)O)CO				Carbohydrates	Aminosugars and aminoglycosides	Aminosugars	Organic oxygen compounds	Organooxygen compounds	Carbohydrates and carbohydrate conjugates
88	Sirius	Below threshold (800) / No Match	Below threshold (800) / No Match	0.409799	SP18_NP01_POS_MSMS_PFP_Y-A1_01_11501-intensity-100-auto-charge-unknown-added Cmpd 151, +MS2(366.1380), 25.3-34.8eV, 4.4 min #367	366.138	261.239	1+	Positive	918	25.3-34.8eV	Sirius	PubChem:(109638559)	null	C14H22FN5O2S	[M + Na]+	WJXUSXUUJIIHML-UHFFFAOYSA-N	CN=C(NCCS(=O)(=O)C)NC1CCN(C1)C2=C(C=CC=N2)F				Alkaloids	Pseudoalkaloids	Purine alkaloids	Organoheterocyclic compounds	Diazines	Pyrimidines and pyrimidine derivatives
89	Sirius	Below threshold (800) / No Match	Below threshold (800) / No Match	0.0893573	SP18_NP01_POS_MSMS_PFP_Y-A1_01_11501-intensity-100-auto-charge-unknown-added Cmpd 168, +MS2(421.3490), 26.4-36.3eV, 4.8 min #401	421.349	290.691	1+	Positive	1089	26.4-36.3eV	Sirius	PubChem:(3929912)	2-amino-N-[10-[(2-amino-4-methylpentanoyl)amino]decyl]-4-methylpentanamide	C22H46N4O2	[M + Na]+	KGPLEJBEBXUBGT-UHFFFAOYSA-N	CC(C)CC(C(=O)NCCCCCCCCCCNC(=O)C(CC(C)C)N)N				Alkaloids	Lysine alkaloids	N-acyl amines	Organic acids and derivatives	Carboxylic acids and derivatives	Amino acids, peptides, and analogues
90	Sirius	Below threshold (800) / No Match	Below threshold (800) / No Match	0.109075	SP18_NP01_POS_MSMS_PFP_Y-A1_01_11501-intensity-100-auto-charge-unknown-added Cmpd 171, +MS2(338.2335), 24.8-34.1eV, 5.0 min #416	338.233	301.169	1+	Positive	1033	24.8-34.1eV	Sirius	PubChem:(132571065)	null	C19H29BF2O2	[M + H]+	TVQGBLNYWVHOGE-UHFFFAOYSA-N	B1(OC(C(O1)(C)C)(C)C)CC(=C(F)F)C23CC4CC(C2)CC(C4)C3				Terpenoids	Steroids	Unsaturated fatty acids	Organic acids and derivatives	Boronic acid derivatives	Boronic acid esters
91	Sirius	Below threshold (800) / No Match	Below threshold (800) / No Match	0.0860117	SP18_NP01_POS_MSMS_PFP_Y-A1_01_11501-intensity-100-auto-charge-unknown-added Cmpd 175, +MS2(421.3491), 26.4-36.3eV, 5.1 min #421	421.349	305.819	1+	Positive	2386	26.4-36.3eV	Sirius	PubChem:(101425791)	null	C22H46N4O2	[M + Na]+	GOWRTYJNPYUXPT-UHFFFAOYSA-N	CCCCC(CC)CNC(=O)NCCCCNC(=O)NCC(CC)CCCC				Terpenoids	Diterpenoids	Labdane diterpenoids	Organic acids and derivatives	Carboxylic acids and derivatives	Amino acids, peptides, and analogues
92	Sirius	Below threshold (800) / No Match	Below threshold (800) / No Match	0.990142	SP18_NP01_POS_MSMS_PFP_Y-A1_01_11501-intensity-100-auto-charge-unknown-added Cmpd 177, +MS2(338.2338), 24.8-34.1eV, 5.2 min #427	338.234	308.976	1+	Positive	1607	24.8-34.1eV	Sirius	PubChem:(132571065)	null	C19H29BF2O2	[M + H]+	TVQGBLNYWVHOGE-UHFFFAOYSA-N	B1(OC(C(O1)(C)C)(C)C)CC(=C(F)F)C23CC4CC(C2)CC(C4)C3				Terpenoids	Steroids	Pregnane steroids	Lipids and lipid-like molecules	Steroids and steroid derivatives	Oxosteroids
93	Sirius	Below threshold (800) / No Match	Below threshold (800) / No Match	0.0842142	SP18_NP01_POS_MSMS_PFP_Y-A1_01_11501-intensity-100-auto-charge-unknown-added Cmpd 178, +MS2(322.2371), 24.4-33.6eV, 5.2 min #431	322.237	312.062	1+	Positive	1229	24.4-33.6eV	Sirius	PubChem:(14340452)	1-nitro-4-tridecoxybenzene	C19H31NO3	[M + H]+	MLZNJWZCTHXDFO-UHFFFAOYSA-N	CCCCCCCCCCCCCOC1=CC=C(C=C1)[N+](=O)[O-]				Amino acids and Peptides	Linear polyketides	3-acyl tetramic acids	Organoheterocyclic compounds	Pyrrolidines	Pyrrolidones
94	Sirius	Below threshold (800) / No Match	Below threshold (800) / No Match	0.11241	SP18_NP01_POS_MSMS_PFP_Y-A1_01_11501-intensity-100-auto-charge-unknown-added Cmpd 182, +MS2(338.2318), 24.8-34.1eV, 5.4 min #443	338.232	321.503	1+	Positive	1611	24.8-34.1eV	Sirius	PubChem:(128190158)	null	C17H28FN5O	[M + H]+	XIWCKSVGACAWGV-UHFFFAOYSA-N	CC1COCCC1NCC2CC(CN2C3=NC(=NC=C3)N(C)C)F				Alkaloids	Pseudoalkaloids	Purine alkaloids	Organoheterocyclic compounds	Diazines	Pyrimidines and pyrimidine derivatives
95	Sirius	Below threshold (800) / No Match	Below threshold (800) / No Match	0.127904	SP18_NP01_POS_MSMS_PFP_Y-A1_01_11501-intensity-100-auto-charge-unknown-added Cmpd 189, +MS2(322.2367), 24.4-33.6eV, 5.3 min #440	322.237	328.713	1+	Positive	2173	24.4-33.6eV	Sirius	PubChem:(14340452)	1-nitro-4-tridecoxybenzene	C19H31NO3	[M + H]+	MLZNJWZCTHXDFO-UHFFFAOYSA-N	CCCCCCCCCCCCCOC1=CC=C(C=C1)[N+](=O)[O-]				Polyketides	Linear polyketides	3-acyl tetramic acids	Benzenoids	Benzene and substituted derivatives
96	Sirius	Below threshold (800) / No Match	Below threshold (800) / No Match	0.120802	SP18_NP01_POS_MSMS_PFP_Y-A1_01_11501-intensity-100-auto-charge-unknown-added Cmpd 190, +MS2(338.2326), 24.8-34.1eV, 5.5 min #452	338.233	330.379	1+	Positive	2046	24.8-34.1eV	Sirius	PubChem:(21786088)	7-[2-(3-hydroxyoctyl)-5-oxopyrrolidin-1-yl]hept-5-ynoic acid	C19H31NO4	[M + H]+	WTPRXHCMCFQNLM-UHFFFAOYSA-N	CCCCCC(CCC1CCC(=O)N1CC#CCCCC(=O)O)O				Amino acids and Peptides	Linear polyketides	3-acyl tetramic acids	Organoheterocyclic compounds	Pyrrolidines	Pyrrolidones
97	Sirius	Below threshold (800) / No Match	Below threshold (800) / No Match	0.38021	SP18_NP01_POS_MSMS_PFP_Y-A1_01_11501-intensity-100-auto-charge-unknown-added Cmpd 195, +MS2(779.5148), 34.7-47.7eV, 5.7 min #469	779.515	344.616	1+	Positive	8795	34.7-47.7eV	Sirius	PubChem:(69020129)	null	C41H70N4O10	[M + H]+	OJDIAZPQGQHUCB-UHFFFAOYSA-N	CC(C)(C)OC(=O)CN(CCN(CC(=O)OC(C)(C)C)CC(CC1=CC=CC=C1)(N)N(CC(=O)OC(C)(C)C)CC(=O)OC(C)(C)C)CC(=O)OC(C)(C)C				Terpenoids	Steroids	Cholestane steroids	Lipids and lipid-like molecules	Steroids and steroid derivatives
98	Sirius	Below threshold (800) / No Match	Below threshold (800) / No Match	0.0334023	SP18_NP01_POS_MSMS_PFP_Y-A1_01_11501-intensity-100-auto-charge-unknown-added Cmpd 203, +MS2(322.2377), 24.4-33.6eV, 6.0 min #485	322.238	365.015	1+	Positive	6359	24.4-33.6eV	Sirius	PubChem:(102196925)	null	C22H29N2	[M + H]+	DMYCMTUTWATNCB-UHFFFAOYSA-N	CC1=CC(=C(C(=C1)C)N2CCCN([CH]2)C3=C(C=C(C=C3C)C)C)C				Alkaloids	Tryptophan alkaloids	Simple indole alkaloids	Benzenoids	Benzene and substituted derivatives
99	Sirius	Below threshold (800) / No Match	Below threshold (800) / No Match	N/A	SP18_NP01_POS_MSMS_PFP_Y-A1_01_11501-intensity-100-auto-charge-unknown-added Cmpd 204, +MS2(322.2377), 24.4-33.6eV, 6.0 min #488	322.238	365.015	1+	Positive	6359	24.4-33.6eV	Sirius	PubChem:(88235330)	null	C16H33BO4	[M + Na]+	ZILZOOPXRXPIGR-UHFFFAOYSA-N	B(O)(O)OC(=O)CCCCCCCCCCCCCCC				Fatty acids	Fatty Acids and Conjugates	Unsaturated fatty acids	Lipids and lipid-like molecules	Fatty Acyls
100	Sirius	Below threshold (800) / No Match	Below threshold (800) / No Match	0.214003	SP18_NP01_POS_MSMS_PFP_Y-A1_01_11501-intensity-100-auto-charge-unknown-added Cmpd 213, +MS2(322.2392), 24.4-33.6eV, 6.4 min #518	322.239	376.728	1+	Positive	20909	24.4-33.6eV	Sirius	PubChem:(54326055)	null	C16H35NO3S	[M + H]+	SVABVIOAWNJULV-UHFFFAOYSA-N	CCCCCCCCCCCCNCCS(=O)(=O)CCO				Fatty acids	Sphingolipids	N-acyl amines	Organic acids and derivatives	Carboxylic acids and derivatives
101	Sirius	Below threshold (800) / No Match	Below threshold (800) / No Match	0.998884	SP18_NP01_POS_MSMS_PFP_Y-A1_01_11501-intensity-100-auto-charge-unknown-added Cmpd 216, +MS2(338.2355), 24.8-34.1eV, 6.4 min #517	338.235	381.881	1+	Positive	13472	24.8-34.1eV	Sirius	PubChem:(132571065)	null	C19H29BF2O2	[M + H]+	TVQGBLNYWVHOGE-UHFFFAOYSA-N	B1(OC(C(O1)(C)C)(C)C)CC(=C(F)F)C23CC4CC(C2)CC(C4)C3				Terpenoids	Steroids	Pregnane steroids	Lipids and lipid-like molecules	Steroids and steroid derivatives	Androstane steroids
102	Sirius	Below threshold (800) / No Match	Below threshold (800) / No Match	N/A	SP18_NP01_POS_MSMS_PFP_Y-A1_01_11501-intensity-100-auto-charge-unknown-added Cmpd 218, +MS2(366.2640), 25.3-34.8eV, 6.5 min #523	366.264	386.349	1+	Positive	1955	25.3-34.8eV	Sirius	PubChem:(67647829)	null	C21H33BF2O2	[M + H]+	WATXMUJPLVZUOK-UHFFFAOYSA-N	B1(OCC(CO1)CCCCCCC)C2=C(C=C(C=C2F)CCCCC)F				Terpenoids	Steroids	Pinane monoterpenoids	Lipids and lipid-like molecules	Steroids and steroid derivatives	Hydroxysteroids
103	Sirius	Below threshold (800) / No Match	Below threshold (800) / No Match	N/A	SP18_NP01_POS_MSMS_PFP_Y-A1_01_11501-intensity-100-auto-charge-unknown-added Cmpd 224, +MS2(376.2487), 25.5-35.1eV, 6.6 min #535	376.249	396.032	1+	Positive	6494	25.5-35.1eV	Sirius	PubChem:(112163420)	null	C17H31F2N5O2	[M + H]+	SCEACNWCTXPNBR-UHFFFAOYSA-N	CCOC(=O)NC(CNC(=NC)NC1CCN(CC1)CC(F)F)C2CC2				Alkaloids	Pseudoalkaloids	Purine alkaloids	Organoheterocyclic compounds	Azoles	Triazoles
104	Sirius	Below threshold (800) / No Match	Below threshold (800) / No Match	N/A	SP18_NP01_POS_MSMS_PFP_Y-A1_01_11501-intensity-100-auto-charge-unknown-added Cmpd 236, +MS2(324.2588), 24.5-33.7eV, 6.6 min #533	324.259	428.265	1+	Positive	35148	24.5-33.7eV	Sirius	PubChem:(123360909)	null	C13H33N5O4	[M + H]+	NCSWAOGXQUPSLI-UHFFFAOYSA-N	CC(CNN(CC(C)O)CNN(CC(C)O)NCC(C)O)O				Alkaloids	Ornithine alkaloids	Polyamines	Organic nitrogen compounds	Organonitrogen compounds	Amines
105	Sirius	Below threshold (800) / No Match	Below threshold (800) / No Match	N/A	SP18_NP01_POS_MSMS_PFP_Y-A1_01_11501-intensity-100-auto-charge-unknown-added Cmpd 239, +MS2(324.2588), 24.5-33.7eV, 6.6 min #536	324.259	428.271	1+	Positive	35130	24.5-33.7eV	Sirius	PubChem:(123360909)	null	C13H33N5O4	[M + H]+	NCSWAOGXQUPSLI-UHFFFAOYSA-N	CC(CNN(CC(C)O)CNN(CC(C)O)NCC(C)O)O				Carbohydrates	Ornithine alkaloids	Polyamines	Organic nitrogen compounds	Organonitrogen compounds	Amines
106	Sirius	Below threshold (800) / No Match	Below threshold (800) / No Match	0.229031	SP18_NP01_POS_MSMS_PFP_Y-A1_01_11501-intensity-100-auto-charge-unknown-added Cmpd 246, +MS2(346.2388), 24.9-34.3eV, 7.3 min #589	346.239	442.093	1+	Positive	7878	24.9-34.3eV	Sirius	PubChem:(18935671)	3-cyanoheptadecane-1-sulfonic acid	C18H35NO3S	[M + H]+	PSUDWGWBQAIFBE-UHFFFAOYSA-N	CCCCCCCCCCCCCCC(CCS(=O)(=O)O)C#N				Fatty acids	Fatty amides	N-acyl amines	Lipids and lipid-like molecules	Fatty Acyls	Fatty amides
107	Sirius	Below threshold (800) / No Match	Below threshold (800) / No Match	0.134499	SP18_NP01_POS_MSMS_PFP_Y-A1_01_11501-intensity-100-auto-charge-unknown-added Cmpd 247, +MS2(346.2388), 24.9-34.3eV, 7.4 min #592	346.239	442.093	1+	Positive	7878	24.9-34.3eV	Sirius	PubChem:(43827499)	null	C18H35NO3S	[M + H]+	NKMQNRHFMVHBMG-UHFFFAOYSA-N	CCCCCCCCCCCCCC(=O)NC1CCS(=O)(=O)C1				Fatty acids	Fatty amides	N-acyl amines	Lipids and lipid-like molecules	Fatty Acyls	Fatty amides
108	Sirius	Below threshold (800) / No Match	Below threshold (800) / No Match	0.0478238	SP18_NP01_POS_MSMS_PFP_Y-A1_01_11501-intensity-100-auto-charge-unknown-added Cmpd 249, +MS2(310.2444), 24.2-33.3eV, 7.5 min #602	310.244	448.157	1+	Positive	8226	24.2-33.3eV	Sirius	PubChem:(11098932)	null	C17H31BO4	[M + H]+	OHSNGTUJPYKMEJ-UHFFFAOYSA-N	B1(OC(C(O1)(C)C)(C)C)C(CCCC)CC(=C)C(=O)OCC				Fatty acids	Fatty Acids and Conjugates	Unsaturated fatty acids	Organic acids and derivatives	Boronic acid derivatives
109	Sirius	Below threshold (800) / No Match	Below threshold (800) / No Match	0.383672	SP18_NP01_POS_MSMS_PFP_Y-A1_01_11501-intensity-100-auto-charge-unknown-added Cmpd 253, +MS2(863.5339), 36.7-50.5eV, 7.6 min #608	863.534	453.681	1+	Positive	6933	36.7-50.5eV	Sirius	PubChem:(71182671)	null	C43H74N8O8S	[M + H]+	JBRKFIRVMCLJRO-UHFFFAOYSA-N	CCCCCCCCCCCCCCCC(=O)NC(CCSC)C(=O)NCC(=O)NC(CC1=CC=C(C=C1)O)C(=O)NC(CCC(=O)N)C(=O)NC(CCCCN)C(=O)N				Amino acids and Peptides	Oligopeptides	Linear peptides	Organic acids and derivatives	Peptidomimetics	Hybrid peptides
110	Sirius	Below threshold (800) / No Match	Below threshold (800) / No Match	0.203383	SP18_NP01_POS_MSMS_PFP_Y-A1_01_11501-intensity-100-auto-charge-unknown-added Cmpd 261, +MS2(346.2403), 24.9-34.3eV, 7.8 min #625	346.24	465.576	1+	Positive	29019	24.9-34.3eV	Sirius	PubChem:(43827499)	null	C18H35NO3S	[M + H]+	NKMQNRHFMVHBMG-UHFFFAOYSA-N	CCCCCCCCCCCCCC(=O)NC1CCS(=O)(=O)C1				Fatty acids	Fatty amides	N-acyl amines	Organic acids and derivatives	Carboxylic acids and derivatives	Amino acids, peptides, and analogues
111	Sirius	Below threshold (800) / No Match	Below threshold (800) / No Match	0.203141	SP18_NP01_POS_MSMS_PFP_Y-A1_01_11501-intensity-100-auto-charge-unknown-added Cmpd 274, +MS2(360.2564), 25.2-34.7eV, 8.0 min #641	360.256	482.998	1+	Positive	33399	25.2-34.7eV	Sirius	PubChem:(12019095)	null	C19H37NO3S	[M + H]+	QQSQNYJFRXSVOS-UHFFFAOYSA-N	CCCCCCCCCCCCCCSCC(C(=O)O)NC(=O)C				Fatty acids	Fatty amides	N-acyl amines	Organic acids and derivatives	Carboxylic acids and derivatives	Amino acids, peptides, and analogues
112	Sirius	Below threshold (800) / No Match	Below threshold (800) / No Match	0.135826	SP18_NP01_POS_MSMS_PFP_Y-A1_01_11501-intensity-100-auto-charge-unknown-added Cmpd 278, +MS2(360.2559), 25.2-34.7eV, 8.2 min #650	360.256	487.066	1+	Positive	32111	25.2-34.7eV	Sirius	COCONUT:(CNP0026115);PubChem:(22283599 46937142);PubMed;CHEBI:(22065);PubChem class - bio and metabolites	(2R)-2-amino-3-(hexadecanoylsulfanyl)propanoic acid	C19H37NO3S	[M + H]+	FRAMWPHPFIXRCP-UHFFFAOYSA-N	CCCCCCCCCCCCCCCC(=O)SCC(C(=O)O)N				Fatty acids	Fatty amides	N-acyl amines	Organic acids and derivatives	Carboxylic acids and derivatives	Amino acids, peptides, and analogues
113	Sirius	Below threshold (800) / No Match	Below threshold (800) / No Match	0.189421	SP18_NP01_POS_MSMS_PFP_Y-A1_01_11501-intensity-100-auto-charge-unknown-added Cmpd 282, +MS2(374.2719), 25.5-35.0eV, 8.2 min #655	374.272	496.283	1+	Positive	26446	25.5-35.0eV	Sirius	PubChem:(12019096)	null	C20H39NO3S	[M + H]+	QKEWZWAPJXWFNI-UHFFFAOYSA-N	CCCCCCCCCCCCCCCSCC(C(=O)O)NC(=O)C				Fatty acids	Fatty amides	N-acyl amines	Organic acids and derivatives	Carboxylic acids and derivatives	Amino acids, peptides, and analogues
114	Sirius	Below threshold (800) / No Match	Below threshold (800) / No Match	N/A	SP18_NP01_POS_MSMS_PFP_Y-A1_01_11501-intensity-100-auto-charge-unknown-added Cmpd 293, +MS2(370.3367), 25.4-34.9eV, 8.3 min #659	370.337	499.786	1+	Positive	28847	25.4-34.9eV	Sirius	PubChem:(124108678)	null	C17H39N9	[M + H]+	KRTSVCLMLDOURD-UHFFFAOYSA-N	C(CCCNC(=NCCCCCCCN=C(N)N)N)CCCN=C(N)N				Alkaloids	Guanidine alkaloids	Acyclic guanidine alkaloids	Organic nitrogen compounds	Organonitrogen compounds	Guanidines
115	Sirius	Below threshold (800) / No Match	Below threshold (800) / No Match	N/A	SP18_NP01_POS_MSMS_PFP_Y-A1_01_11501-intensity-100-auto-charge-unknown-added Cmpd 294, +MS2(356.3206), 25.1-34.5eV, 8.4 min #667	356.321	502.934	1+	Positive	144291	25.1-34.5eV	Sirius	PubChem:(121478446)	null	C19H38FN5	[M + H]+	ASCUCRSPEUGDCT-UHFFFAOYSA-N	CC(C)(C1NC(NC(N1)NC(CCC2CCCCC2)C3CCC3)N)F				Alkaloids	Ornithine alkaloids	Acyclic guanidine alkaloids	Organoheterocyclic compounds	Heteroaromatic compounds
116	Sirius	Below threshold (800) / No Match	Below threshold (800) / No Match	N/A	SP18_NP01_POS_MSMS_PFP_Y-A1_01_11501-intensity-100-auto-charge-unknown-added Cmpd 297, +MS2(413.2724), 26.3-36.1eV, 8.6 min #682	413.272	508.172	1+	Positive	20308	26.3-36.1eV	Sirius	PubChem:(109556766)	null	C18H35F3N4O3	[M + H]+	BGRICDBAGUTXHH-UHFFFAOYSA-N	CCC(CC)(CNC(=NC)NCCCOCC(F)(F)F)NC(=O)OC(C)(C)C				Alkaloids	Ornithine alkaloids	Polyamines	Organic nitrogen compounds	Organonitrogen compounds	Amines
117	Sirius	Below threshold (800) / No Match	Below threshold (800) / No Match	N/A	SP18_NP01_POS_MSMS_PFP_Y-A1_01_11501-intensity-100-auto-charge-unknown-added Cmpd 303, +MS2(384.3535), 25.7-35.3eV, 8.5 min #674	384.353	513.863	1+	Positive	34090	25.7-35.3eV	Sirius	PubChem:(88878410)	null	C18H41N9	[M + H]+	BYRJXPUSFPAJLD-UHFFFAOYSA-N	CN(C)C(=NCC(CN=C(N(C)C)N(C)C)N=C(N(C)C)N(C)C)N(C)C				Alkaloids	Guanidine alkaloids	Polyamines	Organic nitrogen compounds	Organonitrogen compounds	Guanidines
118	Sirius	Below threshold (800) / No Match	Below threshold (800) / No Match	0.125129	SP18_NP01_POS_MSMS_PFP_Y-A1_01_11501-intensity-100-auto-charge-unknown-added Cmpd 305, +MS2(398.3267), 16.0-22.0eV, 8.6 min #683	398.327	514.375	1+	Positive	19396	16.0-22.0eV	Sirius	PubChem:(85702822)	null	C21H45NO4	[M + Na]+	BQOCZDNCXQNFPW-UHFFFAOYSA-N	CCCCCCCCCCOCCOCCOCCOCC[N+](C)(C)C				Fatty acids	Glycerolipids	Monoacylglycerols	Organic nitrogen compounds	Organonitrogen compounds	Amines
119	Sirius	Below threshold (800) / No Match	Below threshold (800) / No Match	N/A	SP18_NP01_POS_MSMS_PFP_Y-A1_01_11501-intensity-100-auto-charge-unknown-added Cmpd 306, +MS2(414.3638), 26.3-36.1eV, 8.6 min #685	414.364	516.452	1+	Positive	11573	26.3-36.1eV	Sirius	PubChem:(91540144)	null	C24H47BNO2	[M + Na]+	WPBBBYTUXGVJOU-UHFFFAOYSA-N	[B]1C(C(N(C(C(O1)(C)C)CCCCO)CC)CCC)C2CCCCCC(C2)C				Fatty acids	Monoterpenoids	Pinane monoterpenoids	Benzenoids	Benzene and substituted derivatives
120	Sirius	Below threshold (800) / No Match	Below threshold (800) / No Match	0.258781	SP18_NP01_POS_MSMS_PFP_Y-A1_01_11501-intensity-100-auto-charge-unknown-added Cmpd 311, +MS2(279.1628), 23.2-31.9eV, 8.8 min #698	279.163	526.676	1+	Positive	37983	23.2-31.9eV	Sirius	PubChem:(58479510)	null	C13H23FO5	[M + H]+	VCCPQGGHWMIKEC-UHFFFAOYSA-N	CCCCCCCCC(C(=O)O)(C(=O)O)OCCF				Fatty acids	Fatty esters	Wax monoesters	Organic acids and derivatives	Carboxylic acids and derivatives	Dicarboxylic acids and derivatives
121	Sirius	Below threshold (800) / No Match	Below threshold (800) / No Match	N/A	SP18_NP01_POS_MSMS_PFP_Y-A1_01_11501-intensity-100-auto-charge-unknown-added Cmpd 318, +MS2(412.3844), 26.2-36.1eV, 8.9 min #707	412.384	537.825	1+	Positive	9313	26.2-36.1eV	Sirius	PubChem:(23154801)	2-[3-[bis(dimethylamino)methylideneamino]-2-[[bis(dimethylamino)methylideneamino]methyl]-2-methylpropyl]-1,1,3,3-tetramethylguanidine	C20H45N9	[M + H]+	SPLHCWFIFRRKAL-UHFFFAOYSA-N	CC(CN=C(N(C)C)N(C)C)(CN=C(N(C)C)N(C)C)CN=C(N(C)C)N(C)C				Alkaloids	Ornithine alkaloids	Polyamines	Organoheterocyclic compounds	Triazines	Aminotriazines
122	Sirius	Below threshold (800) / No Match	Below threshold (800) / No Match	N/A	SP18_NP01_POS_MSMS_PFP_Y-A1_01_11501-intensity-100-auto-charge-unknown-added Cmpd 319, +MS2(412.3844), 26.2-36.1eV, 9.1 min #716	412.384	537.825	1+	Positive	9313	26.2-36.1eV	Sirius	PubChem:(23154801)	2-[3-[bis(dimethylamino)methylideneamino]-2-[[bis(dimethylamino)methylideneamino]methyl]-2-methylpropyl]-1,1,3,3-tetramethylguanidine	C20H45N9	[M + H]+	SPLHCWFIFRRKAL-UHFFFAOYSA-N	CC(CN=C(N(C)C)N(C)C)(CN=C(N(C)C)N(C)C)CN=C(N(C)C)N(C)C				Alkaloids	Ornithine alkaloids	Polyamines	Organic nitrogen compounds	Organonitrogen compounds	Guanidines
123	Sirius	Below threshold (800) / No Match	Below threshold (800) / No Match	N/A	SP18_NP01_POS_MSMS_PFP_Y-A1_01_11501-intensity-100-auto-charge-unknown-added Cmpd 322, +MS2(398.3678), 26.0-35.7eV, 9.0 min #715	398.368	543.792	1+	Positive	22538	26.0-35.7eV	Sirius	PubChem:(566726)	Boroxin, tris(triethylmethyl)-	C21H45B3O3	[M + Na]+	DLPLIRQMVBFAAQ-UHFFFAOYSA-N	B1(OB(OB(O1)C(CC)(CC)CC)C(CC)(CC)CC)C(CC)(CC)CC				Terpenoids	Monoterpenoids	Pinane monoterpenoids	Lipids and lipid-like molecules
124	Sirius	Below threshold (800) / No Match	Below threshold (800) / No Match	N/A	SP18_NP01_POS_MSMS_PFP_Y-A1_01_11501-intensity-100-auto-charge-unknown-added Cmpd 326, +MS2(338.2692), 16.0-22.0eV, 9.2 min #725	338.269	548.599	Unknown+	Positive	7015	16.0-22.0eV	Sirius	PubChem:(138006384)	null	C18H32FN5	[M]+	RQJYNWYAKXBHPP-UHFFFAOYSA-N	CC(C1CCN(CC1)C)NCC2CC(CN2CC3=NC=CN3C)F				Alkaloids	Pseudoalkaloids	Purine alkaloids	Organoheterocyclic compounds	Diazines	Pyrimidines and pyrimidine derivatives
125	Sirius	Below threshold (800) / No Match	Below threshold (800) / No Match	N/A	SP18_NP01_POS_MSMS_PFP_Y-A1_01_11501-intensity-100-auto-charge-unknown-added Cmpd 345, +MS2(780.5624), 34.7-47.8eV, 9.6 min #757	780.562	573.788	1+	Positive	25434	34.7-47.8eV	Sirius	PubChem:(126599226)	null	C50H73N3O4	[M + H]+	KWNFINOIONZCLH-UHFFFAOYSA-N	CC(=C)C1CCC2(C1C3CCC4C(C3(CC2)C)(CCC5C4(CC=C(C5(C)C)C6=CC=C(C=C6)C(=O)OC)C)C)NC(=O)NC7CC(C7(C)C)C(=O)N8CCCCC8				Amino acids and Peptides	Flavonoids	Lipopeptides	Organic acids and derivatives	Carboxylic acids and derivatives	Amino acids, peptides, and analogues
126	Sirius	Below threshold (800) / No Match	Below threshold (800) / No Match	0.0934011	SP18_NP01_POS_MSMS_PFP_Y-A1_01_11501-intensity-100-auto-charge-unknown-added Cmpd 346, +MS2(806.5813), 35.4-48.6eV, 9.7 min #763	806.581	575.141	1+	Positive	14912	35.4-48.6eV	Sirius	PubChem:(3640352 6698397 6703894)	1-(1-adamantyl)-3-[[3-[3-[4-[(dioctylamino)methyl]-6-[4-(hydroxymethyl)phenyl]-1,3-dioxan-2-yl]phenyl]phenyl]methyl]urea	C52H75N3O4	[M + H]+	LBJUVJACDDNLCB-UHFFFAOYSA-N	CCCCCCCCN(CCCCCCCC)CC1CC(OC(O1)C2=CC=CC(=C2)C3=CC=CC(=C3)CNC(=O)NC45CC6CC(C4)CC(C6)C5)C7=CC=C(C=C7)CO				Shikimates and Phenylpropanoids	Flavonoids	Phenylalanine-derived alkaloids	Organic acids and derivatives	Carboxylic acids and derivatives	Amino acids, peptides, and analogues
127	Sirius	Below threshold (800) / No Match	Below threshold (800) / No Match	0.0846497	SP18_NP01_POS_MSMS_PFP_Y-A1_01_11501-intensity-100-auto-charge-unknown-added Cmpd 347, +MS2(806.5813), 35.4-48.6eV, 9.7 min #767	806.581	575.141	1+	Positive	14912	35.4-48.6eV	Sirius	PubChem:(3640352 6698397 6703894)	1-(1-adamantyl)-3-[[3-[3-[4-[(dioctylamino)methyl]-6-[4-(hydroxymethyl)phenyl]-1,3-dioxan-2-yl]phenyl]phenyl]methyl]urea	C52H75N3O4	[M + H]+	LBJUVJACDDNLCB-UHFFFAOYSA-N	CCCCCCCCN(CCCCCCCC)CC1CC(OC(O1)C2=CC=CC(=C2)C3=CC=CC(=C3)CNC(=O)NC45CC6CC(C4)CC(C6)C5)C7=CC=C(C=C7)CO				Fatty acids	Pseudoalkaloids	Phenylalanine-derived alkaloids	Organic acids and derivatives	Carboxylic acids and derivatives	Amino acids, peptides, and analogues
128	Sirius	Below threshold (800) / No Match	Below threshold (800) / No Match	N/A	SP18_NP01_POS_MSMS_PFP_Y-A1_01_11501-intensity-100-auto-charge-unknown-added Cmpd 361, +MS2(772.5957), 34.5-47.5eV, 10.0 min #788	772.596	597.614	1+	Positive	11922	34.5-47.5eV	Sirius	PubChem:(23168505)	N''-[2-[2-oxo-2-[(2,2,6,6-tetramethyl-1-octoxypiperidin-4-yl)amino]ethoxy]phenyl]-N-(2,2,6,6-tetramethyl-1-octoxypiperidin-4-yl)oxamide	C44H77N5O6	[M + H]+	NIYGOXFLWWDSHQ-UHFFFAOYSA-N	CCCCCCCCON1C(CC(CC1(C)C)NC(=O)COC2=CC=CC=C2NC(=O)C(=O)NC3CC(N(C(C3)(C)C)OCCCCCCCC)(C)C)(C)C				Amino acids and Peptides	Oligopeptides	Lipopeptides	Organic acids and derivatives	Carboxylic acids and derivatives	Amino acids, peptides, and analogues
129	Sirius	Below threshold (800) / No Match	Below threshold (800) / No Match	0.0922291	SP18_NP01_POS_MSMS_PFP_Y-A1_01_11501-intensity-100-auto-charge-unknown-added Cmpd 368, +MS2(431.3076), 26.6-36.6eV, 10.2 min #803	431.308	610.432	1+	Positive	17637	26.6-36.6eV	Sirius	PubChem:(131354955)	null	C23H38BN3O4	[M + H]+	SXDCUEOCHPNSFP-UHFFFAOYSA-N	B1(OC(C(O1)(C)C)(C)C)C2=CN=C(C=C2C)N3CCC(CC3)CNC(=O)OC(C)(C)C				Alkaloids	Monoterpenoids	Pinane monoterpenoids	Benzenoids	Benzene and substituted derivatives
130	Sirius	Below threshold (800) / No Match	Below threshold (800) / No Match	N/A	SP18_NP01_POS_MSMS_PFP_Y-A1_01_11501-intensity-100-auto-charge-unknown-added Cmpd 369, +MS2(784.6310), 34.8-47.9eV, 10.3 min #806	784.631	611.485	1+	Positive	21927	34.8-47.9eV	Sirius	PubChem:(89718534)	null	C40H85N3O11	[M + H]+	HTAXQYUOVGRWTH-UHFFFAOYSA-N	CCCOCCOCCOCC(CNCCCOCC(CC)(CC)CO)(CNCCCOCC(CC)(CO)CO)CNCCCOCC(CC)(CO)CO				Fatty acids	Oligopeptides	Lipopeptides	Organic acids and derivatives	Carboxylic acids and derivatives	Carboxylic acid derivatives
131	Sirius	Below threshold (800) / No Match	Below threshold (800) / No Match	N/A	SP18_NP01_POS_MSMS_PFP_Y-A1_01_11501-intensity-100-auto-charge-unknown-added Cmpd 370, +MS2(774.6108), 34.6-47.6eV, 10.3 min #812	774.611	616.194	1+	Positive	11217	34.6-47.6eV	Sirius	PubChem:(67932005)	null	C44H79N5O6	[M + H]+	BXQBPBJJMOSQNH-UHFFFAOYSA-N	CCCCCCCCCCCCN(CCCCCCCCCCCC)C(=O)C(CCC(=O)O)NC(=O)C1CCCN1C(=O)C2CCCN2C(=O)C3CCCN3				Amino acids and Peptides	Oligopeptides	Lipopeptides	Organic acids and derivatives	Carboxylic acids and derivatives	Amino acids, peptides, and analogues
132	Sirius	Below threshold (800) / No Match	Below threshold (800) / No Match	0.369415	SP18_NP01_POS_MSMS_PFP_Y-A1_01_11501-intensity-100-auto-charge-unknown-added Cmpd 371, +MS2(844.4946), 36.3-49.9eV, 10.3 min #811	844.495	616.358	1+	Positive	16098	36.3-49.9eV	Sirius	PubChem:(118720592);cmnpd-porifera:(CMNPD25115);PubMed	null	C46H65N7O8	[M + H]+	CDTHMULYPSEFAZ-UHFFFAOYSA-N	CCC(C)C1C(=O)NC(C(=O)NC(C(=O)NC(C(=O)N2CCCC2C(=O)NC(C(=O)N3CCCC3C(=O)N1)CC(C)C)CC(C)C)CC4=CC=C(C=C4)O)CC5=CC=CC=C5				Amino acids and Peptides	Oligopeptides	Cyclic peptides	Organic acids and derivatives	Carboxylic acids and derivatives	Amino acids, peptides, and analogues
133	Sirius	Below threshold (800) / No Match	Below threshold (800) / No Match	N/A	SP18_NP01_POS_MSMS_PFP_Y-A1_01_11501-intensity-100-auto-charge-unknown-added Cmpd 374, +MS2(808.5984), 35.4-48.7eV, 10.4 min #814	808.598	620.875	1+	Positive	15377	35.4-48.7eV	Sirius	PubChem:(123651941)	null	C52H77N3O4	[M + H]+	SZNGIORPTAJNCX-UHFFFAOYSA-N	CCCC12CCC3C4(CCC(C(C4CCC3(C1CCC5(C2=C(C(=O)C5)C(C)C)C6=NN=C(CC6CCNC)C7=CC=C(C=C7)C8CC8)C)C)OCCC(C)(C)C(=O)O)C				Shikimates and Phenylpropanoids	Flavonoids	Phenylalanine-derived alkaloids	Organic acids and derivatives	Carboxylic acids and derivatives	Amino acids, peptides, and analogues
134	Sirius	Below threshold (800) / No Match	Below threshold (800) / No Match	0.27673	SP18_NP01_POS_MSMS_PFP_Y-A1_01_11501-intensity-100-auto-charge-unknown-added Cmpd 376, +MS2(906.4972), 37.8-51.9eV, 10.5 min #827	906.497	628.366	1+	Positive	13737	37.8-51.9eV	Sirius	PubChem:(88523647 88523649)	null	C41H67N11O12	[M + H]+	YZCSXTYGYLCWQP-UHFFFAOYSA-N	CCC(C)C(C(=O)NC(CC(=O)O)C(=O)NC(CCCN=C(N)N)C(=O)NC(CCCCN)C(=O)O)NC(=O)C(CC(=O)O)NC(=O)C(CC(C)C)NC(=O)C(CC1=CC=CC=C1)N				Amino acids and Peptides	Oligopeptides	Cyclic peptides	Organic acids and derivatives	Carboxylic acids and derivatives	Amino acids, peptides, and analogues
135	Sirius	Below threshold (800) / No Match	Below threshold (800) / No Match	0.129102	SP18_NP01_POS_MSMS_PFP_Y-A1_01_11501-intensity-100-auto-charge-unknown-added Cmpd 377, +MS2(760.5947), 34.3-47.1eV, 10.5 min #823	760.595	638.048	1+	Positive	59446	34.3-47.1eV	Sirius	PubChem:(130235962)	null	C51H79NO2	[M + Na]+	NGBOJPJHHCKZBG-UHFFFAOYSA-N	CCCCCCCCCCCCCCCCCCCCCCC1(OCC(O1)CCN(C)C)CCCC#CCC#CCC#CCC#CCC#CCC#CCC				Fatty acids	Fatty amides	N-acyl amines	Lipids and lipid-like molecules
136	Sirius	Below threshold (800) / No Match	Below threshold (800) / No Match	N/A	SP18_NP01_POS_MSMS_PFP_Y-A1_01_11501-intensity-100-auto-charge-unknown-added Cmpd 379, +MS2(798.6464), 35.2-48.4eV, 10.8 min #845	798.646	651.342	1+	Positive	19106	35.2-48.4eV	Sirius	PubChem:(10771633)	null	C47H83N5O5	[M + H]+	UMGCKAONGFGKIN-UHFFFAOYSA-N	CCCCCCCCCCCCCCCCCC(=O)OCC1(C(CC(O1)N2C=NC3=C(N=CN=C32)N)OC(=O)CCCCCCCCCCCCCCCCC)C				Amino acids and Peptides	Oligopeptides	Lipopeptides	Organic acids and derivatives	Carboxylic acids and derivatives	Amino acids, peptides, and analogues
137	Sirius	Below threshold (800) / No Match	Below threshold (800) / No Match	N/A	SP18_NP01_POS_MSMS_PFP_Y-A1_01_11501-intensity-100-auto-charge-unknown-added Cmpd 381, +MS2(734.6151), 33.6-46.2eV, 11.1 min #866	734.615	659.744	1+	Positive	23295	33.6-46.2eV	Sirius	PubChem:(138455586)	null	C38H75N11O3	[M + H]+	PNQCLCUESDPFPK-UHFFFAOYSA-N	CC(CCCN(C)CN)C1CCC2C1(C(CC3C2C(CC4C3(CCC(C4)OCCCN=C(N)N)C)OCCCN=C(N)N)OCCCN=C(N)N)C				Amino acids and Peptides	Ornithine alkaloids	Acyclic guanidine alkaloids	Lipids and lipid-like molecules	Fatty Acyls	Fatty amides
138	Sirius	Below threshold (800) / No Match	Below threshold (800) / No Match	N/A	SP18_NP01_POS_MSMS_PFP_Y-A1_01_11501-intensity-100-auto-charge-unknown-added Cmpd 390, +MS2(804.6614), 35.3-48.6eV, 11.3 min #881	804.661	681.633	1+	Positive	9136	35.3-48.6eV	Sirius	PubChem:(86297855 90390660 123518073)	null	C51H85N3O4	[M + H]+	OIMDKRXXJRIMOA-UHFFFAOYSA-N	CCCCCC=CCC=CCCCCCCCCNC(=O)C1=CC(=CC(=C1)COC(=O)CCCN(C)C)C(=O)NCCCCCCCCC=CCC=CCCCCC				Fatty acids	Pseudoalkaloids	Lipopeptides	Organic acids and derivatives	Carboxylic acids and derivatives	Amino acids, peptides, and analogues
139	Sirius	Below threshold (800) / No Match	Below threshold (800) / No Match	N/A	SP18_NP01_POS_MSMS_PFP_Y-A1_01_11501-intensity-100-auto-charge-unknown-added Cmpd 391, +MS2(804.6614), 35.3-48.6eV, 11.3 min #883	804.661	681.633	1+	Positive	9136	35.3-48.6eV	Sirius	PubChem:(86297855 90390660 123518073)	null	C51H85N3O4	[M + H]+	OIMDKRXXJRIMOA-UHFFFAOYSA-N	CCCCCC=CCC=CCCCCCCCCNC(=O)C1=CC(=CC(=C1)COC(=O)CCCN(C)C)C(=O)NCCCCCCCCC=CCC=CCCCCC				Fatty acids	Pseudoalkaloids	Lipopeptides	Organic acids and derivatives	Carboxylic acids and derivatives	Amino acids, peptides, and analogues
140	Sirius	Below threshold (800) / No Match	Below threshold (800) / No Match	0.0502137	SP18_NP01_POS_MSMS_PFP_Y-A1_01_11501-intensity-100-auto-charge-unknown-added Cmpd 398, +MS2(792.7169), 35.0-48.2eV, 11.4 min #893	792.717	686.212	1+	Positive	14516	35.0-48.2eV	Sirius	PubChem:(138123958)	null	C51H95NO3	[M + Na]+	AZLNVUSNGKLWHI-UHFFFAOYSA-N	CCCCCCCCCCCCCCC=CCCCCCCCCCCCCCC(=O)NC(CO)C(C=CCCC=CCCC=CCCCCCCCC)O				Fatty acids	Fatty amides	N-acyl amines	Lipids and lipid-like molecules	Fatty Acyls	Fatty amides
141	Sirius	Below threshold (800) / No Match	Below threshold (800) / No Match	N/A	SP18_NP01_POS_MSMS_PFP_Y-A1_01_11501-intensity-100-auto-charge-unknown-added Cmpd 4, +MS2(110.0102), 16.4-22.6eV, 0.5 min #67	110.01	28.5249	1+	Positive	31725	16.4-22.6eV	Sirius	PubChem:(138969061)	null	C2H3N2O2	[M + Na]+	NZSWWGCWIVHGLA-UHFFFAOYSA-N	COC(=O)N=[N]				Amino acids and Peptides	Small peptides	Aminoacids	Organic acids and derivatives	Carboxylic acids and derivatives	Carboxylic acids
142	Sirius	Below threshold (800) / No Match	Below threshold (800) / No Match	N/A	SP18_NP01_POS_MSMS_PFP_Y-A1_01_11501-intensity-100-auto-charge-unknown-added Cmpd 404, +MS2(996.7744), 39.9-54.9eV, 11.7 min #910	996.774	700.572	1+	Positive	5810	39.9-54.9eV	Sirius	lipidblast:(YESGRITYUWPIGN-CKKCRWTANA-N)	PE O-28:4_28:5	C61H106NO7P	[M + H]+	CONMTKNKDYEPAI-UHFFFAOYSA-N	CC\C=C/C\C=C/C\C=C/C\C=C/CCCCCCCCCCCCCCCOCC(COP(O)(=O)OCCN)OC(=O)CCCCCCCCCCC\C=C/C\C=C/C\C=C/C\C=C/C\C=C/CC				Fatty acids	Glycerophospholipids	Glycerophosphoethanolamines	Lipids and lipid-like molecules	Glycerophospholipids	Glycerophosphoethanolamines
143	Sirius	Below threshold (800) / No Match	Below threshold (800) / No Match	0.081499	SP18_NP01_POS_MSMS_PFP_Y-A1_01_11501-intensity-100-auto-charge-unknown-added Cmpd 410, +MS2(896.7651), 37.5-51.6eV, 12.0 min #935	896.765	718.249	1+	Positive	6374	37.5-51.6eV	Sirius	PubChem:(89625947 123872345)	null	C55H103NO6	[M + Na]+	IQRUORRJGDJCFM-UHFFFAOYSA-N	CCCCCCC=CCOC(CCCCCCCCCC(CCCCCCCCCC(=O)OC(C)C=CCCCCCC)OC(=O)CCCN(C)C)OCC=CCCCCCC				Fatty acids	Glycerolipids	Triacylglycerols	Lipids and lipid-like molecules	Fatty Acyls	Fatty amides
144	Sirius	Below threshold (800) / No Match	Below threshold (800) / No Match	N/A	SP18_NP01_POS_MSMS_PFP_Y-A1_01_11501-intensity-100-auto-charge-unknown-added Cmpd 417, +MS2(922.7750), 38.1-52.5eV, 12.0 min #932	922.775	724.198	1+	Positive	11924	38.1-52.5eV	Sirius	lipidblast:(OFJWMTDTXLIUQY-YKNDRTLENA-N)	HexCer 21:2;2O/28:1;O	C55H103NO9	[M + H]+	RXXGLEOAVBMCNP-UHFFFAOYSA-N	CCCCCCCCCCCCCC\C=C/CCCCCCCCCCC(O)C(=O)NC(COC1OC(CO)C(O)C(O)C1O)C(O)\C=C\CC\C=C\CCCCCCCCCCCC				Fatty acids	Sphingolipids	Neutral glycosphingolipids	Lipids and lipid-like molecules	Sphingolipids	Glycosphingolipids
145	Sirius	Below threshold (800) / No Match	Below threshold (800) / No Match	N/A	SP18_NP01_POS_MSMS_PFP_Y-A1_01_11501-intensity-100-auto-charge-unknown-added Cmpd 419, +MS2(884.7584), 37.2-51.2eV, 12.1 min #941	884.758	727.977	1+	Positive	12945	37.2-51.2eV	Sirius	PubChem:(102527748)	null	C34H21Br5N2O2	[M + H]+	XYPXTCKTRAWGIP-UHFFFAOYSA-N	C1=CC=C(C=C1)N(C2=CC=C(C=C2)C=CC3=CC=C(C=C3)[N+](=O)[O-])C4=CC=C(C=C4)C=CC5=C(C(=C(C(=C5Br)Br)Br)Br)Br				Shikimates and Phenylpropanoids	Flavonoids	Chalcones	Benzenoids	Benzene and substituted derivatives	Biphenyls and derivatives
146	Sirius	Below threshold (800) / No Match	Below threshold (800) / No Match	N/A	SP18_NP01_POS_MSMS_PFP_Y-A1_01_11501-intensity-100-auto-charge-unknown-added Cmpd 420, +MS2(884.7584), 37.2-51.2eV, 12.1 min #943	884.758	727.977	1+	Positive	12945	37.2-51.2eV	Sirius	PubChem:(102527748)	null	C34H21Br5N2O2	[M + H]+	XYPXTCKTRAWGIP-UHFFFAOYSA-N	C1=CC=C(C=C1)N(C2=CC=C(C=C2)C=CC3=CC=C(C=C3)[N+](=O)[O-])C4=CC=C(C=C4)C=CC5=C(C(=C(C(=C5Br)Br)Br)Br)Br				Shikimates and Phenylpropanoids	Proline alkaloids	Pyrrole alkaloids	Benzenoids	Benzene and substituted derivatives	Biphenyls and derivatives
147	Sirius	Below threshold (800) / No Match	Below threshold (800) / No Match	N/A	SP18_NP01_POS_MSMS_PFP_Y-A1_01_11501-intensity-100-auto-charge-unknown-added Cmpd 432, +MS2(912.7909), 37.9-52.1eV, 12.5 min #973	912.791	750.964	1+	Positive	5876	37.9-52.1eV	Sirius	lipidblast:(STOKZHWKTDVAEW-UHFFFAOYNA-N)	HexCer 20:0;2O/28:1;O	C54H105NO9	[M + H]+	GJVMDSMKPJCWID-UHFFFAOYSA-N	CCCCCCCCCCCCCCCCCC(O)C(COC1OC(CO)C(O)C(O)C1O)NC(=O)C(O)CCCCCCCCCC\C=C/CCCCCCCCCCCCCC				Fatty acids	Glycerolipids	Triacylglycerols	Lipids and lipid-like molecules	Fatty Acyls	Fatty amides
148	Sirius	Below threshold (800) / No Match	Below threshold (800) / No Match	N/A	SP18_NP01_POS_MSMS_PFP_Y-A1_01_11501-intensity-100-auto-charge-unknown-added Cmpd 439, +MS2(912.7903), 37.9-52.1eV, 12.7 min #986	912.79	755.278	1+	Positive	4886	37.9-52.1eV	Sirius	lipidblast:(OZQKDQDQORDNEQ-UHFFFAOYNA-N)	HexCer 17:0;2O/31:1;O	C54H105NO9	[M + H]+	XCUZAYWLOQXUSA-UHFFFAOYSA-N	CCCCCCCCCCCCCC\C=C/CCCCCCCCCCCCCC(O)C(=O)NC(COC1OC(CO)C(O)C(O)C1O)C(O)CCCCCCCCCCCCCC				Fatty acids	Glycerolipids	Triacylglycerols	Lipids and lipid-like molecules	Fatty Acyls	Fatty amides
149	Sirius	Below threshold (800) / No Match	Below threshold (800) / No Match	0.126301	SP18_NP01_POS_MSMS_PFP_Y-A1_01_11501-intensity-100-auto-charge-unknown-added Cmpd 5, +MS2(174.1244), 19.0-26.1eV, 0.6 min #71	174.124	29.2768	1+	Positive	10714	19.0-26.1eV	Sirius	PubChem:(137915953)	null	C7H15N3O2	[M + H]+	WJRXWAFPUGFFOV-UHFFFAOYSA-N	CN(C)C(=NCCCC(=O)O)N				Alkaloids	Ornithine alkaloids	Aminoacids	Organic nitrogen compounds	Organonitrogen compounds	Carboximidamides
150	Sirius	Below threshold (800) / No Match	Below threshold (800) / No Match	0.59434	SP18_NP02_POS_MSMS_PFP_Y-A2_01_11502-intensity-100-auto-charge-unknown-added Cmpd 1, +MS2(624.2199), 31.0-42.6eV, 0.5 min #65	624.22	26.6883	1+	Positive	61575	31.0-42.6eV	Sirius	PubChem:(71131755)	null	C29H33F2N5O7	[M + Na]+	JFGXRWUCLZIQHP-UHFFFAOYSA-N	CC(=O)N(CC1CN(C(=O)O1)C2=CC(=C(C=C2)N3CCOCC3)F)C4CN(C(=O)O4)C5=CC(=C(C=C5)N6CCOCC6)F				Carbohydrates	Nucleosides	Pyrimidine nucleos(t)ides	Benzenoids	Benzene and substituted derivatives	Benzoic acids and derivatives
151	Sirius	Below threshold (800) / No Match	Below threshold (800) / No Match	0.294017	SP18_NP02_POS_MSMS_PFP_Y-A2_01_11502-intensity-100-auto-charge-unknown-added Cmpd 152, +MS2(274.2184), 23.0-31.6eV, 4.8 min #399	274.218	284.937	1+	Positive	901	23.0-31.6eV	Sirius	PubChem:(101028410)	null	C15H29BO2	[M + Na]+	IXAJJPYKESZWOR-UHFFFAOYSA-N	B(C#CCCCCCCC)(OC(C)C)OC(C)C				Terpenoids	Monoterpenoids	Pinane monoterpenoids	Organic acids and derivatives	Boronic acid derivatives	Boronic acid esters
152	Sirius	Below threshold (800) / No Match	Below threshold (800) / No Match	0.275538	SP18_NP02_POS_MSMS_PFP_Y-A2_01_11502-intensity-100-auto-charge-unknown-added Cmpd 154, +MS2(421.3498), 26.4-36.3eV, 4.8 min #403	421.35	287.518	1+	Positive	1329	26.4-36.3eV	Sirius	PubChem:(16759027 49858894 102513742)	4-[(1E)-2,6-dimethylhepta-1,5-dienyl]-6-[(1E,3E)-4,8-dimethylnona-1,3,7-trienyl]-1,5-dimethylbicyclo[3.2.1]oct-6-en-2-one	C30H44O	[M + H]+	XWYRFBXKAWNVEG-UHFFFAOYSA-N	CC(=CCCC(=CC=CC1=CC2(CC1(C(CC2=O)C=C(C)CCC=C(C)C)C)C)C)C				Terpenoids	Apocarotenoids	Apocarotenoids (ÃŽÂ²-)	Lipids and lipid-like molecules	Prenol lipids
153	Sirius	Below threshold (800) / No Match	Below threshold (800) / No Match	0.0658431	SP18_NP02_POS_MSMS_PFP_Y-A2_01_11502-intensity-100-auto-charge-unknown-added Cmpd 155, +MS2(338.2359), 24.8-34.1eV, 4.8 min #400	338.236	290.36	Unknown+	Positive	906	24.8-34.1eV	Sirius	PubChem:(91724314)	null	C19H31NO4	[M]+	HYHJRWJZYLNMFV-UHFFFAOYSA-N	CCCCCCCCCOC(=O)C1CCCCN1C(=O)OCC#C				Alkaloids	Lysine alkaloids	Piperidine alkaloids	Organic acids and derivatives	Carboxylic acids and derivatives	Amino acids, peptides, and analogues
154	Sirius	Below threshold (800) / No Match	Below threshold (800) / No Match	0.168648	SP18_NP02_POS_MSMS_PFP_Y-A2_01_11502-intensity-100-auto-charge-unknown-added Cmpd 158, +MS2(421.3511), 26.4-36.3eV, 5.0 min #418	421.351	299.166	1+	Positive	1611	26.4-36.3eV	Sirius	PubChem:(4085813 40579872 40579873 40579877 40579878)	1-cyclohexyl-3-[3-[(cyclohexylcarbamoylamino)methyl]-3,5,5-trimethylcyclohexyl]urea	C24H44N4O2	[M + H]+	WAHPXTXIILESAG-UHFFFAOYSA-N	CC1(CC(CC(C1)(C)CNC(=O)NC2CCCCC2)NC(=O)NC3CCCCC3)C				Alkaloids	Lysine alkaloids	Quinolizidine alkaloids	Lipids and lipid-like molecules	Steroids and steroid derivatives	Azasteroids and derivatives
155	Sirius	Below threshold (800) / No Match	Below threshold (800) / No Match	0.0841108	SP18_NP02_POS_MSMS_PFP_Y-A2_01_11502-intensity-100-auto-charge-unknown-added Cmpd 169, +MS2(322.2367), 24.4-33.6eV, 5.4 min #445	322.237	324.514	1+	Positive	2005	24.4-33.6eV	Sirius	PubChem:(102471882)	null	C19H31NO3	[M + H]+	IAZYSUZJYPJGMY-UHFFFAOYSA-N	CCCCCCC1=C(C(N(C1=O)C2CCCCC2)(C)O)C(=O)C				Amino acids and Peptides	Linear polyketides	3-Decalinoyltetramic acids	Organoheterocyclic compounds	Pyrrolidines	Pyrrolidones
156	Sirius	Below threshold (800) / No Match	Below threshold (800) / No Match	0.0905761	SP18_NP02_POS_MSMS_PFP_Y-A2_01_11502-intensity-100-auto-charge-unknown-added Cmpd 180, +MS2(821.5236), 35.7-49.1eV, 5.7 min #469	821.524	345.08	1+	Positive	4481	35.7-49.1eV	Sirius	PubChem:(10581723)	null	C55H68N2O4	[M + H]+	HEKRTVIZOPIJRW-UHFFFAOYSA-O	CC(C)(C)C1=CC2=C(C(=C1)CC3=CC(=CC(=C3O)CC4=CC(=CC(=C4O)CC5=C(C(=CC(=C5)C(C)(C)C)CC6=C(C(=CC(=C6)C(C)(C)C)C2)O)[N+]#N)C(C)(C)C)C(C)(C)C)O				Terpenoids	Triterpenoids	Oleanane triterpenoids	Benzenoids	Naphthalenes	Naphthalenecarboxylic acids and derivatives
157	Sirius	Below threshold (800) / No Match	Below threshold (800) / No Match	0.078733	SP18_NP02_POS_MSMS_PFP_Y-A2_01_11502-intensity-100-auto-charge-unknown-added Cmpd 182, +MS2(366.1432), 16.0-22.0eV, 5.7 min #471	366.143	345.084	1+	Positive	15279	16.0-22.0eV	Sirius	PubChem:(128933263)	null	C15H25N3O4S	[M + Na]+	FPPUZSAJNFHHLC-UHFFFAOYSA-N	C1CC(CN(C1)C(=O)NC2CCS(=O)(=O)C2)C(=O)NCC3CC3				Alkaloids	Lysine alkaloids	Quinolizidine alkaloids	Organic oxygen compounds	Organooxygen compounds	Carbohydrates and carbohydrate conjugates
158	Sirius	Below threshold (800) / No Match	Below threshold (800) / No Match	0.0555094	SP18_NP02_POS_MSMS_PFP_Y-A2_01_11502-intensity-100-auto-charge-unknown-added Cmpd 200, +MS2(322.2411), 24.4-33.6eV, 6.2 min #505	322.241	376.681	1+	Positive	24775	24.4-33.6eV	Sirius	PubChem:(106310093)	null	C16H35NO3S	[M + H]+	WOUDGAAPGXPBLX-UHFFFAOYSA-N	CCCCCCCCOCC(CNCCSCCCO)O				Fatty acids	Fatty Acids and Conjugates	Fatty alcohols	Organic nitrogen compounds	Organonitrogen compounds	Amines
159	Sirius	Below threshold (800) / No Match	Below threshold (800) / No Match	0.232823	SP18_NP02_POS_MSMS_PFP_Y-A2_01_11502-intensity-100-auto-charge-unknown-added Cmpd 201, +MS2(322.2411), 24.4-33.6eV, 6.2 min #507	322.241	376.681	1+	Positive	24775	24.4-33.6eV	Sirius	PubChem:(54326055)	null	C16H35NO3S	[M + H]+	SVABVIOAWNJULV-UHFFFAOYSA-N	CCCCCCCCCCCCNCCS(=O)(=O)CCO				Fatty acids	Fatty acyls	Fatty alcohols	Organic acids and derivatives	Organic sulfonic acids and derivatives	Organosulfonic acids and derivatives
160	Sirius	Below threshold (800) / No Match	Below threshold (800) / No Match	N/A	SP18_NP02_POS_MSMS_PFP_Y-A2_01_11502-intensity-100-auto-charge-unknown-added Cmpd 204, +MS2(360.2207), 25.2-34.7eV, 6.4 min #523	360.221	383.732	1+	Positive	4887	25.2-34.7eV	Sirius	PubChem:(88264070)	null	C16H25BN6O3	[M + H]+	SRJAXQOGUIVKNN-UHFFFAOYSA-N	[B]C1=CN=C(N=C1N(C2CCN(CC2)C(=O)C)NC(=O)OC(C)(C)C)N				Carbohydrates	Nucleosides	Purine nucleos(t)ides	Organoheterocyclic compounds	Diazines	Pyrimidines and pyrimidine derivatives
161	Sirius	Below threshold (800) / No Match	Below threshold (800) / No Match	0.136793	SP18_NP02_POS_MSMS_PFP_Y-A2_01_11502-intensity-100-auto-charge-unknown-added Cmpd 205, +MS2(336.2563), 24.7-34.0eV, 6.5 min #525	336.256	389.343	1+	Positive	13013	24.7-34.0eV	Sirius	PubChem:(18466389 89239688)	2-[methyl(tetradecyl)amino]ethanesulfonic acid	C17H37NO3S	[M + H]+	ZPGDOGQQWHBXGG-UHFFFAOYSA-N	CCCCCCCCCCCCCCN(C)CCS(=O)(=O)O				Fatty acids	Sphingolipids	Sphingoid bases	Organic oxygen compounds	Organooxygen compounds	Alcohols and polyols
162	Sirius	Below threshold (800) / No Match	Below threshold (800) / No Match	N/A	SP18_NP02_POS_MSMS_PFP_Y-A2_01_11502-intensity-100-auto-charge-unknown-added Cmpd 206, +MS2(352.2506), 25.0-34.4eV, 6.5 min #526	352.251	396.198	1+	Positive	30194	25.0-34.4eV	Sirius	PubChem:(90058517)	null	C15H29BN6O3	[M + H]+	IBBBZPNGHPEYFF-UHFFFAOYSA-N	[B]NC(=O)N1CCC(N(C(=O)C(C1)NC(=O)C(C)NC)N)CCCC				Alkaloids	Nucleosides	Acyclic guanidine alkaloids	Organoheterocyclic compounds	Triazines	1,3,5-triazines
163	Sirius	Below threshold (800) / No Match	Below threshold (800) / No Match	N/A	SP18_NP02_POS_MSMS_PFP_Y-A2_01_11502-intensity-100-auto-charge-unknown-added Cmpd 207, +MS2(352.2506), 25.0-34.4eV, 6.6 min #535	352.251	396.198	1+	Positive	30194	25.0-34.4eV	Sirius	PubChem:(90058517)	null	C15H29BN6O3	[M + H]+	IBBBZPNGHPEYFF-UHFFFAOYSA-N	[B]NC(=O)N1CCC(N(C(=O)C(C1)NC(=O)C(C)NC)N)CCCC				Alkaloids	Lysine alkaloids	Pinane monoterpenoids	Organic acids and derivatives	Boronic acid derivatives
164	Sirius	Below threshold (800) / No Match	Below threshold (800) / No Match	0.258654	SP18_NP02_POS_MSMS_PFP_Y-A2_01_11502-intensity-100-auto-charge-unknown-added Cmpd 209, +MS2(336.2570), 24.7-34.0eV, 6.6 min #537	336.257	396.263	1+	Positive	35997	24.7-34.0eV	Sirius	PubChem:(18466389 89239688)	2-[methyl(tetradecyl)amino]ethanesulfonic acid	C17H37NO3S	[M + H]+	ZPGDOGQQWHBXGG-UHFFFAOYSA-N	CCCCCCCCCCCCCCN(C)CCS(=O)(=O)O				Fatty acids	Fatty amides	N-acyl amines	Organosulfur compounds	Sulfonyls	Sulfones
165	Sirius	Below threshold (800) / No Match	Below threshold (800) / No Match	0.501545	SP18_NP02_POS_MSMS_PFP_Y-A2_01_11502-intensity-100-auto-charge-unknown-added Cmpd 211, +MS2(879.5306), 37.1-51.0eV, 6.9 min #556	879.531	410.461	1+	Positive	20006	37.1-51.0eV	Sirius	PubChem:(44594472)	null	C46H70N8O9	[M + H]+	IMKZMMXNIVMDJE-UHFFFAOYSA-N	CC(C)CC(C(=O)NCC(=O)NC(CC(C)C)C(=O)NC(CC(C)C)C(=O)NC(CC1=CC=CC=C1)C(=O)NC(C)C(=O)NC(CC2=CC=CC=C2)C(=O)NC(C(C)C)C(=O)O)N				Amino acids and Peptides	Oligopeptides	Lipopeptides	Organic acids and derivatives	Carboxylic acids and derivatives	Amino acids, peptides, and analogues
166	Sirius	Below threshold (800) / No Match	Below threshold (800) / No Match	0.163034	SP18_NP02_POS_MSMS_PFP_Y-A2_01_11502-intensity-100-auto-charge-unknown-added Cmpd 212, +MS2(374.2312), 25.5-35.0eV, 6.8 min #550	374.231	410.717	1+	Positive	7270	25.5-35.0eV	Sirius	PubChem:(113249394)	null	C20H28BFN2O3	[M + H]+	KSJGEBJLGADIDQ-UHFFFAOYSA-N	B1(OC(C(O1)(C)C)(C)C)C2=C(C=CC(=C2)F)OCC3=CC(=NN3CC)CC				Alkaloids	Ornithine alkaloids	Quinolizidine alkaloids	Organic acids and derivatives	Carboxylic acids and derivatives	Amino acids, peptides, and analogues
167	Sirius	Below threshold (800) / No Match	Below threshold (800) / No Match	N/A	SP18_NP02_POS_MSMS_PFP_Y-A2_01_11502-intensity-100-auto-charge-unknown-added Cmpd 213, +MS2(374.2312), 25.5-35.0eV, 6.8 min #553	374.231	410.717	1+	Positive	7270	25.5-35.0eV	Sirius	PubChem:(102213572 102355203)	null	C19H32FNO5	[M + H]+	NVHGQKIMXCYRCZ-UHFFFAOYSA-N	CCOC(=O)C(=CCCCCC1COC(N1C(=O)OC(C)(C)C)(C)C)F				Amino acids and Peptides	Fatty amides	N-acyl amines	Organic acids and derivatives	Carboxylic acids and derivatives	Amino acids, peptides, and analogues
168	Sirius	Below threshold (800) / No Match	Below threshold (800) / No Match	0.105379	SP18_NP02_POS_MSMS_PFP_Y-A2_01_11502-intensity-100-auto-charge-unknown-added Cmpd 215, +MS2(350.2712), 25.0-34.4eV, 6.9 min #558	350.271	415.09	1+	Positive	14895	25.0-34.4eV	Sirius	PubChem:(71618227 131745636);KEGG Mine	null	C18H39NO3S	[M + H]+	QSDRVUFYETWWNY-UHFFFAOYSA-N	CCCCCCCCCCCCCCN(C)CCCS(=O)(=O)O				Fatty acids	Fatty acyls	N-acyl amines	Organosulfur compounds	Sulfonyls
169	Sirius	Below threshold (800) / No Match	Below threshold (800) / No Match	0.134408	SP18_NP02_POS_MSMS_PFP_Y-A2_01_11502-intensity-100-auto-charge-unknown-added Cmpd 216, +MS2(350.2712), 25.0-34.4eV, 7.0 min #562	350.271	415.09	1+	Positive	14895	25.0-34.4eV	Sirius	PubChem:(85789688)	null	C21H35NO3	[M + H]+	OLMSYVCLPVISNO-UHFFFAOYSA-N	CCC=CCC=CCC=CCCCCCCCC(=O)N(C)CC(=O)O				Amino acids and Peptides	Linear polyketides	3-acyl tetramic acids	Organoheterocyclic compounds	Lactams
170	Sirius	Below threshold (800) / No Match	Below threshold (800) / No Match	0.0627643	SP18_NP02_POS_MSMS_PFP_Y-A2_01_11502-intensity-100-auto-charge-unknown-added Cmpd 218, +MS2(366.2663), 25.3-34.8eV, 6.8 min #549	366.266	417.182	1+	Positive	20318	25.3-34.8eV	Sirius	PubChem:(21488196 21488197)	(2-hydroxy-3-sulfopropyl)-dimethyl-tridecylazanium	C18H39NO4S	[M + H]+	WHCJERPTRBOWGM-UHFFFAOYSA-O	CCCCCCCCCCCCC[N+](C)(C)CC(CS(=O)(=O)O)O				Fatty acids	Sphingolipids	Sphingoid bases	Organic acids and derivatives	Organic sulfonic acids and derivatives	Organosulfonic acids and derivatives
171	Sirius	Below threshold (800) / No Match	Below threshold (800) / No Match	0.548693	SP18_NP02_POS_MSMS_PFP_Y-A2_01_11502-intensity-100-auto-charge-unknown-added Cmpd 228, +MS2(340.2492), 24.8-34.1eV, 7.2 min #582	340.249	432.592	1+	Positive	14206	24.8-34.1eV	Sirius	PubChem:(11709847 87606219)	3-oxo-N-(2-oxooxolan-3-yl)pentadecanamide	C19H33NO4	[M + H]+	FTDAFXBEFFKKAZ-UHFFFAOYSA-N	CCCCCCCCCCCCC(=O)CC(=O)NC1CCOC1=O				Fatty acids	Fatty amides	Fatty acyl homoserine lactones	Organic acids and derivatives	Carboxylic acids and derivatives	Amino acids, peptides, and analogues
172	Sirius	Below threshold (800) / No Match	Below threshold (800) / No Match	0.0994035	SP18_NP02_POS_MSMS_PFP_Y-A2_01_11502-intensity-100-auto-charge-unknown-added Cmpd 232, +MS2(346.2389), 24.9-34.3eV, 7.4 min #592	346.239	441.806	1+	Positive	9349	24.9-34.3eV	Sirius	PubChem:(70998472)	null	C18H35NO3S	[M + H]+	YNFHQDCWOMKZSP-UHFFFAOYSA-N	CS(=O)(=O)CCCCCCCCCCCC(=O)N1CCCCC1				Fatty acids	Fatty amides	N-acyl amines	Lipids and lipid-like molecules	Fatty Acyls	Fatty amides
173	Sirius	Below threshold (800) / No Match	Below threshold (800) / No Match	0.292377	SP18_NP02_POS_MSMS_PFP_Y-A2_01_11502-intensity-100-auto-charge-unknown-added Cmpd 237, +MS2(346.2399), 24.9-34.3eV, 7.5 min #601	346.24	457.799	1+	Positive	30620	24.9-34.3eV	Sirius	PubChem:(126703697)	null	C18H35NO3S	[M + H]+	YNILMBROVLLMQC-UHFFFAOYSA-N	C(CCCCCCCC(=O)O)CCCCCCC(=O)NCCS				Fatty acids	Fatty amides	N-acyl amines	Organic acids and derivatives	Organic sulfonic acids and derivatives	Organosulfonic acids and derivatives
174	Sirius	Below threshold (800) / No Match	Below threshold (800) / No Match	N/A	SP18_NP02_POS_MSMS_PFP_Y-A2_01_11502-intensity-100-auto-charge-unknown-added Cmpd 238, +MS2(346.2399), 24.9-34.3eV, 7.5 min #604	346.24	457.799	1+	Positive	30620	24.9-34.3eV	Sirius	PubChem:(123360909)	null	C13H33N5O4	[M + Na]+	NCSWAOGXQUPSLI-UHFFFAOYSA-N	CC(CNN(CC(C)O)CNN(CC(C)O)NCC(C)O)O				Alkaloids	Ornithine alkaloids	Polyamines	Lipids and lipid-like molecules	Fatty Acyls
175	Sirius	Below threshold (800) / No Match	Below threshold (800) / No Match	0.0772954	SP18_NP02_POS_MSMS_PFP_Y-A2_01_11502-intensity-100-auto-charge-unknown-added Cmpd 239, +MS2(436.1546), 26.7-36.7eV, 7.7 min #618	436.155	461.383	1+	Positive	15036	26.7-36.7eV	Sirius	PubChem:(69784271)	null	C17H23F2N3O8	[M + H]+	LSZGAAIUTBYVAW-UHFFFAOYSA-N	CCOC(=O)NC1=NC(=O)N(C=C1)C(=O)C(C(C(CO)O)OC2CCCCO2)(F)F				Carbohydrates	Nucleosides	Pyrimidine nucleos(t)ides	Organic acids and derivatives	Carboxylic acids and derivatives	Amino acids, peptides, and analogues
176	Sirius	Below threshold (800) / No Match	Below threshold (800) / No Match	N/A	SP18_NP02_POS_MSMS_PFP_Y-A2_01_11502-intensity-100-auto-charge-unknown-added Cmpd 240, +MS2(310.2432), 24.2-33.3eV, 7.6 min #613	310.243	463.652	1+	Positive	38858	24.2-33.3eV	Sirius	PubChem:(123451279)	null	C15H29BN3O3	[M + H]+	DMNDAIHMVBQJNG-UHFFFAOYSA-N	[B](C(C=N)C=NCCN1CCOCC1)OC(C)(C)C(C)(C)O				Alkaloids	Lysine alkaloids	Pinane monoterpenoids	Organic acids and derivatives	Boronic acid derivatives
177	Sirius	Below threshold (800) / No Match	Below threshold (800) / No Match	N/A	SP18_NP02_POS_MSMS_PFP_Y-A2_01_11502-intensity-100-auto-charge-unknown-added Cmpd 241, +MS2(310.2432), 24.2-33.3eV, 7.7 min #615	310.243	463.652	1+	Positive	38858	24.2-33.3eV	Sirius	PubChem:(123451279)	null	C15H29BN3O3	[M + H]+	DMNDAIHMVBQJNG-UHFFFAOYSA-N	[B](C(C=N)C=NCCN1CCOCC1)OC(C)(C)C(C)(C)O				Alkaloids	Monoterpenoids	Pinane monoterpenoids	Organic acids and derivatives	Boronic acid derivatives
178	Sirius	Below threshold (800) / No Match	Below threshold (800) / No Match	0.0837443	SP18_NP02_POS_MSMS_PFP_Y-A2_01_11502-intensity-100-auto-charge-unknown-added Cmpd 245, +MS2(370.3186), 25.4-34.9eV, 7.8 min #627	370.319	466.185	1+	Positive	17788	25.4-34.9eV	Sirius	PubChem:(111652714)	null	C19H39N5O2	[M + H]+	FPCJNNCMXWLGOY-UHFFFAOYSA-N	CN=C(NCCNC(=O)CC1CCCCC1)NCCN(C)CCCOC				Alkaloids	Lysine alkaloids	Bicyclic guanidine alkaloids	Organic acids and derivatives	Carboxylic acids and derivatives	Amino acids, peptides, and analogues
179	Sirius	Below threshold (800) / No Match	Below threshold (800) / No Match	0.216451	SP18_NP02_POS_MSMS_PFP_Y-A2_01_11502-intensity-100-auto-charge-unknown-added Cmpd 246, +MS2(384.2951), 16.0-22.0eV, 7.8 min #622	384.295	466.577	1+	Positive	10808	16.0-22.0eV	Sirius	PubChem:(109553202)	null	C19H37N5O3	[M + H]+	RLDZYBCIPQYIQE-UHFFFAOYSA-N	CC(C)(C)OC(=O)NC(C)(C)CNC(=NC)NCC(=O)NC1CCCCC1				Amino acids and Peptides	Lysine alkaloids	Piperidine alkaloids	Organic acids and derivatives	Carboxylic acids and derivatives	Amino acids, peptides, and analogues
180	Sirius	Below threshold (800) / No Match	Below threshold (800) / No Match	N/A	SP18_NP02_POS_MSMS_PFP_Y-A2_01_11502-intensity-100-auto-charge-unknown-added Cmpd 248, +MS2(284.2628), 23.4-32.1eV, 7.8 min #625	284.263	468.491	1+	Positive	24507	23.4-32.1eV	Sirius	PubChem:(174393);PubChem class - safety and toxic	4-tetradecyl-1,3,2-dioxaborolan-2-ol	C16H33BO3	[M + H]+	FQJYMHXZVHCZPC-UHFFFAOYSA-N	B1(OCC(O1)CCCCCCCCCCCCCC)O				Fatty acids	Fatty Acids and Conjugates	Unsaturated fatty acids	Lipids and lipid-like molecules	Fatty Acyls	Fatty acids and conjugates
181	Sirius	Below threshold (800) / No Match	Below threshold (800) / No Match	0.0438834	SP18_NP02_POS_MSMS_PFP_Y-A2_01_11502-intensity-100-auto-charge-unknown-added Cmpd 250, +MS2(350.2722), 25.0-34.4eV, 7.9 min #633	350.272	472.526	1+	Positive	22986	25.0-34.4eV	Sirius	PubChem:(102396886 134999934)	null	C20H35BO4	[M + H]+	KCVRVYDHTJTZBT-UHFFFAOYSA-N	B1(OC(C(O1)(C)C)(C)C)C(=CCCOC(=O)C)C(=C)CCCCCC				Terpenoids	Monoterpenoids	Pinane monoterpenoids	Organic acids and derivatives	Boronic acid derivatives	Boronic acid esters
182	Sirius	Below threshold (800) / No Match	Below threshold (800) / No Match	N/A	SP18_NP02_POS_MSMS_PFP_Y-A2_01_11502-intensity-100-auto-charge-unknown-added Cmpd 251, +MS2(364.2837), 25.3-34.8eV, 7.9 min #631	364.284	475.845	1+	Positive	4066	25.3-34.8eV	Sirius	PubChem:(11476692)	null	C25H35N2	[M + H]+	FLUPJDGUKWLOGO-UHFFFAOYSA-N	CCC1=C(C(=CC=C1)CC)N[C](C)[CH][C](C)NC2=C(C=CC=C2CC)CC				Alkaloids	Tryptophan alkaloids	Steroidal alkaloids	Alkaloids and derivatives
183	Sirius	Below threshold (800) / No Match	Below threshold (800) / No Match	N/A	SP18_NP02_POS_MSMS_PFP_Y-A2_01_11502-intensity-100-auto-charge-unknown-added Cmpd 252, +MS2(368.3084), 25.4-34.9eV, 7.9 min #630	368.308	478.737	1+	Positive	18593	25.4-34.9eV	Sirius	PubChem:(134187593)	null	C21H38FN3O	[M + H]+	ZDHZONOOHJDCJA-UHFFFAOYSA-N	CCC(C(C)NC(=O)CC(C)(C)C)NC(C)N=C(C)C(=CC(C)F)C=C				Alkaloids	Ornithine alkaloids	N-acyl amines	Organic acids and derivatives	Organic carbonic acids and derivatives	Ureas
184	Sirius	Below threshold (800) / No Match	Below threshold (800) / No Match	0.233178	SP18_NP02_POS_MSMS_PFP_Y-A2_01_11502-intensity-100-auto-charge-unknown-added Cmpd 260, +MS2(360.2562), 25.2-34.7eV, 8.1 min #648	360.256	481.448	1+	Positive	33485	25.2-34.7eV	Sirius	PubChem:(12019095)	null	C19H37NO3S	[M + H]+	QQSQNYJFRXSVOS-UHFFFAOYSA-N	CCCCCCCCCCCCCCSCC(C(=O)O)NC(=O)C				Fatty acids	Fatty amides	N-acyl amines	Organic acids and derivatives	Carboxylic acids and derivatives	Amino acids, peptides, and analogues
185	Sirius	Below threshold (800) / No Match	Below threshold (800) / No Match	N/A	SP18_NP02_POS_MSMS_PFP_Y-A2_01_11502-intensity-100-auto-charge-unknown-added Cmpd 261, +MS2(356.3210), 25.1-34.5eV, 7.6 min #610	356.321	485.753	1+	Positive	39665	25.1-34.5eV	Sirius	PubChem:(11302116)	Boroxin, trihexyl-	C18H39B3O3	[M + Na]+	JAQASASHBUGNHA-UHFFFAOYSA-N	B1(OB(OB(O1)CCCCCC)CCCCCC)CCCCCC				Fatty acids	Monoterpenoids	Pinane monoterpenoids	Organic acids and derivatives	Borinic acid derivatives
186	Sirius	Below threshold (800) / No Match	Below threshold (800) / No Match	N/A	SP18_NP02_POS_MSMS_PFP_Y-A2_01_11502-intensity-100-auto-charge-unknown-added Cmpd 265, +MS2(400.3479), 26.0-35.8eV, 8.3 min #661	400.348	495.267	1+	Positive	20569	26.0-35.8eV	Sirius	PubChem:(90822704)	null	C23H45BNO2	[M + Na]+	MMGDFNZSTLMPRD-UHFFFAOYSA-N	[B]1C(C(N(C(C(CO1)C)C(C)CCO)CC)C)C2CCCCCCC(C2)C				Fatty acids	Monoterpenoids	Pinane monoterpenoids	Lipids and lipid-like molecules
187	Sirius	Below threshold (800) / No Match	Below threshold (800) / No Match	0.309403	SP18_NP02_POS_MSMS_PFP_Y-A2_01_11502-intensity-100-auto-charge-unknown-added Cmpd 266, +MS2(384.3150), 25.7-35.3eV, 8.3 min #664	384.315	495.539	1+	Positive	35620	25.7-35.3eV	Sirius	PubChem:(4648451)	N-bis(cyclohexylmethylamino)phosphoryl-1-cyclohexylmethanamine	C21H42N3OP	[M + H]+	UMCSHHJGMJLJAM-UHFFFAOYSA-N	C1CCC(CC1)CNP(=O)(NCC2CCCCC2)NCC3CCCCC3				Fatty acids	Fatty amides	N-acyl amines	Organic nitrogen compounds	Organonitrogen compounds	Amines
188	Sirius	Below threshold (800) / No Match	Below threshold (800) / No Match	0.035925	SP18_NP02_POS_MSMS_PFP_Y-A2_01_11502-intensity-100-auto-charge-unknown-added Cmpd 275, +MS2(352.2882), 25.0-34.4eV, 8.4 min #669	352.288	496.193	1+	Positive	222775	25.0-34.4eV	Sirius	PubChem:(89670716)	null	C20H37BO4	[M + H]+	FJGNSPFFIISCAN-UHFFFAOYSA-N	B1(OC(C(O1)(C)C)(C)C)C2(CCCCCC(CCCC2)(C)C(=O)O)C				Fatty acids	Fatty Acids and Conjugates	Pinane monoterpenoids	Lipids and lipid-like molecules	Fatty Acyls	Fatty acids and conjugates
189	Sirius	Below threshold (800) / No Match	Below threshold (800) / No Match	N/A	SP18_NP02_POS_MSMS_PFP_Y-A2_01_11502-intensity-100-auto-charge-unknown-added Cmpd 276, +MS2(370.3376), 25.4-34.9eV, 8.2 min #658	370.338	499.357	1+	Positive	33105	25.4-34.9eV	Sirius	PubChem:(57227864)	null	C21H39B3O3	[M + H]+	YWOCSNSJBPDKHG-UHFFFAOYSA-N	[B]C1(OC(OC(O1)(CCCCCC)CCCCCC)([B])CCCCCC)[B]				Terpenoids	Monoterpenoids	Pinane monoterpenoids	Organic acids and derivatives	Borinic acid derivatives	Borinic acid esters
190	Sirius	Below threshold (800) / No Match	Below threshold (800) / No Match	N/A	SP18_NP02_POS_MSMS_PFP_Y-A2_01_11502-intensity-100-auto-charge-unknown-added Cmpd 277, +MS2(370.3376), 25.4-34.9eV, 8.4 min #667	370.338	499.357	1+	Positive	33105	25.4-34.9eV	Sirius	PubChem:(124108678)	null	C17H39N9	[M + H]+	KRTSVCLMLDOURD-UHFFFAOYSA-N	C(CCCNC(=NCCCCCCCN=C(N)N)N)CCCN=C(N)N				Alkaloids	Guanidine alkaloids	Polyamines	Organic nitrogen compounds	Organonitrogen compounds	Guanidines
191	Sirius	Below threshold (800) / No Match	Below threshold (800) / No Match	N/A	SP18_NP02_POS_MSMS_PFP_Y-A2_01_11502-intensity-100-auto-charge-unknown-added Cmpd 282, +MS2(366.3057), 25.3-34.8eV, 8.7 min #691	366.306	509.456	1+	Positive	50419	25.3-34.8eV	Sirius	PubChem:(89706449)	null	C13H33B4N4O5	[M + H]+	OENYAMGBSIXULQ-UHFFFAOYSA-N	[B](C=O)N(CCNB(C)O)CC(CCO)CN(B(C)O)CCNB(C)O				Amino acids and Peptides	Small peptides	Pinane monoterpenoids	Organic acids and derivatives	Boronic acid derivatives
192	Sirius	Below threshold (800) / No Match	Below threshold (800) / No Match	N/A	SP18_NP02_POS_MSMS_PFP_Y-A2_01_11502-intensity-100-auto-charge-unknown-added Cmpd 286, +MS2(370.3373), 25.4-34.9eV, 8.6 min #685	370.337	515.132	1+	Positive	51584	25.4-34.9eV	Sirius	PubChem:(124108678)	null	C17H39N9	[M + H]+	KRTSVCLMLDOURD-UHFFFAOYSA-N	C(CCCNC(=NCCCCCCCN=C(N)N)N)CCCN=C(N)N				Alkaloids	Guanidine alkaloids	Polyamines	Organic nitrogen compounds	Organonitrogen compounds	Guanidines
193	Sirius	Below threshold (800) / No Match	Below threshold (800) / No Match	0.462251	SP18_NP02_POS_MSMS_PFP_Y-A2_01_11502-intensity-100-auto-charge-unknown-added Cmpd 287, +MS2(374.2714), 25.5-35.0eV, 8.6 min #681	374.271	516.885	1+	Positive	73430	25.5-35.0eV	Sirius	PubChem:(12019096)	null	C20H39NO3S	[M + H]+	QKEWZWAPJXWFNI-UHFFFAOYSA-N	CCCCCCCCCCCCCCCSCC(C(=O)O)NC(=O)C				Fatty acids	Fatty Acids and Conjugates	Branched fatty acids	Organic acids and derivatives	Carboxylic acids and derivatives	Amino acids, peptides, and analogues
194	Sirius	Below threshold (800) / No Match	Below threshold (800) / No Match	0.53685	SP18_NP02_POS_MSMS_PFP_Y-A2_01_11502-intensity-100-auto-charge-unknown-added Cmpd 288, +MS2(374.2714), 25.5-35.0eV, 8.6 min #684	374.271	516.885	1+	Positive	73430	25.5-35.0eV	Sirius	PubChem:(12019096)	null	C20H39NO3S	[M + H]+	QKEWZWAPJXWFNI-UHFFFAOYSA-N	CCCCCCCCCCCCCCCSCC(C(=O)O)NC(=O)C				Fatty acids	Fatty Acids and Conjugates	Branched fatty acids	Organic acids and derivatives	Carboxylic acids and derivatives	Amino acids, peptides, and analogues
195	Sirius	Below threshold (800) / No Match	Below threshold (800) / No Match	N/A	SP18_NP02_POS_MSMS_PFP_Y-A2_01_11502-intensity-100-auto-charge-unknown-added Cmpd 289, +MS2(398.3672), 26.0-35.7eV, 8.9 min #703	398.367	520.188	1+	Positive	13253	26.0-35.7eV	Sirius	PubChem:(566726)	Boroxin, tris(triethylmethyl)-	C21H45B3O3	[M + Na]+	DLPLIRQMVBFAAQ-UHFFFAOYSA-N	B1(OB(OB(O1)C(CC)(CC)CC)C(CC)(CC)CC)C(CC)(CC)CC				Terpenoids	Monoterpenoids	Pinane monoterpenoids	Lipids and lipid-like molecules
196	Sirius	Below threshold (800) / No Match	Below threshold (800) / No Match	N/A	SP18_NP02_POS_MSMS_PFP_Y-A2_01_11502-intensity-100-auto-charge-unknown-added Cmpd 290, +MS2(370.3364), 25.4-34.9eV, 8.7 min #690	370.336	521.644	1+	Positive	112117	25.4-34.9eV	Sirius	PubChem:(57227864)	null	C21H39B3O3	[M + H]+	YWOCSNSJBPDKHG-UHFFFAOYSA-N	[B]C1(OC(OC(O1)(CCCCCC)CCCCCC)([B])CCCCCC)[B]				Fatty acids	Monoterpenoids	Pinane monoterpenoids	Organic salts	Organic metal salts	Organic metalloid salts
197	Sirius	Below threshold (800) / No Match	Below threshold (800) / No Match	N/A	SP18_NP02_POS_MSMS_PFP_Y-A2_01_11502-intensity-100-auto-charge-unknown-added Cmpd 292, +MS2(378.3048), 25.6-35.2eV, 8.7 min #694	378.305	521.748	1+	Positive	18649	25.6-35.2eV	Sirius	PubChem:(89759680)	null	C17H35B2N5O3	[M + H]+	VVAAZMFCQGBGGY-UHFFFAOYSA-N	B(=N)OC(CCCCCCCCCCCCC)C(C(CO)N=[N+]=[N-])OB=N				Amino acids and Peptides	Small peptides	Pinane monoterpenoids	Lipids and lipid-like molecules	Fatty Acyls	Fatty amides
198	Sirius	Below threshold (800) / No Match	Below threshold (800) / No Match	0.082199	SP18_NP02_POS_MSMS_PFP_Y-A2_01_11502-intensity-100-auto-charge-unknown-added Cmpd 295, +MS2(384.3518), 25.7-35.3eV, 8.8 min #697	384.352	531.725	1+	Positive	155599	25.7-35.3eV	Sirius	PubChem:(14029871)	3,6,9,12,15,18,21-Heptaazatricosane-1,23-diamine	C16H43N9	[M + Na]+	RUSNFULRUJHOPI-UHFFFAOYSA-N	C(CNCCNCCNCCNCCNCCNCCNCCN)N				Alkaloids	Ornithine alkaloids	Polyamines	Organic nitrogen compounds	Organonitrogen compounds	Guanidines
199	Sirius	Below threshold (800) / No Match	Below threshold (800) / No Match	0.228286	SP18_NP02_POS_MSMS_PFP_Y-A2_01_11502-intensity-100-auto-charge-unknown-added Cmpd 297, +MS2(384.3518), 25.7-35.3eV, 8.9 min #705	384.352	531.725	1+	Positive	155599	25.7-35.3eV	Sirius	PubChem:(14029871)	3,6,9,12,15,18,21-Heptaazatricosane-1,23-diamine	C16H43N9	[M + Na]+	RUSNFULRUJHOPI-UHFFFAOYSA-N	C(CNCCNCCNCCNCCNCCNCCNCCN)N				Alkaloids	Ornithine alkaloids	Polyamines	Organic nitrogen compounds	Organonitrogen compounds	Guanidines
200	Sirius	Below threshold (800) / No Match	Below threshold (800) / No Match	0.057706	SP18_NP02_POS_MSMS_PFP_Y-A2_01_11502-intensity-100-auto-charge-unknown-added Cmpd 301, +MS2(380.3211), 25.6-35.2eV, 9.1 min #721	380.321	543.149	1+	Positive	10066	25.6-35.2eV	Sirius	PubChem:(16132657)	null	C22H41BO4	[M + H]+	ZIUUXSSAALKCOV-UHFFFAOYSA-N	[B-]12(OC(C[C+](O1)C(C)(C)C)C(C)(C)C)OC(C[C+](O2)C(C)(C)C)C(C)(C)C				Terpenoids	Monoterpenoids	Unsaturated fatty acids	Lipids and lipid-like molecules	Fatty Acyls
201	Sirius	Below threshold (800) / No Match	Below threshold (800) / No Match	N/A	SP18_NP02_POS_MSMS_PFP_Y-A2_01_11502-intensity-100-auto-charge-unknown-added Cmpd 305, +MS2(338.2692), 16.0-22.0eV, 9.1 min #718	338.269	548.405	1+	Positive	6258	16.0-22.0eV	Sirius	PubChem:(138006384)	null	C18H32FN5	[M + H]+	RQJYNWYAKXBHPP-UHFFFAOYSA-N	CC(C1CCN(CC1)C)NCC2CC(CN2CC3=NC=CN3C)F				Alkaloids	Pseudoalkaloids	Phenylalanine-derived alkaloids	Organoheterocyclic compounds	Diazines	Pyrimidines and pyrimidine derivatives
202	Sirius	Below threshold (800) / No Match	Below threshold (800) / No Match	0.083004	SP18_NP02_POS_MSMS_PFP_Y-A2_01_11502-intensity-100-auto-charge-unknown-added Cmpd 311, +MS2(635.6055), 31.3-43.0eV, 9.3 min #733	635.606	554.657	1+	Positive	10430	31.3-43.0eV	Sirius	PubChem:(126747785)	null	C40H78N2O3	[M + H]+	WFEHQOAUOJZWBE-UHFFFAOYSA-N	CCCCCCCCCCCCCCCCCC(=O)NCC(C(=O)C)NC(=O)CCCCCCCCCCCCCCCCC				Fatty acids	Fatty amides	N-acyl amines	Organic acids and derivatives	Carboxylic acids and derivatives	Amino acids, peptides, and analogues
203	Sirius	Below threshold (800) / No Match	Below threshold (800) / No Match	0.151008	SP18_NP02_POS_MSMS_PFP_Y-A2_01_11502-intensity-100-auto-charge-unknown-added Cmpd 316, +MS2(730.5496), 33.5-46.1eV, 9.4 min #741	730.55	562.17	1+	Positive	21861	33.5-46.1eV	Sirius	PubChem:(67568561)	null	C46H71N3O4	[M + H]+	NZYOXJLVUQKUDQ-UHFFFAOYSA-N	CC1(CC(C(C(N1C)(C)C)CC2=CC=CC=C2)OC(=O)CCN(CCC(=O)OC3CC(N(C(C3CC4=CC=CC=C4)(C)C)C)(C)C)C5CCCCC5)C				Terpenoids	Triterpenoids	Oleanane triterpenoids	Organic acids and derivatives	Carboxylic acids and derivatives	Amino acids, peptides, and analogues
204	Sirius	Below threshold (800) / No Match	Below threshold (800) / No Match	N/A	SP18_NP02_POS_MSMS_PFP_Y-A2_01_11502-intensity-100-auto-charge-unknown-added Cmpd 319, +MS2(718.5455), 33.2-45.7eV, 9.5 min #748	718.545	566.307	1+	Positive	12659	33.2-45.7eV	Sirius	PubChem:(71202811)	null	C45H71N3O4	[M + H]+	XGRGUHGEESLXCS-UHFFFAOYSA-N	CCCCC(=CC(=O)C1=CC=C(C=C1)OCCCC)NCCCCNC(=CC(=O)C2=CC=C(C=C2)OCCCN(CCCC)CCCC)CCCC				Terpenoids	Triterpenoids	Lupane triterpenoids	Lipids and lipid-like molecules	Steroids and steroid derivatives	Oxosteroids
205	Sirius	Below threshold (800) / No Match	Below threshold (800) / No Match	0.059473	SP18_NP02_POS_MSMS_PFP_Y-A2_01_11502-intensity-100-auto-charge-unknown-added Cmpd 321, +MS2(537.5303), 28.9-39.7eV, 9.4 min #747	537.53	570.672	1+	Positive	52511	28.9-39.7eV	Sirius	PubChem:(23372286)	N''-[2-[2-[2-[2-[2-[2-(tetradecylamino)ethylamino]ethylamino]ethylamino]ethylamino]ethylamino]ethyl]ethane-1,2-diamine	C28H66N8	[M + Na]+	BODVUOWDVUYPHQ-UHFFFAOYSA-N	CCCCCCCCCCCCCCNCCNCCNCCNCCNCCNCCNCCN				Alkaloids	Ornithine alkaloids	Polyamines	Organic nitrogen compounds	Organonitrogen compounds	Guanidines
206	Sirius	Below threshold (800) / No Match	Below threshold (800) / No Match	0.161052	SP18_NP02_POS_MSMS_PFP_Y-A2_01_11502-intensity-100-auto-charge-unknown-added Cmpd 323, +MS2(678.5520), 32.3-44.4eV, 9.5 min #751	678.552	571.531	1+	Positive	25063	32.3-44.4eV	Sirius	PubChem:(118028718)	null	C41H73N3O3	[M + Na]+	TYAABDZPAOUZIM-UHFFFAOYSA-N	CC(C)C1CC(CC(C1)(C)C)CN2C(=O)N(C(=O)N(C2=O)CC3(CC(CC(C3)(C)C)C(C)C)C)CC4(CC(CC(C4)(C)C)C(C)C)C				Fatty acids	Fatty amides	N-acyl amines	Organic acids and derivatives	Carboxylic acids and derivatives	Amino acids, peptides, and analogues
207	Sirius	Below threshold (800) / No Match	Below threshold (800) / No Match	N/A	SP18_NP02_POS_MSMS_PFP_Y-A2_01_11502-intensity-100-auto-charge-unknown-added Cmpd 325, +MS2(780.5627), 34.7-47.8eV, 9.6 min #756	780.563	573.076	1+	Positive	17926	34.7-47.8eV	Sirius	PubChem:(126599226)	null	C50H73N3O4	[M + H]+	KWNFINOIONZCLH-UHFFFAOYSA-N	CC(=C)C1CCC2(C1C3CCC4C(C3(CC2)C)(CCC5C4(CC=C(C5(C)C)C6=CC=C(C=C6)C(=O)OC)C)C)NC(=O)NC7CC(C7(C)C)C(=O)N8CCCCC8				Shikimates and Phenylpropanoids	Flavonoids	Phenylalanine-derived alkaloids	Organic acids and derivatives	Carboxylic acids and derivatives	Amino acids, peptides, and analogues
208	Sirius	Below threshold (800) / No Match	Below threshold (800) / No Match	N/A	SP18_NP02_POS_MSMS_PFP_Y-A2_01_11502-intensity-100-auto-charge-unknown-added Cmpd 326, +MS2(780.5627), 34.7-47.8eV, 9.6 min #760	780.563	573.076	1+	Positive	17926	34.7-47.8eV	Sirius	PubChem:(126599226)	null	C50H73N3O4	[M + H]+	KWNFINOIONZCLH-UHFFFAOYSA-N	CC(=C)C1CCC2(C1C3CCC4C(C3(CC2)C)(CCC5C4(CC=C(C5(C)C)C6=CC=C(C=C6)C(=O)OC)C)C)NC(=O)NC7CC(C7(C)C)C(=O)N8CCCCC8				Amino acids and Peptides	Pseudoalkaloids	Lipopeptides	Organic acids and derivatives	Carboxylic acids and derivatives	Amino acids, peptides, and analogues
209	Sirius	Below threshold (800) / No Match	Below threshold (800) / No Match	0.175808	SP18_NP02_POS_MSMS_PFP_Y-A2_01_11502-intensity-100-auto-charge-unknown-added Cmpd 328, +MS2(744.5627), 33.9-46.6eV, 9.6 min #759	744.563	575.36	1+	Positive	35952	33.9-46.6eV	Sirius	PubChem:(101745173 101473969)	null	C42H73N5O6	[M + H]+	ADFNGKALDKWJDP-UHFFFAOYSA-N	CCCCCCCCCCCCNC(=O)CCC(C(=O)NCCCCCCCCCCCC)NC(=O)CCNC(=O)CNC(=O)OCC1=CC=CC=C1				Amino acids and Peptides	Oligopeptides	Lipopeptides	Organic acids and derivatives	Carboxylic acids and derivatives	Amino acids, peptides, and analogues
210	Sirius	Below threshold (800) / No Match	Below threshold (800) / No Match	0.0872778	SP18_NP02_POS_MSMS_PFP_Y-A2_01_11502-intensity-100-auto-charge-unknown-added Cmpd 331, +MS2(551.5448), 29.2-40.2eV, 9.7 min #765	551.545	581.865	1+	Positive	30598	29.2-40.2eV	Sirius	PubChem:(54215638)	null	C36H70O3	[M + H]+	PYPMTMXMBXGFKI-UHFFFAOYSA-N	CCCCCCCCCCCCCCCCCCCCC(=O)OC(CCCCCCCCCCCC)CC=O				Fatty acids	Glycerolipids	Triacylglycerols	Lipids and lipid-like molecules	Fatty Acyls	Fatty acid esters
211	Sirius	Below threshold (800) / No Match	Below threshold (800) / No Match	N/A	SP18_NP02_POS_MSMS_PFP_Y-A2_01_11502-intensity-100-auto-charge-unknown-added Cmpd 336, +MS2(732.5637), 33.6-46.2eV, 9.9 min #778	732.564	585.532	1+	Positive	31823	33.6-46.2eV	Sirius	PubChem:(89883919)	null	C46H73N3O4	[M + H]+	HHPALYMXSBGGEO-UHFFFAOYSA-N	CCN1CCN(CC1)C(=O)C2CC(C2(C)C)NC(=O)C34CCC(C3C5CCC6C7(CCC(C8(C7(C8C)CCC6(C5(CC4)C)C)C)OC(=O)C)C)C(=C)C				Terpenoids	Pseudoalkaloids	Ceramides	Lipids and lipid-like molecules	Steroids and steroid derivatives
212	Sirius	Below threshold (800) / No Match	Below threshold (800) / No Match	N/A	SP18_NP02_POS_MSMS_PFP_Y-A2_01_11502-intensity-100-auto-charge-unknown-added Cmpd 337, +MS2(882.6520), 37.2-51.1eV, 9.8 min #777	882.652	590.26	1+	Positive	14947	37.2-51.1eV	Sirius	PubChem:(52926264)	1-(1Z-eicosenyl)-2-docosanoyl-glycero-3-phosphoserine	C48H94NO9P	[M + Na]+	OPHMPNWOSUCXDG-UHFFFAOYSA-N	CCCCCCCCCCCCCCCCCCCCCC(=O)OC(COC=CCCCCCCCCCCCCCCCCCC)COP(=O)(O)OCC(C(=O)O)N				Fatty acids	Glycerophospholipids	Glycerophosphocholines	Lipids and lipid-like molecules	Glycerophospholipids	Glycerophosphocholines
213	Sirius	Below threshold (800) / No Match	Below threshold (800) / No Match	N/A	SP18_NP02_POS_MSMS_PFP_Y-A2_01_11502-intensity-100-auto-charge-unknown-added Cmpd 339, +MS2(746.5799), 33.9-46.6eV, 9.9 min #783	746.58	593.6	1+	Positive	31007	33.9-46.6eV	Sirius	PubChem:(60051836)	(2S)-N-[(3R,4S,5S)-1-[(2S)-2-[(1R,2S)-3-[[(1S,2R)-1-hydroxy-1-phenylpropan-2-yl]amino]-1-methoxy-2-methylpropyl]pyrrolidin-1-yl]-3-methoxy-5-methyl-1-oxoheptan-4-yl]-N,3-dimethyl-2-[[(2S)-3-methyl-2-[methyl(propan-2-yl)amino]butanoyl]amino]butanamide	C42H75N5O6	[M + H]+	IWHAIVXXBASGRH-UHFFFAOYSA-N	CCC(C)C(C(CC(=O)N1CCCC1C(C(C)CNC(C)C(C2=CC=CC=C2)O)OC)OC)N(C)C(=O)C(C(C)C)NC(=O)C(C(C)C)N(C)C(C)C				Amino acids and Peptides	Oligopeptides	Lipopeptides	Organic acids and derivatives	Carboxylic acids and derivatives	Amino acids, peptides, and analogues
214	Sirius	Below threshold (800) / No Match	Below threshold (800) / No Match	N/A	SP18_NP02_POS_MSMS_PFP_Y-A2_01_11502-intensity-100-auto-charge-unknown-added Cmpd 343, +MS2(772.5942), 34.5-47.5eV, 10.0 min #790	772.594	597.105	1+	Positive	21970	34.5-47.5eV	Sirius	PubChem:(23168505)	N''-[2-[2-oxo-2-[(2,2,6,6-tetramethyl-1-octoxypiperidin-4-yl)amino]ethoxy]phenyl]-N-(2,2,6,6-tetramethyl-1-octoxypiperidin-4-yl)oxamide	C44H77N5O6	[M + H]+	NIYGOXFLWWDSHQ-UHFFFAOYSA-N	CCCCCCCCON1C(CC(CC1(C)C)NC(=O)COC2=CC=CC=C2NC(=O)C(=O)NC3CC(N(C(C3)(C)C)OCCCCCCCC)(C)C)(C)C				Amino acids and Peptides	Oligopeptides	Linear peptides	Organic acids and derivatives	Carboxylic acids and derivatives	Amino acids, peptides, and analogues
215	Sirius	Below threshold (800) / No Match	Below threshold (800) / No Match	N/A	SP18_NP02_POS_MSMS_PFP_Y-A2_01_11502-intensity-100-auto-charge-unknown-added Cmpd 346, +MS2(676.5361), 32.2-44.3eV, 10.1 min #793	676.536	601.62	1+	Positive	13224	32.2-44.3eV	Sirius	PubChem:(121309381)	null	C38H69N5O5	[M + H]+	KWGUYWPEBYEPPH-UHFFFAOYSA-N	CCOC(=O)CCC(C)C1CCC2C1(CCC3C2C(CC4C3(CCC(C4)NC(=O)C(CCCCN)NC(=O)C(CCCCN)N)C)O)C				Fatty acids	Fatty amides	N-acyl amines	Organic acids and derivatives	Carboxylic acids and derivatives	Amino acids, peptides, and analogues
216	Sirius	Below threshold (800) / No Match	Below threshold (800) / No Match	0.0532715	SP18_NP02_POS_MSMS_PFP_Y-A2_01_11502-intensity-100-auto-charge-unknown-added Cmpd 348, +MS2(431.3068), 26.6-36.6eV, 10.2 min #802	431.307	609.339	1+	Positive	28012	26.6-36.6eV	Sirius	PubChem:(88789459)	null	C18H38N8O4	[M + H]+	ZLFBALFABCAQRU-UHFFFAOYSA-N	CCOCCNC(=O)NC(=NCCCCCCN=C(N)NC(=O)NCCOCC)N				Fatty acids	Small peptides	Polyamines	Organic acids and derivatives	Carboxylic acids and derivatives	Amino acids, peptides, and analogues
217	Sirius	Below threshold (800) / No Match	Below threshold (800) / No Match	0.201379	SP18_NP02_POS_MSMS_PFP_Y-A2_01_11502-intensity-100-auto-charge-unknown-added Cmpd 349, +MS2(431.3068), 26.6-36.6eV, 10.2 min #805	431.307	609.339	1+	Positive	28012	26.6-36.6eV	Sirius	PubChem:(88789459)	null	C18H38N8O4	[M + H]+	ZLFBALFABCAQRU-UHFFFAOYSA-N	CCOCCNC(=O)NC(=NCCCCCCN=C(N)NC(=O)NCCOCC)N				Carbohydrates	Small peptides	N-acyl amines	Organic acids and derivatives	Carboxylic acids and derivatives	Amino acids, peptides, and analogues
218	Sirius	Below threshold (800) / No Match	Below threshold (800) / No Match	N/A	SP18_NP02_POS_MSMS_PFP_Y-A2_01_11502-intensity-100-auto-charge-unknown-added Cmpd 350, +MS2(706.5605), 33.0-45.3eV, 10.1 min #799	706.56	613.177	1+	Positive	16177	33.0-45.3eV	Sirius	PubChem:(70310799)	null	C43H71N5O3	[M + H]+	YNEQZFWZXOGWAT-UHFFFAOYSA-N	CCCCOC(CC)CCC(C)CC(C(CN(CC1=CC=C(C=C1)C2=CC=CC=N2)NC(=O)C3CCC3C(C)(C)C)O)NC(=C)C(C(C)(C)C)N				Alkaloids	Guanidine alkaloids	Phenylalanine-derived alkaloids	Organic acids and derivatives	Carboxylic acids and derivatives	Amino acids, peptides, and analogues
219	Sirius	Below threshold (800) / No Match	Below threshold (800) / No Match	0.069571	SP18_NP02_POS_MSMS_PFP_Y-A2_01_11502-intensity-100-auto-charge-unknown-added Cmpd 352, +MS2(720.5789), 33.3-45.8eV, 10.2 min #807	720.579	617.986	1+	Positive	39134	33.3-45.8eV	Sirius	PubChem:(138154593 138154594);lipidblast:(WPTRXQLWNWQNIQ-OHNCOSGTNA-N)	null	C43H77NO7	[M + H]+	FQDAADKOUHCWPU-UHFFFAOYSA-O	CCCCCCCC=CCCCCCCCC(=O)OCC(COCCC(C(=O)O)[N+](C)(C)C)OC(=O)CCCCCCCC=CCC=CCCC				Fatty acids	Glycerophospholipids	Neutral glycosphingolipids	Organic nitrogen compounds	Organonitrogen compounds	Quaternary ammonium salts
220	Sirius	Below threshold (800) / No Match	Below threshold (800) / No Match	N/A	SP18_NP02_POS_MSMS_PFP_Y-A2_01_11502-intensity-100-auto-charge-unknown-added Cmpd 353, +MS2(720.5789), 33.3-45.8eV, 10.3 min #810	720.579	617.987	1+	Positive	39133	33.3-45.8eV	Sirius	PubChem:(118445738 118445739)	null	C47H74FNO3	[M + H]+	MSRIUAIIBQIEEV-UHFFFAOYSA-N	CC(=C)C1CCC2(C1C3CCC4C(C3(CC2)C)(CCC5C4(CC=C(C5(C)C)C6=CCC(CC6)(CF)C(=O)O)C)C)NCCC7(CCC(CC7)(C)C)O				Fatty acids	Pseudoalkaloids (transamidation)	Phenylalanine-derived alkaloids	Lipids and lipid-like molecules	Fatty Acyls	Fatty amides
221	Sirius	Below threshold (800) / No Match	Below threshold (800) / No Match	N/A	SP18_NP02_POS_MSMS_PFP_Y-A2_01_11502-intensity-100-auto-charge-unknown-added Cmpd 354, +MS2(762.6126), 34.3-47.2eV, 10.4 min #816	762.613	619.288	1+	Positive	19409	34.3-47.2eV	Sirius	PubChem:(123362689)	null	C48H79N3O4	[M + H]+	GHXZLYQASFDPSX-UHFFFAOYSA-N	CC(C1CCC2C1(CCCC2=CC=C3CC(CCC3=C)O)C)C(=O)NC(C)(C)CC(C)(C)NC(=O)C(C)(C)CC(C)(C)C(=O)NC4CCCCCCC5C4C5				Fatty acids	Oligopeptides	Phenylalanine-derived alkaloids	Organic acids and derivatives	Carboxylic acids and derivatives	Amino acids, peptides, and analogues
222	Sirius	Below threshold (800) / No Match	Below threshold (800) / No Match	N/A	SP18_NP02_POS_MSMS_PFP_Y-A2_01_11502-intensity-100-auto-charge-unknown-added Cmpd 355, +MS2(762.6126), 34.3-47.2eV, 10.4 min #822	762.613	619.288	1+	Positive	19409	34.3-47.2eV	Sirius	PubChem:(91288838)	null	C39H75N11O4	[M + H]+	GZLFIFUZVLQOLK-UHFFFAOYSA-N	CC1(CC(CC(N1O)(C)C)N(C2CC(N(C(C2)(C)C)O)(C)C)C3=NC(=NC(=N3)NN)N(C4CC(N(C(C4)(C)C)O)(C)C)C5CC(N(C(C5)(C)C)O)(C)C)C				Amino acids and Peptides	Oligopeptides	Lipopeptides	Organic acids and derivatives	Carboxylic acids and derivatives	Amino acids, peptides, and analogues
223	Sirius	Below threshold (800) / No Match	Below threshold (800) / No Match	N/A	SP18_NP02_POS_MSMS_PFP_Y-A2_01_11502-intensity-100-auto-charge-unknown-added Cmpd 356, +MS2(808.5991), 35.4-48.7eV, 10.4 min #817	808.599	620.854	1+	Positive	13079	35.4-48.7eV	Sirius	PubChem:(123651941)	null	C52H77N3O4	[M + H]+	SZNGIORPTAJNCX-UHFFFAOYSA-N	CCCC12CCC3C4(CCC(C(C4CCC3(C1CCC5(C2=C(C(=O)C5)C(C)C)C6=NN=C(CC6CCNC)C7=CC=C(C=C7)C8CC8)C)C)OCCC(C)(C)C(=O)O)C				Amino acids and Peptides	Pseudoalkaloids	Lipopeptides	Organic acids and derivatives	Carboxylic acids and derivatives	Amino acids, peptides, and analogues
224	Sirius	Below threshold (800) / No Match	Below threshold (800) / No Match	0.532846	SP18_NP02_POS_MSMS_PFP_Y-A2_01_11502-intensity-100-auto-charge-unknown-added Cmpd 357, +MS2(858.5088), 36.7-50.4eV, 10.5 min #823	858.509	623.388	1+	Positive	24052	36.7-50.4eV	Sirius	PubChem:(10440645)	null	C47H67N7O8	[M + H]+	MNGVJKJNHOYYCS-UHFFFAOYSA-N	CCC(C)C1C(=O)N2CCCCC2C(=O)NC(C(=O)N(C(C(=O)N3CCCC3C(=O)NC(C(=O)N1)CC4=CC=CC=C4)CC5=CC=CC=C5)C)CCCCNC(=O)OC(C)(C)C				Amino acids and Peptides	Oligopeptides	Cyclic peptides	Organic acids and derivatives	Carboxylic acids and derivatives	Amino acids, peptides, and analogues
225	Sirius	Below threshold (800) / No Match	Below threshold (800) / No Match	0.0801813	SP18_NP02_POS_MSMS_PFP_Y-A2_01_11502-intensity-100-auto-charge-unknown-added Cmpd 361, +MS2(706.5828), 33.0-45.3eV, 10.6 min #837	706.583	639.214	1+	Positive	16064	33.0-45.3eV	Sirius	PubChem:(59642285)	1-N,1-N,3-N,3-N,5-N,5-N-hexacyclohexylcyclohexane-1,3,5-tricarboxamide	C45H75N3O3	[M + H]+	HBBGTXMINZPQEO-UHFFFAOYSA-N	C1CCC(CC1)N(C2CCCCC2)C(=O)C3CC(CC(C3)C(=O)N(C4CCCCC4)C5CCCCC5)C(=O)N(C6CCCCC6)C7CCCCC7				Fatty acids	Sphingolipids	Phenylalanine-derived alkaloids	Benzenoids	Benzene and substituted derivatives
226	Sirius	Below threshold (800) / No Match	Below threshold (800) / No Match	0.11595	SP18_NP02_POS_MSMS_PFP_Y-A2_01_11502-intensity-100-auto-charge-unknown-added Cmpd 362, +MS2(706.5828), 33.0-45.3eV, 10.7 min #841	706.583	639.214	1+	Positive	16064	33.0-45.3eV	Sirius	PubChem:(59642285)	1-N,1-N,3-N,3-N,5-N,5-N-hexacyclohexylcyclohexane-1,3,5-tricarboxamide	C45H75N3O3	[M + H]+	HBBGTXMINZPQEO-UHFFFAOYSA-N	C1CCC(CC1)N(C2CCCCC2)C(=O)C3CC(CC(C3)C(=O)N(C4CCCCC4)C5CCCCC5)C(=O)N(C6CCCCC6)C7CCCCC7				Fatty acids	Sphingolipids	Phenylalanine-derived alkaloids	Benzenoids	Benzene and substituted derivatives
227	Sirius	Below threshold (800) / No Match	Below threshold (800) / No Match	N/A	SP18_NP02_POS_MSMS_PFP_Y-A2_01_11502-intensity-100-auto-charge-unknown-added Cmpd 363, +MS2(812.6628), 35.5-48.8eV, 11.0 min #865	812.663	659.674	1+	Positive	17341	35.5-48.8eV	Sirius	PubChem:(44155180)	null	C46H87N5O5	[M + Na]+	FSVLSUCNKZVHPR-UHFFFAOYSA-N	CCCCCCCCC=CCCCCCCCC(=O)C(CO)N(C(CO)C(=O)CCCCCCCC=CCCCCCCCC)C(=O)C(CCCN=C(N)N)N				Amino acids and Peptides	Oligopeptides	Linear peptides	Organic acids and derivatives	Carboxylic acids and derivatives	Amino acids, peptides, and analogues
228	Sirius	Below threshold (800) / No Match	Below threshold (800) / No Match	0.216075	SP18_NP02_POS_MSMS_PFP_Y-A2_01_11502-intensity-100-auto-charge-unknown-added Cmpd 364, +MS2(812.6628), 35.5-48.8eV, 11.1 min #868	812.663	659.674	1+	Positive	17341	35.5-48.8eV	Sirius	PubChem:(87750882)	null	C45H92F2NO6P	[M + H]+	MTGVNEAFMJZSDZ-UHFFFAOYSA-O	CCCCCCCCCCCCCCCCOC(C(C)CC(C(CC(C)C(OCCCCCCCCCCCCCCCC)F)OP(=O)(O)O)[N+](C)(C)C)F				Fatty acids	Sphingolipids	Phosphosphingolipids	Lipids and lipid-like molecules	Sphingolipids	Phosphosphingolipids
229	Sirius	Below threshold (800) / No Match	Below threshold (800) / No Match	0.0714623	SP18_NP02_POS_MSMS_PFP_Y-A2_01_11502-intensity-100-auto-charge-unknown-added Cmpd 367, +MS2(790.6430), 35.0-48.1eV, 11.1 min #873	790.643	672.289	1+	Positive	32086	35.0-48.1eV	Sirius	PubChem:(88517554)	null	C50H83N3O4	[M + H]+	UQFKHXPLHTYJMP-UHFFFAOYSA-N	CCCCCCCCCCCCCCCCCCN(CCCCCCCCCCCCCCCCCC)C1=CC=C(C=C1)C=CC2=CC(=C(C=C2)[N+](=O)[O-])[N+](=O)[O-]				Fatty acids	Pseudoalkaloids	Lipopeptides	Organic acids and derivatives	Carboxylic acids and derivatives	Amino acids, peptides, and analogues
230	Sirius	Below threshold (800) / No Match	Below threshold (800) / No Match	N/A	SP18_NP02_POS_MSMS_PFP_Y-A2_01_11502-intensity-100-auto-charge-unknown-added Cmpd 372, +MS2(804.6601), 35.3-48.6eV, 11.3 min #885	804.66	682.681	1+	Positive	10372	35.3-48.6eV	Sirius	PubChem:(86297855 90390660 123518073)	null	C51H85N3O4	[M + H]+	OIMDKRXXJRIMOA-UHFFFAOYSA-N	CCCCCC=CCC=CCCCCCCCCNC(=O)C1=CC(=CC(=C1)COC(=O)CCCN(C)C)C(=O)NCCCCCCCCC=CCC=CCCCCC				Fatty acids	Pseudoalkaloids	Lipopeptides	Organic acids and derivatives	Carboxylic acids and derivatives	Amino acids, peptides, and analogues
231	Sirius	Below threshold (800) / No Match	Below threshold (800) / No Match	N/A	SP18_NP02_POS_MSMS_PFP_Y-A2_01_11502-intensity-100-auto-charge-unknown-added Cmpd 373, +MS2(804.6601), 35.3-48.6eV, 11.4 min #889	804.66	682.681	1+	Positive	10372	35.3-48.6eV	Sirius	PubChem:(86297855 90390660 123518073)	null	C51H85N3O4	[M + H]+	OIMDKRXXJRIMOA-UHFFFAOYSA-N	CCCCCC=CCC=CCCCCCCCCNC(=O)C1=CC(=CC(=C1)COC(=O)CCCN(C)C)C(=O)NCCCCCCCCC=CCC=CCCCCC				Fatty acids	Pseudoalkaloids	Lipopeptides	Organic acids and derivatives	Carboxylic acids and derivatives	Amino acids, peptides, and analogues
232	Sirius	Below threshold (800) / No Match	Below threshold (800) / No Match	0.550089	SP18_NP02_POS_MSMS_PFP_Y-A2_01_11502-intensity-100-auto-charge-unknown-added Cmpd 375, +MS2(740.6846), 33.8-46.4eV, 11.4 min #891	740.685	685.114	1+	Positive	52213	33.8-46.4eV	Sirius	PubChem:(57041521 53779550 53779551 88234441 88234442 88234822 88234824)	null	C47H91NO3	[M + Na]+	DUHJAAHVQKLGSM-UHFFFAOYSA-N	CCCCCCCCCCCCCCCCC(CO)NC(=O)CCCCCCCCCCC(=O)CCCCCCCC=CCCCCCCCC				Fatty acids	Fatty amides	N-acyl amines	Lipids and lipid-like molecules	Fatty Acyls	Fatty amides
233	Sirius	Below threshold (800) / No Match	Below threshold (800) / No Match	0.0701887	SP18_NP02_POS_MSMS_PFP_Y-A2_01_11502-intensity-100-auto-charge-unknown-added Cmpd 377, +MS2(766.7019), 34.4-47.3eV, 11.4 min #894	766.702	685.263	1+	Positive	35087	34.4-47.3eV	Sirius	PubChem:(138211754);lipidblast:(UJRRAXNYXCGBNF-NNTJTPCONA-N)	null	C49H93NO3	[M + Na]+	MLWGPVVXQHBVLA-UHFFFAOYSA-N	CCCCCCCCCCCCCCCCCCCCC=CCCC=CC(C(CO)NC(=O)CCCCCCCCCC=CCCCCCCCC)O				Fatty acids	Fatty amides	N-acyl amines	Lipids and lipid-like molecules	Fatty Acyls	Fatty amides
234	Sirius	Below threshold (800) / No Match	Below threshold (800) / No Match	N/A	SP18_NP02_POS_MSMS_PFP_Y-A2_01_11502-intensity-100-auto-charge-unknown-added Cmpd 392, +MS2(856.7249), 36.6-50.3eV, 11.9 min #931	856.725	710.298	1+	Positive	10633	36.6-50.3eV	Sirius	PubChem:(90354654)	null	C48H97N5O5S	[M + H]+	JRFPNRUZAJFAML-UHFFFAOYSA-N	C(CCCCCCCCC(=O)O)CCCCCCCC(CCCCCCCCCCCCCCCC(=O)O)CSCC(C(=O)NCCCNCCCCNCCCN)N				Fatty acids	Oligopeptides	Lipopeptides	Organic acids and derivatives	Carboxylic acids and derivatives	Amino acids, peptides, and analogues
235	Sirius	Below threshold (800) / No Match	Below threshold (800) / No Match	N/A	SP18_NP02_POS_MSMS_PFP_Y-A2_01_11502-intensity-100-auto-charge-unknown-added Cmpd 394, +MS2(870.7411), 36.9-50.7eV, 11.9 min #933	870.741	718.62	1+	Positive	15686	36.9-50.7eV	Sirius	PubChem:(124118160)	null	C52H95N5O5	[M + H]+	HSWNVGFLEQCBRV-UHFFFAOYSA-N	CCCCCCCCCCCCCCCC(=O)N1CCC(CC1)CCOC23CCCCCCCCCCCC(CCCCCC2)(NC(=O)C(CCC(=O)NCC=N3)NC(=O)C)C				Amino acids and Peptides	Oligopeptides	Linear peptides	Organic acids and derivatives	Carboxylic acids and derivatives	Amino acids, peptides, and analogues
236	Sirius	Below threshold (800) / No Match	Below threshold (800) / No Match	N/A	SP18_NP02_POS_MSMS_PFP_Y-A2_01_11502-intensity-100-auto-charge-unknown-added Cmpd 4, +MS2(110.0100), 16.4-22.6eV, 0.5 min #67	110.01	28.4606	1+	Positive	30364	16.4-22.6eV	Sirius	PubChem:(138969061)	null	C2H3N2O2	[M + Na]+	NZSWWGCWIVHGLA-UHFFFAOYSA-N	COC(=O)N=[N]				Amino acids and Peptides	Small peptides	Aminoacids	Organic acids and derivatives	Carboxylic acids and derivatives	Carboxylic acids
237	Sirius	Below threshold (800) / No Match	Below threshold (800) / No Match	N/A	SP18_NP02_POS_MSMS_PFP_Y-A2_01_11502-intensity-100-auto-charge-unknown-added Cmpd 402, +MS2(884.7571), 37.2-51.2eV, 12.1 min #942	884.757	728.61	1+	Positive	11436	37.2-51.2eV	Sirius	PubChem:(102527748)	null	C34H21Br5N2O2	[M + H]+	XYPXTCKTRAWGIP-UHFFFAOYSA-N	C1=CC=C(C=C1)N(C2=CC=C(C=C2)C=CC3=CC=C(C=C3)[N+](=O)[O-])C4=CC=C(C=C4)C=CC5=C(C(=C(C(=C5Br)Br)Br)Br)Br				Shikimates and Phenylpropanoids	Flavonoids	Chalcones	Benzenoids	Benzene and substituted derivatives	Biphenyls and derivatives
238	Sirius	Below threshold (800) / No Match	Below threshold (800) / No Match	N/A	SP18_NP02_POS_MSMS_PFP_Y-A2_01_11502-intensity-100-auto-charge-unknown-added Cmpd 406, +MS2(898.7774), 37.6-51.7eV, 12.4 min #964	898.777	739.988	1+	Positive	6542	37.6-51.7eV	Sirius	PubChem:(117723470)	null	C52H101N5O5	[M + Na]+	PJCOCWAPYHXCEP-UHFFFAOYSA-N	CCCCCCCCCCCCCCCCCCN(CCCCCCCCCCCCCCCCCC)C(=O)CN1CCN(CCN(CCN(CC1)CC(=O)O)CC=O)CC=O				Fatty acids	Fatty amides	N-acyl amines	Organic acids and derivatives	Carboxylic acids and derivatives	Amino acids, peptides, and analogues
239	Sirius	Below threshold (800) / No Match	Below threshold (800) / No Match	N/A	SP18_NP02_POS_MSMS_PFP_Y-A2_01_11502-intensity-100-auto-charge-unknown-added Cmpd 408, +MS2(936.7874), 38.5-52.9eV, 12.2 min #954	936.787	740.014	1+	Positive	10757	38.5-52.9eV	Sirius	COCONUT:(CNP0142795);Natural Products:(UNPD6109);SuperNatural:(SN00292272)	null	C56H105NO9	[M + H]+	HCPXKKAKRMKGIY-UHFFFAOYSA-N	CCCCCCCCCCCCCCCCCCCCCCCCCCCCC(C(=O)NC(COC(=O)C)C(C(CCCCCCCCCCCCCC)OC(=O)C)OC(=O)C)OC(=O)C				Fatty acids	Sphingolipids	Neutral glycosphingolipids	Lipids and lipid-like molecules	Sphingolipids	Glycosphingolipids
240	Sirius	Below threshold (800) / No Match	Below threshold (800) / No Match	N/A	SP18_NP02_POS_MSMS_PFP_Y-A2_01_11502-intensity-100-auto-charge-unknown-added Cmpd 409, +MS2(910.7725), 37.9-52.1eV, 12.1 min #946	910.773	740.279	1+	Positive	17106	37.9-52.1eV	Sirius	PubChem:(118168887)	null	C54H103NO9	[M + H]+	HAPLLLGZEOIZMR-UHFFFAOYSA-N	CCCCCCCCCCCCCC(=O)OCC(COC(=O)CCCCCCCCCCCCC)OC(=O)CCC(CCCCCCCCCCCC)OC(=O)OCCCN(C)CC				Fatty acids	Glycerolipids	Triacylglycerols	Lipids and lipid-like molecules	Glycerolipids	Triradylcglycerols
241	Sirius	Below threshold (800) / No Match	Below threshold (800) / No Match	N/A	SP18_NP02_POS_MSMS_PFP_Y-A2_01_11502-intensity-100-auto-charge-unknown-added Cmpd 412, +MS2(910.7725), 37.9-52.1eV, 12.4 min #969	910.773	740.279	1+	Positive	17106	37.9-52.1eV	Sirius	PubChem:(118168887)	null	C54H103NO9	[M + H]+	HAPLLLGZEOIZMR-UHFFFAOYSA-N	CCCCCCCCCCCCCC(=O)OCC(COC(=O)CCCCCCCCCCCCC)OC(=O)CCC(CCCCCCCCCCCC)OC(=O)OCCCN(C)CC				Fatty acids	Sphingolipids	Neutral glycosphingolipids	Lipids and lipid-like molecules	Sphingolipids	Glycosphingolipids
242	Sirius	Below threshold (800) / No Match	Below threshold (800) / No Match	N/A	SP18_NP02_POS_MSMS_PFP_Y-A2_01_11502-intensity-100-auto-charge-unknown-added Cmpd 415, +MS2(936.7873), 38.5-53.0eV, 12.5 min #976	936.787	752.19	1+	Positive	7613	38.5-53.0eV	Sirius	COCONUT:(CNP0142795);Natural Products:(UNPD6109);SuperNatural:(SN00292272)	null	C56H105NO9	[M + H]+	HCPXKKAKRMKGIY-UHFFFAOYSA-N	CCCCCCCCCCCCCCCCCCCCCCCCCCCCC(C(=O)NC(COC(=O)C)C(C(CCCCCCCCCCCCCC)OC(=O)C)OC(=O)C)OC(=O)C				Fatty acids	Glycerolipids	Neutral glycosphingolipids	Lipids and lipid-like molecules	Fatty Acyls	Fatty acyl glycosides
243	Sirius	Below threshold (800) / No Match	Below threshold (800) / No Match	N/A	SP18_NP02_POS_MSMS_PFP_Y-A2_01_11502-intensity-100-auto-charge-unknown-added Cmpd 424, +MS2(950.8036), 38.8-53.4eV, 12.6 min #984	950.804	758.166	1+	Positive	5929	38.8-53.4eV	Sirius	lipidblast:(LTFJCHXDCXSYHB-ILHPOWQTNA-N)	HexCer 21:1;2O/30:2;O	C57H107NO9	[M + H]+	XLAHYEXMARULFK-UHFFFAOYSA-N	CCCCCCCCCCCCCCCC\C=C\C(O)C(COC1OC(CO)C(O)C(O)C1O)NC(=O)C(O)CCCCCCCCCCCC\C=C/C\C=C/CCCCCCCCCCC				Fatty acids	Sphingolipids	Neutral glycosphingolipids	Lipids and lipid-like molecules	Fatty Acyls	Fatty acyl glycosides
244	Sirius	Below threshold (800) / No Match	Below threshold (800) / No Match	N/A	SP18_NP02_POS_MSMS_PFP_Y-A2_01_11502-intensity-100-auto-charge-unknown-added Cmpd 428, +MS2(924.7895), 38.2-52.5eV, 12.4 min #970	924.789	762.869	1+	Positive	15944	38.2-52.5eV	Sirius	PubChem:(118168746)	null	C55H105NO9	[M + H]+	WTWWPJDUXMFMDT-UHFFFAOYSA-N	CCCCCCCCCCCCCC(=O)OCC(COC(=O)CCCCCCCCCCCCC)OC(=O)CCC(CCCCCCCCCCCC)OC(=O)OCCCN(CC)CC				Fatty acids	Glycerolipids	Triacylglycerols	Lipids and lipid-like molecules	Fatty Acyls	Fatty amides
245	Sirius	Below threshold (800) / No Match	Below threshold (800) / No Match	N/A	SP18_NP02_POS_MSMS_PFP_Y-A2_01_11502-intensity-100-auto-charge-unknown-added Cmpd 429, +MS2(924.7895), 38.2-52.5eV, 12.8 min #996	924.789	762.869	1+	Positive	15944	38.2-52.5eV	Sirius	PubChem:(118168746)	null	C55H105NO9	[M + H]+	WTWWPJDUXMFMDT-UHFFFAOYSA-N	CCCCCCCCCCCCCC(=O)OCC(COC(=O)CCCCCCCCCCCCC)OC(=O)CCC(CCCCCCCCCCCC)OC(=O)OCCCN(CC)CC				Fatty acids	Glycerolipids	Triacylglycerols	Lipids and lipid-like molecules	Fatty Acyls	Fatty amides
246	Sirius	Below threshold (800) / No Match	Below threshold (800) / No Match	N/A	SP18_NP02_POS_MSMS_PFP_Y-A2_01_11502-intensity-100-auto-charge-unknown-added Cmpd 435, +MS2(950.8016), 38.9-53.4eV, 13.0 min #1009	950.802	774.671	1+	Positive	4820	38.9-53.4eV	Sirius	lipidblast:(PMOMLSLFNWZQIX-VITYRJTHNA-N)	HexCer 21:3;2O/30:0;O	C57H107NO9	[M + H]+	DBJKFJUZIANUOU-UHFFFAOYSA-N	CCCCCCCCCCCCCCCCCCCCCCCCCCCCC(O)C(=O)NC(COC1OC(CO)C(O)C(O)C1O)C(O)\C=C\CC\C=C\CC\C=C\CCCCCCCC				Fatty acids	Glycerolipids	Triacylglycerols	Lipids and lipid-like molecules	Glycerolipids	Triradylcglycerols
247	Sirius	Below threshold (800) / No Match	Below threshold (800) / No Match	N/A	SP18_NP02_POS_MSMS_PFP_Y-A2_01_11502-intensity-100-auto-charge-unknown-added Cmpd 439, +MS2(926.8055), 38.2-52.6eV, 13.0 min #1011	926.806	775.246	1+	Positive	11688	38.2-52.6eV	Sirius	lipidblast:(JUAAQXXLGRUCRW-UHFFFAOYNA-N)	HexCer 20:0;2O/29:1;O	C55H107NO9	[M + H]+	QPCFMYJVVOVINB-UHFFFAOYSA-N	CCCCCCCCCCCCCCCCCC(O)C(COC1OC(CO)C(O)C(O)C1O)NC(=O)C(O)CCCCCCCCCCC\C=C/CCCCCCCCCCCCCC				Fatty acids	Glycerolipids	Triacylglycerols	Lipids and lipid-like molecules	Glycerolipids	Triradylcglycerols
248	Sirius	Below threshold (800) / No Match	Below threshold (800) / No Match	N/A	SP18_NP02_POS_MSMS_PFP_Y-A2_01_11502-intensity-100-auto-charge-unknown-added Cmpd 444, +MS2(938.8069), 38.5-53.0eV, 12.8 min #1000	938.807	784.312	1+	Positive	12143	38.5-53.0eV	Sirius	PubChem:(57059977 88443004)	null	C56H107NO9	[M + H]+	KCNHZAJHBASGBB-UHFFFAOYSA-N	CCCCCCCCCCCCCC=CC(C(COC1C(C(C(C(O1)CO)O)O)O)NC(=O)CCCCCCCCCCCCCCCCCCCCCCCC=CCCCCCCO)O				Fatty acids	Sphingolipids	Neutral glycosphingolipids	Lipids and lipid-like molecules	Fatty Acyls	Fatty acyl glycosides
249	Sirius	Below threshold (800) / No Match	Below threshold (800) / No Match	N/A	SP18_NP02_POS_MSMS_PFP_Y-A2_01_11502-intensity-100-auto-charge-unknown-added Cmpd 446, +MS2(938.8069), 38.5-53.0eV, 13.2 min #1029	938.807	784.312	1+	Positive	12143	38.5-53.0eV	Sirius	lipidblast:(NEZANIQXJJKXGW-AEKOCVBHNA-N)	HexCer 17:2;2O/33:0;O	C56H107NO9	[M + H]+	VMLCUYCUXPQMAX-UHFFFAOYSA-N	CCCCCCCCCCCCCCCCCCCCCCCCCCCCCCCC(O)C(=O)NC(COC1OC(CO)C(O)C(O)C1O)C(O)\C=C\CC\C=C\CCCCCCCC				Fatty acids	Glycerolipids	Triacylglycerols	Lipids and lipid-like molecules	Glycerolipids	Triradylcglycerols
250	Sirius	Below threshold (800) / No Match	Below threshold (800) / No Match	N/A	SP18_NP02_POS_MSMS_PFP_Y-A2_01_11502-intensity-100-auto-charge-unknown-added Cmpd 458, +MS2(940.8211), 38.6-53.0eV, 13.4 min #1044	940.821	797.353	1+	Positive	6988	38.6-53.0eV	Sirius	lipidblast:(SRUNUVLCFDVVFS-UHFFFAOYNA-N)	HexCer 17:0;2O/33:1;O	C56H109NO9	[M + H]+	ONFNDDADUPBZPR-UHFFFAOYSA-N	CCCCCCCCCCCCCC\C=C/CCCCCCCCCCCCCCCC(O)C(=O)NC(COC1OC(CO)C(O)C(O)C1O)C(O)CCCCCCCCCCCCCC				Fatty acids	Glycerolipids	Triacylglycerols	Lipids and lipid-like molecules	Glycerolipids	Triradylcglycerols
251	Sirius	Below threshold (800) / No Match	Below threshold (800) / No Match	N/A	SP18_NP02_POS_MSMS_PFP_Y-A2_01_11502-intensity-100-auto-charge-unknown-added Cmpd 460, +MS2(952.8142), 38.9-53.4eV, 13.4 min #1039	952.814	798.302	1+	Positive	2902	38.9-53.4eV	Sirius	lipidblast:(DCGZOGUDKBFQCE-IZHYLOQSNA-N)	HexCer 19:0;2O/32:2;O	C57H109NO9	[M + H]+	FQOFLFIIYSGGDI-UHFFFAOYSA-N	CCCCCCCCCCCCCCCCC(O)C(COC1OC(CO)C(O)C(O)C1O)NC(=O)C(O)CCCCCCCCCCCCCC\C=C/C\C=C/CCCCCCCCCCC				Fatty acids	Sphingolipids	Neutral glycosphingolipids	Lipids and lipid-like molecules	Sphingolipids	Glycosphingolipids
252	Sirius	Below threshold (800) / No Match	Below threshold (800) / No Match	0.13898	SP18_NP02_POS_MSMS_PFP_Y-A2_01_11502-intensity-100-auto-charge-unknown-added Cmpd 63, +MS2(188.1399), 19.5-26.8eV, 2.1 min #191	188.14	122.162	Unknown+	Positive	1622	19.5-26.8eV	Sirius	PubChem:(87703905)	null	C8H17N3O2	[M]+	UGMYWWRJRZOTDD-UHFFFAOYSA-N	CCCCCNC(=NCC(=O)O)N				Amino acids and Peptides	Small peptides	Aminoacids	Organic acids and derivatives	Carboxylic acids and derivatives	Amino acids, peptides, and analogues
253	Sirius	Below threshold (800) / No Match	Below threshold (800) / No Match	0.0578921	SP18_NP02_POS_MSMS_PFP_Y-A2_01_11502-intensity-100-auto-charge-unknown-added Cmpd 7, +MS2(155.0836), 18.2-25.0eV, 0.5 min #70	155.084	29.0383	1+	Positive	29390	18.2-25.0eV	Sirius	PubChem:(59347054)	N-(1,3-dihydroxypropan-2-yl)-methylboronamidic acid	C4H12BNO3	[M + Na]+	RAMJJYOOOSECHV-UHFFFAOYSA-N	B(C)(NC(CO)CO)O				Amino acids and Peptides	Small peptides	Aminoacids	Organic acids and derivatives	Carboxylic acids and derivatives	Amino acids, peptides, and analogues
254	Sirius	Below threshold (800) / No Match	Below threshold (800) / No Match	N/A	SP18_NP02_POS_MSMS_PFP_Y-A2_01_11502-intensity-100-auto-charge-unknown-added Cmpd 72, +MS2(343.1916), 24.9-34.2eV, 2.4 min #215	343.192	143.57	1+	Positive	2707	24.9-34.2eV	Sirius	PubChem:(74765700);PubMed	null	C14H24BN5O3	[M + Na]+	TVEQHZGUKLVEJE-UHFFFAOYSA-N	B(C(CC1=CC=CC=C1)NC(=O)C(CCCN=C(N)N)N)(O)O				Amino acids and Peptides	Small peptides	Dipeptides	Organic acids and derivatives	Carboxylic acids and derivatives	Amino acids, peptides, and analogues
255	Sirius	Below threshold (800) / No Match	Below threshold (800) / No Match	N/A	SP18_NP02_POS_MSMS_PFP_Y-A2_01_11502-intensity-100-auto-charge-unknown-added Cmpd 9, +MS2(188.1194), 19.5-26.8eV, 0.6 min #74	188.119	32.6533	Unknown+	Positive	1145	19.5-26.8eV	Sirius	PubChem:(88282456 88282920)	null	C7H15BNO4	[M]+	ACOADXLQNWGLQZ-UHFFFAOYSA-N	[B](C(CCC(=O)OC)CO)OCN				Amino acids and Peptides	Small peptides	Aminoacids	Organic acids and derivatives	Carboxylic acids and derivatives	Amino acids, peptides, and analogues
256	Sirius	Below threshold (800) / No Match	Below threshold (800) / No Match	0.120332	SP18_NP02_POS_MSMS_PFP_Y-A2_01_11502-intensity-100-auto-charge-unknown-added Cmpd 95, +MS2(282.1807), 23.3-32.0eV, 3.2 min #282	282.181	192.505	1+	Positive	828	23.3-32.0eV	Sirius	PubChem:(123468545)	null	C12H28NO4P	[M + H]+	XLPFCUJIOODKIL-UHFFFAOYSA-O	CCC[N+](CCC)(CCC)CCCOP(=O)(O)O				Fatty acids	Ornithine alkaloids	Polyamines	Organic acids and derivatives	Carboxylic acids and derivatives	Amino acids, peptides, and analogues
257	Sirius	Below threshold (800) / No Match	Below threshold (800) / No Match	0.0848898	SP18_NP03_POS_MSMS_PFP_Y-A3_01_11503-intensity-100-auto-charge-unknown-added Cmpd 100, +MS2(282.1822), 23.3-32.0eV, 3.2 min #280	282.182	189.948	Unknown+	Positive	798	23.3-32.0eV	Sirius	PubChem:(22971746)	2-(dipentylamino)ethyl dihydrogen phosphate	C12H28NO4P	[M]+	BKZFMYRKYJVDQM-UHFFFAOYSA-N	CCCCCN(CCCCC)CCOP(=O)(O)O				Fatty acids	Ornithine alkaloids	Polyamines	Organic acids and derivatives	Carboxylic acids and derivatives	Amino acids, peptides, and analogues
258	Sirius	Below threshold (800) / No Match	Below threshold (800) / No Match	0.0939903	SP18_NP03_POS_MSMS_PFP_Y-A3_01_11503-intensity-100-auto-charge-unknown-added Cmpd 147, +MS2(366.1397), 25.3-34.8eV, 4.3 min #365	366.14	257.053	Unknown+	Positive	839	25.3-34.8eV	Sirius	PubChem:(44611018)	null	C14H23NO10	[M]+	AWZWDPROHBDZAI-UHFFFAOYSA-N	CC(=O)NC1C(C(C(OC1OC2C3COC(O3)C(C2O)O)CO)O)O				Carbohydrates	Aminosugars and aminoglycosides	Aminosugars	Lipids and lipid-like molecules	Fatty Acyls	Fatty acyl glycosides
259	Sirius	Below threshold (800) / No Match	Below threshold (800) / No Match	N/A	SP18_NP03_POS_MSMS_PFP_Y-A3_01_11503-intensity-100-auto-charge-unknown-added Cmpd 153, +MS2(366.1395), 25.3-34.8eV, 4.5 min #383	366.139	276.908	Unknown+	Positive	1855	25.3-34.8eV	Sirius	PubChem:(89624483)	null	C13H13B4F2N5OS	[M]+	QFAKNHIGPOVCKN-UHFFFAOYSA-N	B1=BC2=C(B=B1)N(C(=N2)C(F)F)C3=CC(=NC(=N3)SC)N4CCOCC4				Terpenoids	Monoterpenoids	Pinane monoterpenoids	Organoheterocyclic compounds	Organoboroxines
260	Sirius	Below threshold (800) / No Match	Below threshold (800) / No Match	0.145936	SP18_NP03_POS_MSMS_PFP_Y-A3_01_11503-intensity-100-auto-charge-unknown-added Cmpd 164, +MS2(338.2336), 24.8-34.1eV, 4.9 min #408	338.234	296.624	Unknown+	Positive	1136	24.8-34.1eV	Sirius	PubChem:(58463216 58463217)	null	C16H35NO4S	[M]+	OQADOJVDTCJJNZ-UHFFFAOYSA-O	CCCCCCCOC(C)(C)C[N+](C)(C)CCCS(=O)(=O)O				Fatty acids	Fatty Acids and Conjugates	N-acyl amines	Organic acids and derivatives	Carboxylic acids and derivatives	Amino acids, peptides, and analogues
261	Sirius	Below threshold (800) / No Match	Below threshold (800) / No Match	0.0765638	SP18_NP03_POS_MSMS_PFP_Y-A3_01_11503-intensity-100-auto-charge-unknown-added Cmpd 165, +MS2(338.2336), 24.8-34.1eV, 4.9 min #413	338.234	296.624	Unknown+	Positive	1136	24.8-34.1eV	Sirius	PubChem:(68139554)	null	C19H31NO4	[M]+	VDMMRIKCPAAPPE-UHFFFAOYSA-N	CCCCCC(=O)C=CC1CCC(=O)N1CCCCCCC(=O)O				Polyketides	Linear polyketides	3-acyl tetramic acids	Organoheterocyclic compounds	Pyrrolidines	Pyrrolidones
262	Sirius	Below threshold (800) / No Match	Below threshold (800) / No Match	0.783256	SP18_NP03_POS_MSMS_PFP_Y-A3_01_11503-intensity-100-auto-charge-unknown-added Cmpd 168, +MS2(338.2334), 24.8-34.1eV, 5.1 min #423	338.233	312.093	1+	Positive	2018	24.8-34.1eV	Sirius	PubChem:(132571065)	null	C19H29BF2O2	[M + H]+	TVQGBLNYWVHOGE-UHFFFAOYSA-N	B1(OC(C(O1)(C)C)(C)C)CC(=C(F)F)C23CC4CC(C2)CC(C4)C3				Terpenoids	Steroids	Pinane monoterpenoids	Lipids and lipid-like molecules	Steroids and steroid derivatives	Oxosteroids
263	Sirius	Below threshold (800) / No Match	Below threshold (800) / No Match	0.985598	SP18_NP03_POS_MSMS_PFP_Y-A3_01_11503-intensity-100-auto-charge-unknown-added Cmpd 169, +MS2(338.2334), 24.8-34.1eV, 5.1 min #425	338.233	312.093	1+	Positive	2018	24.8-34.1eV	Sirius	PubChem:(132571065)	null	C19H29BF2O2	[M + H]+	TVQGBLNYWVHOGE-UHFFFAOYSA-N	B1(OC(C(O1)(C)C)(C)C)CC(=C(F)F)C23CC4CC(C2)CC(C4)C3				Terpenoids	Steroids	Pregnane steroids	Organic acids and derivatives	Boronic acid derivatives	Boronic acid esters
264	Sirius	Below threshold (800) / No Match	Below threshold (800) / No Match	N/A	SP18_NP03_POS_MSMS_PFP_Y-A3_01_11503-intensity-100-auto-charge-unknown-added Cmpd 180, +MS2(352.2507), 25.0-34.4eV, 5.4 min #450	352.251	329.552	1+	Positive	3681	25.0-34.4eV	Sirius	PubChem:(90058517)	null	C15H29BN6O3	[M + H]+	IBBBZPNGHPEYFF-UHFFFAOYSA-N	[B]NC(=O)N1CCC(N(C(=O)C(C1)NC(=O)C(C)NC)N)CCCC				Amino acids and Peptides	Small peptides	Tripeptides	Organic acids and derivatives	Carboxylic acids and derivatives	Amino acids, peptides, and analogues
265	Sirius	Below threshold (800) / No Match	Below threshold (800) / No Match	0.1005	SP18_NP03_POS_MSMS_PFP_Y-A3_01_11503-intensity-100-auto-charge-unknown-added Cmpd 185, +MS2(322.2382), 24.4-33.6eV, 5.6 min #462	322.238	341.77	1+	Positive	4316	24.4-33.6eV	Sirius	PubChem:(106310093)	null	C16H35NO3S	[M + H]+	WOUDGAAPGXPBLX-UHFFFAOYSA-N	CCCCCCCCOCC(CNCCSCCCO)O				Fatty acids	Fatty Acids and Conjugates	Fatty alcohols	Organic oxygen compounds	Organooxygen compounds	Alcohols and polyols
266	Sirius	Below threshold (800) / No Match	Below threshold (800) / No Match	0.160079	SP18_NP03_POS_MSMS_PFP_Y-A3_01_11503-intensity-100-auto-charge-unknown-added Cmpd 186, +MS2(322.2382), 24.4-33.6eV, 5.6 min #464	322.238	341.77	1+	Positive	4316	24.4-33.6eV	Sirius	PubChem:(54326055)	null	C16H35NO3S	[M + H]+	SVABVIOAWNJULV-UHFFFAOYSA-N	CCCCCCCCCCCCNCCS(=O)(=O)CCO				Fatty acids	Sphingolipids	Sphingoid bases	Organic acids and derivatives	Carboxylic acids and derivatives	Amino acids, peptides, and analogues
267	Sirius	Below threshold (800) / No Match	Below threshold (800) / No Match	N/A	SP18_NP03_POS_MSMS_PFP_Y-A3_01_11503-intensity-100-auto-charge-unknown-added Cmpd 199, +MS2(821.5247), 35.7-49.1eV, 6.1 min #501	821.525	372.875	1+	Positive	7706	35.7-49.1eV	Sirius	PubChem:(135248464)	null	C44H68N8O7	[M + H]+	WGUIQNGJZLNBDU-UHFFFAOYSA-N	CC(C)(C)OC(=O)N1CCC(CC1)NC2=NC(=NC3=CC=CC=C32)NCC4=NOC(=C4)CCCN(CCCN(C5CCCCC5)C(=O)OC(C)(C)C)C(=O)OC(C)(C)C				Amino acids and Peptides	Oligopeptides	Linear peptides	Lipids and lipid-like molecules	Steroids and steroid derivatives
268	Sirius	Below threshold (800) / No Match	Below threshold (800) / No Match	0.549383	SP18_NP03_POS_MSMS_PFP_Y-A3_01_11503-intensity-100-auto-charge-unknown-added Cmpd 2, +MS2(204.0892), 20.2-27.7eV, 0.5 min #64	204.089	26.6043	1+	Positive	71034	20.2-27.7eV	Sirius	PubChem:(101414416)	null	C11H11N2O2	[M + H]+	GGQRLSZPVXUHJO-UHFFFAOYSA-N	C1C[C]2N(C1)C(=O)C3=CC=CC=C3N2[O-]				Alkaloids	Anthranilic acid alkaloids	Aminoacids	Organic acids and derivatives	Carboxylic acids and derivatives	Amino acids, peptides, and analogues
269	Sirius	Below threshold (800) / No Match	Below threshold (800) / No Match	N/A	SP18_NP03_POS_MSMS_PFP_Y-A3_01_11503-intensity-100-auto-charge-unknown-added Cmpd 206, +MS2(376.2506), 25.5-35.1eV, 6.6 min #537	376.251	396.709	1+	Positive	7972	25.5-35.1eV	Sirius	PubChem:(89272283)	null	C22H29BN4O	[M + H]+	GWRHHRKUEFNRCW-UHFFFAOYSA-N	[B]C1=CN=C(C=C1CN2CCN(CC2)C3=CC=CC=C3)NC(=O)C(C)(C)CC				Alkaloids	Lysine alkaloids	Pyridine alkaloids	Benzenoids	Benzene and substituted derivatives
270	Sirius	Below threshold (800) / No Match	Below threshold (800) / No Match	N/A	SP18_NP03_POS_MSMS_PFP_Y-A3_01_11503-intensity-100-auto-charge-unknown-added Cmpd 207, +MS2(376.2506), 25.5-35.1eV, 6.6 min #539	376.251	396.709	1+	Positive	7972	25.5-35.1eV	Sirius	PubChem:(112163420)	null	C17H31F2N5O2	[M + H]+	SCEACNWCTXPNBR-UHFFFAOYSA-N	CCOC(=O)NC(CNC(=NC)NC1CCN(CC1)CC(F)F)C2CC2				Alkaloids	Pseudoalkaloids	Purine alkaloids	Organoheterocyclic compounds	Azoles	Triazoles
271	Sirius	Below threshold (800) / No Match	Below threshold (800) / No Match	0.107147	SP18_NP03_POS_MSMS_PFP_Y-A3_01_11503-intensity-100-auto-charge-unknown-added Cmpd 211, +MS2(324.2570), 24.5-33.7eV, 6.6 min #534	324.257	399.231	1+	Positive	9272	24.5-33.7eV	Sirius	PubChem:(132558792)	null	C18H33BO4	[M + H]+	ZUZXMOINYKQCDH-UHFFFAOYSA-N	B1(OC(C(O1)(C)C)(C)C)C(=CC(=O)OCC)CCCCCCC				Fatty acids	Fatty Acids and Conjugates	Branched fatty acids	Lipids and lipid-like molecules	Fatty Acyls
272	Sirius	Below threshold (800) / No Match	Below threshold (800) / No Match	N/A	SP18_NP03_POS_MSMS_PFP_Y-A3_01_11503-intensity-100-auto-charge-unknown-added Cmpd 223, +MS2(719.4927), 33.3-45.7eV, 7.0 min #566	719.493	419.163	1+	Positive	6636	33.3-45.7eV	Sirius	PubChem:(59349305)	(3R,6S,9R,12S,15R,18S)-3-[4-(deuterioamino)butyl]-9,15-dimethyl-6,12,18-tris[4-(methylamino)butyl]-1,4,7,10,13,16-hexazacyclooctadecane-2,5,8,11,14,17-hexone	C33H64N10O6	[M + Na]+	WUDJXLSWBYIVEE-UHFFFAOYSA-N	CC1C(=O)NC(C(=O)NC(C(=O)NC(C(=O)NC(C(=O)NC(C(=O)N1)CCCCNC)C)CCCCNC)CCCCN)CCCCNC				Amino acids and Peptides	Oligopeptides	Linear peptides	Organic acids and derivatives	Carboxylic acids and derivatives	Amino acids, peptides, and analogues
273	Sirius	Below threshold (800) / No Match	Below threshold (800) / No Match	N/A	SP18_NP03_POS_MSMS_PFP_Y-A3_01_11503-intensity-100-auto-charge-unknown-added Cmpd 227, +MS2(678.4859), 32.3-44.4eV, 7.1 min #576	678.486	426.597	1+	Positive	34194	32.3-44.4eV	Sirius	PubChem:(59816747)	[9-(2-butyl-2-ethylaziridine-1-carbonyl)-7-carbamoyl-5-cyano-12-dodecylsulfanyl-11-methyl-12-oxododecan-3-yl] acetate	C38H67N3O5S	[M + H]+	PGWRTNCBKQDOKK-UHFFFAOYSA-N	CCCCCCCCCCCCSC(=O)C(C)CC(CC(CC(CC(CC)OC(=O)C)C#N)C(=O)N)C(=O)N1CC1(CC)CCCC				Fatty acids	Steroids	Phenylalanine-derived alkaloids	Benzenoids	Benzene and substituted derivatives
274	Sirius	Below threshold (800) / No Match	Below threshold (800) / No Match	N/A	SP18_NP03_POS_MSMS_PFP_Y-A3_01_11503-intensity-100-auto-charge-unknown-added Cmpd 229, +MS2(722.5132), 33.3-45.8eV, 7.2 min #582	722.513	426.807	1+	Positive	20435	33.3-45.8eV	Sirius	PubChem:(17747553)	N-[(E,2S,3R)-3-hydroxy-1-[(4-nitrophenyl)sulfonylamino]octadec-4-en-2-yl]hexadecanamide	C40H71N3O6S	[M + H]+	PUZWBMPAKFHFIV-UHFFFAOYSA-N	CCCCCCCCCCCCCCCC(=O)NC(CNS(=O)(=O)C1=CC=C(C=C1)[N+](=O)[O-])C(C=CCCCCCCCCCCCCC)O				Polyketides	Steroids	Lipopeptides	Organic acids and derivatives	Carboxylic acids and derivatives	Amino acids, peptides, and analogues
275	Sirius	Below threshold (800) / No Match	Below threshold (800) / No Match	0.0383618	SP18_NP03_POS_MSMS_PFP_Y-A3_01_11503-intensity-100-auto-charge-unknown-added Cmpd 234, +MS2(338.2715), 24.8-34.1eV, 7.3 min #590	338.272	439.165	1+	Positive	15007	24.8-34.1eV	Sirius	PubChem:(134940646)	null	C19H35BO4	[M + H]+	IVDMNKXCMLDTSO-UHFFFAOYSA-N	B1(OC(C(O1)(C)C)(C)C)C(CC(=O)OC(C)(C)C)C2CCCCC2				Fatty acids	Fatty Acids and Conjugates	Unsaturated fatty acids	Lipids and lipid-like molecules	Fatty Acyls
276	Sirius	Below threshold (800) / No Match	Below threshold (800) / No Match	0.166837	SP18_NP03_POS_MSMS_PFP_Y-A3_01_11503-intensity-100-auto-charge-unknown-added Cmpd 241, +MS2(863.5352), 36.7-50.5eV, 7.6 min #609	863.535	452.561	1+	Positive	13992	36.7-50.5eV	Sirius	PubChem:(131975298)	null	C47H70N6O9	[M + H]+	QEJBCAPQUGCRBQ-UHFFFAOYSA-N	CC1(CC(CC(N1O)(C)C)N(C(=O)C=C)C(=O)C2=CC(=CC(=C2)C(=O)N(C3CC(N(C(C3)(C)C)OC)(C)C)C(=O)C=C)C(=O)N(C4CC(N(C(C4)(C)C)OC)(C)C)C(=O)C=C)C				Polyketides	Oligopeptides	Depsipeptides	Organic acids and derivatives	Peptidomimetics	Depsipeptides
277	Sirius	Below threshold (800) / No Match	Below threshold (800) / No Match	N/A	SP18_NP03_POS_MSMS_PFP_Y-A3_01_11503-intensity-100-auto-charge-unknown-added Cmpd 243, +MS2(352.2876), 25.0-34.4eV, 7.7 min #620	352.288	452.563	1+	Positive	12258	25.0-34.4eV	Sirius	PubChem:(111248733)	null	C19H34FN5	[M + H]+	JQGNWGKKTBDXTJ-UHFFFAOYSA-N	CC(C)N(CCNC(=NC)NCC1=CC(=C(C=C1)N(C)C)F)C(C)C				Alkaloids	Pseudoalkaloids	Purine alkaloids	Organoheterocyclic compounds	Diazines	Pyrimidines and pyrimidine derivatives
278	Sirius	Below threshold (800) / No Match	Below threshold (800) / No Match	0.145766	SP18_NP03_POS_MSMS_PFP_Y-A3_01_11503-intensity-100-auto-charge-unknown-added Cmpd 245, +MS2(372.3131), 25.4-35.0eV, 7.7 min #621	372.313	462.237	1+	Positive	8177	25.4-35.0eV	Sirius	PubChem:(22761224)	1-[azido(decyl)phosphoryl]decane	C20H42N3OP	[M + H]+	CVBYTNRVFKBXOK-UHFFFAOYSA-N	CCCCCCCCCCP(=O)(CCCCCCCCCC)N=[N+]=[N-]				Fatty acids	Fatty acyls	Farnesane sesquiterpenoids	Organic nitrogen compounds	Organonitrogen compounds	Amines
279	Sirius	Below threshold (800) / No Match	Below threshold (800) / No Match	0.163322	SP18_NP03_POS_MSMS_PFP_Y-A3_01_11503-intensity-100-auto-charge-unknown-added Cmpd 248, +MS2(346.2408), 24.9-34.3eV, 7.5 min #602	346.241	466.149	1+	Positive	29467	24.9-34.3eV	Sirius	PubChem:(68078927)	null	C18H35NO3S	[M + H]+	ZIPHHMZOMJSNJS-UHFFFAOYSA-N	CC(C)(C)CCCCC(C(=O)N1CCS(=O)(=O)CC1)C(C)(C)C				Fatty acids	Fatty amides	N-acyl amines	Organic acids and derivatives	Carboxylic acids and derivatives	Amino acids, peptides, and analogues
280	Sirius	Below threshold (800) / No Match	Below threshold (800) / No Match	N/A	SP18_NP03_POS_MSMS_PFP_Y-A3_01_11503-intensity-100-auto-charge-unknown-added Cmpd 249, +MS2(346.2408), 24.9-34.3eV, 7.5 min #606	346.241	466.149	1+	Positive	29467	24.9-34.3eV	Sirius	PubChem:(89591891)	null	C21H27BN4	[M + H]+	ZRVAVPSCFHIWRI-UHFFFAOYSA-N	B(C)(N1C=CC(=N1)C2=CC=CC=C2)N(C=CCC(=CC=CC=C)C)NC				Alkaloids	Monoterpenoids	Pinane monoterpenoids	Benzenoids
281	Sirius	Below threshold (800) / No Match	Below threshold (800) / No Match	N/A	SP18_NP03_POS_MSMS_PFP_Y-A3_01_11503-intensity-100-auto-charge-unknown-added Cmpd 253, +MS2(284.2616), 23.4-32.1eV, 7.8 min #627	284.262	469.117	1+	Positive	12623	23.4-32.1eV	Sirius	PubChem:(174393);PubChem class - safety and toxic	4-tetradecyl-1,3,2-dioxaborolan-2-ol	C16H33BO3	[M + H]+	FQJYMHXZVHCZPC-UHFFFAOYSA-N	B1(OCC(O1)CCCCCCCCCCCCCC)O				Fatty acids	Fatty Acids and Conjugates	Unsaturated fatty acids	Lipids and lipid-like molecules	Fatty Acyls
282	Sirius	Below threshold (800) / No Match	Below threshold (800) / No Match	0.81575	SP18_NP03_POS_MSMS_PFP_Y-A3_01_11503-intensity-100-auto-charge-unknown-added Cmpd 255, +MS2(366.2998), 25.3-34.8eV, 7.9 min #636	366.3	474.181	1+	Positive	10251	25.3-34.8eV	Sirius	PubChem:(57438288)	null	C25H37N2	[M + H]+	HOYSEACVHVJUGE-UHFFFAOYSA-N	CCCCC(C1=CN=C(N1CCCC)C2=CC=CC=C2)C3(CCC[CH]C3)C				Alkaloids	Pseudoalkaloids (transamidation)	Steroidal alkaloids	Organoheterocyclic compounds	Indoles and derivatives	Indoles
283	Sirius	Below threshold (800) / No Match	Below threshold (800) / No Match	0.27382	SP18_NP03_POS_MSMS_PFP_Y-A3_01_11503-intensity-100-auto-charge-unknown-added Cmpd 256, +MS2(346.2403), 24.9-34.3eV, 8.0 min #638	346.24	477.117	1+	Positive	61991	24.9-34.3eV	Sirius	PubChem:(12019094)	null	C18H35NO3S	[M + H]+	CUESZBFCVAKKOX-UHFFFAOYSA-N	CCCCCCCCCCCCCSCC(C(=O)O)NC(=O)C				Fatty acids	Fatty amides	N-acyl amines	Organic acids and derivatives	Carboxylic acids and derivatives	Amino acids, peptides, and analogues
284	Sirius	Below threshold (800) / No Match	Below threshold (800) / No Match	N/A	SP18_NP03_POS_MSMS_PFP_Y-A3_01_11503-intensity-100-auto-charge-unknown-added Cmpd 260, +MS2(298.2791), 23.9-32.9eV, 8.1 min #645	298.279	482.024	1+	Positive	14563	23.9-32.9eV	Sirius	PubChem:(20043456)	[(E)-heptadec-1-enoxy]boronic acid	C17H35BO3	[M + H]+	PBGDAMHNLGWRIE-UHFFFAOYSA-N	B(O)(O)OC=CCCCCCCCCCCCCCCC				Fatty acids	Fatty esters	Unsaturated fatty acids	Organic acids and derivatives	Borinic acid derivatives
285	Sirius	Below threshold (800) / No Match	Below threshold (800) / No Match	0.218151	SP18_NP03_POS_MSMS_PFP_Y-A3_01_11503-intensity-100-auto-charge-unknown-added Cmpd 262, +MS2(360.2561), 25.2-34.7eV, 8.1 min #647	360.256	485.791	1+	Positive	30029	25.2-34.7eV	Sirius	YMDB Mine;KEGG Mine	null	C19H37NO3S	[M + H]+	FKVPJZDCLFQSGT-UHFFFAOYSA-N	CCCCCCCCCCCCCCCC(=O)SCCNC(=O)O				Fatty acids	Fatty amides	N-acyl amines	Organic acids and derivatives	Carboxylic acids and derivatives	Carboxylic acid derivatives
286	Sirius	Below threshold (800) / No Match	Below threshold (800) / No Match	0.132252	SP18_NP03_POS_MSMS_PFP_Y-A3_01_11503-intensity-100-auto-charge-unknown-added Cmpd 267, +MS2(364.2874), 25.3-34.8eV, 8.2 min #654	364.287	488.784	1+	Positive	29032	25.3-34.8eV	Sirius	PubChem:(13465165)	null	C19H41NO3S	[M + H]+	CDUYTJJBMXBHFP-UHFFFAOYSA-N	CCCCCCCCCCCCSCC(CN(CCO)CCO)O				Fatty acids	Fatty amides	N-acyl amines	Organic acids and derivatives	Carboxylic acids and derivatives	Amino acids, peptides, and analogues
287	Sirius	Below threshold (800) / No Match	Below threshold (800) / No Match	0.600242	SP18_NP03_POS_MSMS_PFP_Y-A3_01_11503-intensity-100-auto-charge-unknown-added Cmpd 269, +MS2(374.2719), 25.5-35.0eV, 8.2 min #659	374.272	496.058	1+	Positive	25797	25.5-35.0eV	Sirius	PubChem:(12019096)	null	C20H39NO3S	[M + H]+	QKEWZWAPJXWFNI-UHFFFAOYSA-N	CCCCCCCCCCCCCCCSCC(C(=O)O)NC(=O)C				Fatty acids	Fatty amides	N-acyl amines	Organic acids and derivatives	Carboxylic acids and derivatives	Amino acids, peptides, and analogues
288	Sirius	Below threshold (800) / No Match	Below threshold (800) / No Match	N/A	SP18_NP03_POS_MSMS_PFP_Y-A3_01_11503-intensity-100-auto-charge-unknown-added Cmpd 270, +MS2(368.3209), 25.4-34.9eV, 8.3 min #663	368.321	496.375	1+	Positive	36539	25.4-34.9eV	Sirius	PubChem:(91749047)	null	C21H41BO4	[M + H]+	RZWLTDMBUCXPLC-UHFFFAOYSA-N	B1(OCC(O1)COC(=O)CCCCCCCCCCCCCCCC)C				Fatty acids	Fatty Acids and Conjugates	Wax monoesters	Organic acids and derivatives	Carboxylic acids and derivatives	Monocarboxylic acids and derivatives
289	Sirius	Below threshold (800) / No Match	Below threshold (800) / No Match	0.136015	SP18_NP03_POS_MSMS_PFP_Y-A3_01_11503-intensity-100-auto-charge-unknown-added Cmpd 283, +MS2(364.2898), 25.3-34.8eV, 8.5 min #677	364.29	508.224	1+	Positive	36888	25.3-34.8eV	Sirius	PubChem:(13465165)	null	C19H41NO3S	[M + H]+	CDUYTJJBMXBHFP-UHFFFAOYSA-N	CCCCCCCCCCCCSCC(CN(CCO)CCO)O				Fatty acids	Fatty Acids and Conjugates	N-acyl amines	Organic acids and derivatives	Carboxylic acids and derivatives	Amino acids, peptides, and analogues
290	Sirius	Below threshold (800) / No Match	Below threshold (800) / No Match	N/A	SP18_NP03_POS_MSMS_PFP_Y-A3_01_11503-intensity-100-auto-charge-unknown-added Cmpd 289, +MS2(398.3674), 26.0-35.7eV, 8.9 min #705	398.367	513.353	1+	Positive	19903	26.0-35.7eV	Sirius	PubChem:(566726)	Boroxin, tris(triethylmethyl)-	C21H45B3O3	[M + Na]+	DLPLIRQMVBFAAQ-UHFFFAOYSA-N	B1(OB(OB(O1)C(CC)(CC)CC)C(CC)(CC)CC)C(CC)(CC)CC				Terpenoids	Monoterpenoids	Pinane monoterpenoids	Organic acids and derivatives	Borinic acid derivatives	Borinic acid esters
291	Sirius	Below threshold (800) / No Match	Below threshold (800) / No Match	N/A	SP18_NP03_POS_MSMS_PFP_Y-A3_01_11503-intensity-100-auto-charge-unknown-added Cmpd 296, +MS2(442.3632), 26.8-36.9eV, 8.7 min #693	442.363	520.282	1+	Positive	14747	26.8-36.9eV	Sirius	PubChem:(87435509)	null	C22H49N3O4	[M + Na]+	PAINDHXJIIWYBI-UHFFFAOYSA-N	CC(CN(CCCCO)C(C)CN(CCCCO)CCCCO)NCCCCO				Fatty acids	Ornithine alkaloids	Polyamines	Organic acids and derivatives	Carboxylic acids and derivatives	Amino acids, peptides, and analogues
292	Sirius	Below threshold (800) / No Match	Below threshold (800) / No Match	N/A	SP18_NP03_POS_MSMS_PFP_Y-A3_01_11503-intensity-100-auto-charge-unknown-added Cmpd 297, +MS2(413.2721), 26.3-36.1eV, 8.7 min #696	413.272	527.272	1+	Positive	72029	26.3-36.1eV	Sirius	PubChem:(109556766)	null	C18H35F3N4O3	[M + H]+	BGRICDBAGUTXHH-UHFFFAOYSA-N	CCC(CC)(CNC(=NC)NCCCOCC(F)(F)F)NC(=O)OC(C)(C)C				Alkaloids	Ornithine alkaloids	Polyamines	Organic acids and derivatives	Carboxylic acids and derivatives	Amino acids, peptides, and analogues
293	Sirius	Below threshold (800) / No Match	Below threshold (800) / No Match	N/A	SP18_NP03_POS_MSMS_PFP_Y-A3_01_11503-intensity-100-auto-charge-unknown-added Cmpd 300, +MS2(338.3474), 16.0-22.0eV, 8.9 min #710	338.347	527.49	1+	Positive	41151	16.0-22.0eV	Sirius	PubChem:(286984)	2-(7-hexyltridecan-7-yl)-1,3,2-dioxaborolane	C21H43BO2	[M + H]+	IBHXGFKUMKARAX-UHFFFAOYSA-N	B1(OCCO1)C(CCCCCC)(CCCCCC)CCCCCC				Fatty acids	Monoterpenoids	Unsaturated fatty acids	Lipids and lipid-like molecules	Fatty Acyls
294	Sirius	Below threshold (800) / No Match	Below threshold (800) / No Match	N/A	SP18_NP03_POS_MSMS_PFP_Y-A3_01_11503-intensity-100-auto-charge-unknown-added Cmpd 308, +MS2(398.3691), 26.0-35.7eV, 9.0 min #716	398.369	542.297	1+	Positive	26868	26.0-35.7eV	Sirius	PubChem:(91276058)	null	C24H43BN4	[M + H]+	GBJMPLRGLCPJIQ-UHFFFAOYSA-N	B12C(C([N+]3=C(N1CCN2C(C)CCCCC)C=CN=C3)(C)CC)(CC)C(C)(C)C				Terpenoids	Monoterpenoids	Pinane monoterpenoids	Organometallic compounds	Organometalloid compounds	Organoboron compounds
295	Sirius	Below threshold (800) / No Match	Below threshold (800) / No Match	N/A	SP18_NP03_POS_MSMS_PFP_Y-A3_01_11503-intensity-100-auto-charge-unknown-added Cmpd 311, +MS2(338.2689), 16.0-22.0eV, 9.0 min #714	338.269	545.878	1+	Positive	5244	16.0-22.0eV	Sirius	PubChem:(138006384)	null	C18H32FN5	[M + H]+	RQJYNWYAKXBHPP-UHFFFAOYSA-N	CC(C1CCN(CC1)C)NCC2CC(CN2CC3=NC=CN3C)F				Alkaloids	Pseudoalkaloids	Purine alkaloids	Organoheterocyclic compounds	Heteroaromatic compounds
296	Sirius	Below threshold (800) / No Match	Below threshold (800) / No Match	0.999802	SP18_NP03_POS_MSMS_PFP_Y-A3_01_11503-intensity-100-auto-charge-unknown-added Cmpd 313, +MS2(716.5354), 33.2-45.6eV, 9.2 min #729	716.535	549.565	1+	Positive	7736	33.2-45.6eV	Sirius	PubChem:(18655740)	[(3S,6aR,6bS,8aS,12aR,14aR,14bR)-11-[2-[4-(2-methoxyphenyl)piperazin-1-yl]ethylcarbamoyl]-4,4,6a,6b,8a,11,14b-heptamethyl-1,2,3,4a,5,6,7,8,9,10,12,12a,14,14a-tetradecahydropicen-3-yl] acetate	C45H69N3O4	[M + H]+	FBIHECISJQLWAP-UHFFFAOYSA-N	CC(=O)OC1CCC2(C(C1(C)C)CCC3(C2CC=C4C3(CCC5(C4CC(CC5)(C)C(=O)NCCN6CCN(CC6)C7=CC=CC=C7OC)C)C)C)C				Terpenoids	Triterpenoids	Lupane triterpenoids	Lipids and lipid-like molecules	Steroids and steroid derivatives	Oxosteroids
297	Sirius	Below threshold (800) / No Match	Below threshold (800) / No Match	N/A	SP18_NP03_POS_MSMS_PFP_Y-A3_01_11503-intensity-100-auto-charge-unknown-added Cmpd 321, +MS2(412.3855), 26.2-36.1eV, 9.3 min #740	412.386	558.811	1+	Positive	25240	26.2-36.1eV	Sirius	PubChem:(23154801)	2-[3-[bis(dimethylamino)methylideneamino]-2-[[bis(dimethylamino)methylideneamino]methyl]-2-methylpropyl]-1,1,3,3-tetramethylguanidine	C20H45N9	[M + H]+	SPLHCWFIFRRKAL-UHFFFAOYSA-N	CC(CN=C(N(C)C)N(C)C)(CN=C(N(C)C)N(C)C)CN=C(N(C)C)N(C)C				Alkaloids	Guanidine alkaloids	Polyamines	Organic nitrogen compounds	Organonitrogen compounds	Guanidines
298	Sirius	Below threshold (800) / No Match	Below threshold (800) / No Match	N/A	SP18_NP03_POS_MSMS_PFP_Y-A3_01_11503-intensity-100-auto-charge-unknown-added Cmpd 322, +MS2(730.5502), 33.5-46.1eV, 9.4 min #747	730.55	563.426	1+	Positive	16740	33.5-46.1eV	Sirius	PubChem:(88719699)	null	C40H80BrN3O3	[M + H]+	XGNHQWXHVHHRCT-UHFFFAOYSA-N	CCCCCCCCCCCCCCCCC(C(=O)OC(=O)CN(CCCCCCCCCCCCCCCC)CCNCCN)Br				Fatty acids	Fatty amides	N-acyl amines	Organic acids and derivatives	Carboxylic acids and derivatives	Amino acids, peptides, and analogues
299	Sirius	Below threshold (800) / No Match	Below threshold (800) / No Match	0.336866	SP18_NP03_POS_MSMS_PFP_Y-A3_01_11503-intensity-100-auto-charge-unknown-added Cmpd 325, +MS2(426.4018), 26.5-36.5eV, 9.5 min #753	426.402	568.394	1+	Positive	15514	26.5-36.5eV	Sirius	PubChem:(20038320)	Decanamide, N,N''-[(methylimino)di-2,1-ethanediyl]bis-	C25H51N3O2	[M + H]+	REDFXJGABKOMOI-UHFFFAOYSA-N	CCCCCCCCCC(=O)NCCN(C)CCNC(=O)CCCCCCCCC				Alkaloids	Fatty amides	Steroidal alkaloids	Lipids and lipid-like molecules	Steroids and steroid derivatives	Azasteroids and derivatives
300	Sirius	Below threshold (800) / No Match	Below threshold (800) / No Match	0.121705	SP18_NP03_POS_MSMS_PFP_Y-A3_01_11503-intensity-100-auto-charge-unknown-added Cmpd 327, +MS2(537.5303), 28.9-39.7eV, 9.5 min #752	537.53	571.17	1+	Positive	41463	28.9-39.7eV	Sirius	PubChem:(23372286)	N''-[2-[2-[2-[2-[2-[2-(tetradecylamino)ethylamino]ethylamino]ethylamino]ethylamino]ethylamino]ethyl]ethane-1,2-diamine	C28H66N8	[M + Na]+	BODVUOWDVUYPHQ-UHFFFAOYSA-N	CCCCCCCCCCCCCCNCCNCCNCCNCCNCCNCCNCCN				Alkaloids	Guanidine alkaloids	Acyclic guanidine alkaloids	Organic nitrogen compounds	Organonitrogen compounds	Guanidines
301	Sirius	Below threshold (800) / No Match	Below threshold (800) / No Match	0.0908593	SP18_NP03_POS_MSMS_PFP_Y-A3_01_11503-intensity-100-auto-charge-unknown-added Cmpd 329, +MS2(806.5810), 35.4-48.6eV, 9.6 min #759	806.581	575.036	1+	Positive	20001	35.4-48.6eV	Sirius	PubChem:(3640352 6698397 6703894)	1-(1-adamantyl)-3-[[3-[3-[4-[(dioctylamino)methyl]-6-[4-(hydroxymethyl)phenyl]-1,3-dioxan-2-yl]phenyl]phenyl]methyl]urea	C52H75N3O4	[M + H]+	LBJUVJACDDNLCB-UHFFFAOYSA-N	CCCCCCCCN(CCCCCCCC)CC1CC(OC(O1)C2=CC=CC(=C2)C3=CC=CC(=C3)CNC(=O)NC45CC6CC(C4)CC(C6)C5)C7=CC=C(C=C7)CO				Fatty acids	Pseudoalkaloids	Phenylalanine-derived alkaloids	Organic acids and derivatives	Carboxylic acids and derivatives	Amino acids, peptides, and analogues
302	Sirius	Below threshold (800) / No Match	Below threshold (800) / No Match	0.0941243	SP18_NP03_POS_MSMS_PFP_Y-A3_01_11503-intensity-100-auto-charge-unknown-added Cmpd 330, +MS2(806.5810), 35.4-48.6eV, 9.6 min #762	806.581	575.036	1+	Positive	20001	35.4-48.6eV	Sirius	PubChem:(3640352 6698397 6703894)	1-(1-adamantyl)-3-[[3-[3-[4-[(dioctylamino)methyl]-6-[4-(hydroxymethyl)phenyl]-1,3-dioxan-2-yl]phenyl]phenyl]methyl]urea	C52H75N3O4	[M + H]+	LBJUVJACDDNLCB-UHFFFAOYSA-N	CCCCCCCCN(CCCCCCCC)CC1CC(OC(O1)C2=CC=CC(=C2)C3=CC=CC(=C3)CNC(=O)NC45CC6CC(C4)CC(C6)C5)C7=CC=C(C=C7)CO				Shikimates and Phenylpropanoids	Flavonoids	Phenylalanine-derived alkaloids	Organic acids and derivatives	Carboxylic acids and derivatives	Amino acids, peptides, and analogues
303	Sirius	Below threshold (800) / No Match	Below threshold (800) / No Match	0.159197	SP18_NP03_POS_MSMS_PFP_Y-A3_01_11503-intensity-100-auto-charge-unknown-added Cmpd 332, +MS2(744.5637), 33.9-46.6eV, 9.7 min #765	744.564	575.955	1+	Positive	26828	33.9-46.6eV	Sirius	PubChem:(101745173 101473969)	null	C42H73N5O6	[M + H]+	ADFNGKALDKWJDP-UHFFFAOYSA-N	CCCCCCCCCCCCNC(=O)CCC(C(=O)NCCCCCCCCCCCC)NC(=O)CCNC(=O)CNC(=O)OCC1=CC=CC=C1				Amino acids and Peptides	Oligopeptides	Lipopeptides	Organic acids and derivatives	Carboxylic acids and derivatives	Amino acids, peptides, and analogues
304	Sirius	Below threshold (800) / No Match	Below threshold (800) / No Match	N/A	SP18_NP03_POS_MSMS_PFP_Y-A3_01_11503-intensity-100-auto-charge-unknown-added Cmpd 333, +MS2(440.4166), 26.8-36.9eV, 9.7 min #768	440.417	580.252	1+	Positive	4982	26.8-36.9eV	Sirius	PubChem:(21027089)	2,4,8,10-tetrakis(2,2-dimethylpropyl)-1,5,7,11-tetraoxa-6-boranuidaspiro[5.5]undecane	C26H53BO4	[M + H]+	XCMZYVPEQBLYJR-UHFFFAOYSA-N	[B-]12(OC(CC(O1)CC(C)(C)C)CC(C)(C)C)OC(CC(O2)CC(C)(C)C)CC(C)(C)C				Terpenoids	Monoterpenoids	Pinane monoterpenoids	Lipids and lipid-like molecules	Prenol lipids
305	Sirius	Below threshold (800) / No Match	Below threshold (800) / No Match	N/A	SP18_NP03_POS_MSMS_PFP_Y-A3_01_11503-intensity-100-auto-charge-unknown-added Cmpd 338, +MS2(732.5646), 33.6-46.2eV, 9.8 min #777	732.565	586.115	1+	Positive	42885	33.6-46.2eV	Sirius	PubChem:(136332156)	null	C41H73N5O6	[M + H]+	MNOWAMSYLDJFFI-UHFFFAOYSA-N	CCCCCCCCCCCCCCCC(=O)OCC(COC(=O)CCCCCCCCCCCCCCC)OCN1C=NC2=C1N=C(NC2=O)N				Amino acids and Peptides	Oligopeptides	Lipopeptides	Organic acids and derivatives	Carboxylic acids and derivatives	Amino acids, peptides, and analogues
306	Sirius	Below threshold (800) / No Match	Below threshold (800) / No Match	N/A	SP18_NP03_POS_MSMS_PFP_Y-A3_01_11503-intensity-100-auto-charge-unknown-added Cmpd 339, +MS2(882.6516), 37.2-51.1eV, 9.9 min #780	882.652	590.525	1+	Positive	11231	37.2-51.1eV	Sirius	PubChem:(52926264)	1-(1Z-eicosenyl)-2-docosanoyl-glycero-3-phosphoserine	C48H94NO9P	[M + Na]+	OPHMPNWOSUCXDG-UHFFFAOYSA-N	CCCCCCCCCCCCCCCCCCCCCC(=O)OC(COC=CCCCCCCCCCCCCCCCCCC)COP(=O)(O)OCC(C(=O)O)N				Fatty acids	Glycerophospholipids	Glycerophosphocholines	Lipids and lipid-like molecules	Glycerophospholipids	Glycerophosphocholines
307	Sirius	Below threshold (800) / No Match	Below threshold (800) / No Match	N/A	SP18_NP03_POS_MSMS_PFP_Y-A3_01_11503-intensity-100-auto-charge-unknown-added Cmpd 340, +MS2(808.5960), 35.4-48.7eV, 9.9 min #783	808.596	592.135	1+	Positive	23541	35.4-48.7eV	Sirius	PubChem:(123651941)	null	C52H77N3O4	[M + H]+	SZNGIORPTAJNCX-UHFFFAOYSA-N	CCCC12CCC3C4(CCC(C(C4CCC3(C1CCC5(C2=C(C(=O)C5)C(C)C)C6=NN=C(CC6CCNC)C7=CC=C(C=C7)C8CC8)C)C)OCCC(C)(C)C(=O)O)C				Shikimates and Phenylpropanoids	Flavonoids	Phenylalanine-derived alkaloids	Organic acids and derivatives	Carboxylic acids and derivatives	Amino acids, peptides, and analogues
308	Sirius	Below threshold (800) / No Match	Below threshold (800) / No Match	N/A	SP18_NP03_POS_MSMS_PFP_Y-A3_01_11503-intensity-100-auto-charge-unknown-added Cmpd 341, +MS2(746.5721), 33.9-46.6eV, 9.9 min #785	746.572	593.972	1+	Positive	25009	33.9-46.6eV	Sirius	PubChem:(60051836)	(2S)-N-[(3R,4S,5S)-1-[(2S)-2-[(1R,2S)-3-[[(1S,2R)-1-hydroxy-1-phenylpropan-2-yl]amino]-1-methoxy-2-methylpropyl]pyrrolidin-1-yl]-3-methoxy-5-methyl-1-oxoheptan-4-yl]-N,3-dimethyl-2-[[(2S)-3-methyl-2-[methyl(propan-2-yl)amino]butanoyl]amino]butanamide	C42H75N5O6	[M + H]+	IWHAIVXXBASGRH-UHFFFAOYSA-N	CCC(C)C(C(CC(=O)N1CCCC1C(C(C)CNC(C)C(C2=CC=CC=C2)O)OC)OC)N(C)C(=O)C(C(C)C)NC(=O)C(C(C)C)N(C)C(C)C				Amino acids and Peptides	Oligopeptides	Linear peptides	Organic acids and derivatives	Carboxylic acids and derivatives	Amino acids, peptides, and analogues
309	Sirius	Below threshold (800) / No Match	Below threshold (800) / No Match	N/A	SP18_NP03_POS_MSMS_PFP_Y-A3_01_11503-intensity-100-auto-charge-unknown-added Cmpd 344, +MS2(772.5949), 34.5-47.5eV, 10.0 min #792	772.595	597.536	1+	Positive	16040	34.5-47.5eV	Sirius	PubChem:(23168505)	N''-[2-[2-oxo-2-[(2,2,6,6-tetramethyl-1-octoxypiperidin-4-yl)amino]ethoxy]phenyl]-N-(2,2,6,6-tetramethyl-1-octoxypiperidin-4-yl)oxamide	C44H77N5O6	[M + H]+	NIYGOXFLWWDSHQ-UHFFFAOYSA-N	CCCCCCCCON1C(CC(CC1(C)C)NC(=O)COC2=CC=CC=C2NC(=O)C(=O)NC3CC(N(C(C3)(C)C)OCCCCCCCC)(C)C)(C)C				Amino acids and Peptides	Oligopeptides	Linear peptides	Organic acids and derivatives	Carboxylic acids and derivatives	Amino acids, peptides, and analogues
310	Sirius	Below threshold (800) / No Match	Below threshold (800) / No Match	0.0973641	SP18_NP03_POS_MSMS_PFP_Y-A3_01_11503-intensity-100-auto-charge-unknown-added Cmpd 346, +MS2(718.5734), 33.2-45.7eV, 10.0 min #791	718.573	600.095	1+	Positive	25911	33.2-45.7eV	Sirius	PubChem:(138232134 138232135);lipidblast:(VDICSOKYUCEBON-KCGKQNOWNA-N);Lipid:(PC 32:1)	null	C40H80NO7P	[M + H]+	OXHPMDWBHVWJPL-UHFFFAOYSA-O	CCCCCCCCCCCCCC(=O)OC(COCCCCCCCCC=CCCCCCCCC)COP(=O)(O)OCC[N+](C)(C)C				Fatty acids	Glycerophospholipids	Glycerophosphocholines	Lipids and lipid-like molecules	Glycerophospholipids	Glycerophosphocholines
311	Sirius	Below threshold (800) / No Match	Below threshold (800) / No Match	N/A	SP18_NP03_POS_MSMS_PFP_Y-A3_01_11503-intensity-100-auto-charge-unknown-added Cmpd 348, +MS2(770.6150), 34.5-47.4eV, 10.1 min #798	770.615	603.872	1+	Positive	19649	34.5-47.4eV	Sirius	PubChem:(130255363)	null	C43H83N3O6S	[M + H]+	NWCPKRCSKCWCLL-UHFFFAOYSA-N	CC1(CCCC(CCC1)(C)CSCC(COCC(C)(CNC2CCCCC2)O)OCC(CNC3CCCCC3)O)COCC(CNC4CCCCC4)O				Fatty acids	Sphingolipids	Phosphosphingolipids	Organic acids and derivatives	Carboxylic acids and derivatives	Amino acids, peptides, and analogues
312	Sirius	Below threshold (800) / No Match	Below threshold (800) / No Match	N/A	SP18_NP03_POS_MSMS_PFP_Y-A3_01_11503-intensity-100-auto-charge-unknown-added Cmpd 349, +MS2(678.5521), 32.3-44.4eV, 10.2 min #801	678.552	607.241	1+	Positive	21798	32.3-44.4eV	Sirius	PubChem:(57827918 70983970)	null	C38H71N5O5	[M + H]+	KGTJKVGVNAIHKF-UHFFFAOYSA-N	CCCCC(CC(CC(CC)C(=O)NCCC(=O)OC)CN1CCCC1)C(=O)NCCNC(=O)C(CC)CC(CCC)CN2CCCC2				Fatty acids	Fatty amides	Lipopeptides	Organic acids and derivatives	Carboxylic acids and derivatives	Amino acids, peptides, and analogues
313	Sirius	Below threshold (800) / No Match	Below threshold (800) / No Match	0.135901	SP18_NP03_POS_MSMS_PFP_Y-A3_01_11503-intensity-100-auto-charge-unknown-added Cmpd 351, +MS2(732.5855), 33.6-46.2eV, 10.1 min #800	732.586	611.435	1+	Positive	40192	33.6-46.2eV	Sirius	PubChem:(138262935 138262936);lipidblast:(BOKKBYDSTOMRRV-SESCJMQFNA-N);Lipid:(PC(33:1))	null	C41H82NO7P	[M + H]+	SOKVTBNMGXJGJH-UHFFFAOYSA-O	CCCCCCCCCCCCCCC(=O)OC(COCCCCCCCCC=CCCCCCCCC)COP(=O)(O)OCC[N+](C)(C)C				Fatty acids	Glycerophospholipids	Glycerophosphocholines	Lipids and lipid-like molecules	Glycerophospholipids	Glycerophosphocholines
314	Sirius	Below threshold (800) / No Match	Below threshold (800) / No Match	0.888248	SP18_NP03_POS_MSMS_PFP_Y-A3_01_11503-intensity-100-auto-charge-unknown-added Cmpd 353, +MS2(782.5815), 34.8-47.8eV, 10.3 min #810	782.582	614.211	1+	Positive	18638	34.8-47.8eV	Sirius	PubChem:(123549277)	null	C50H75N3O4	[M + H]+	MJMRWWIJSPHEKS-UHFFFAOYSA-N	CCC(C)(CC)C1=C(N(C(=C1CC(C)(C2=CC=CC=C2)C3(C(C(=O)N(C3=O)C)CC(C)(C4=CC=CC=C4)C(C)(CC)CC)C)O)C5CC(N(C(C5)(C)C)C)(C)C)O				Fatty acids	Pseudoalkaloids	Phenylalanine-derived alkaloids	Organic acids and derivatives	Carboxylic acids and derivatives	Amino acids, peptides, and analogues
315	Sirius	Below threshold (800) / No Match	Below threshold (800) / No Match	N/A	SP18_NP03_POS_MSMS_PFP_Y-A3_01_11503-intensity-100-auto-charge-unknown-added Cmpd 356, +MS2(706.5572), 33.0-45.3eV, 10.2 min #807	706.557	616.325	1+	Positive	22016	33.0-45.3eV	Sirius	PubChem:(70310799)	null	C43H71N5O3	[M + H]+	YNEQZFWZXOGWAT-UHFFFAOYSA-N	CCCCOC(CC)CCC(C)CC(C(CN(CC1=CC=C(C=C1)C2=CC=CC=N2)NC(=O)C3CCC3C(C)(C)C)O)NC(=C)C(C(C)(C)C)N				Fatty acids	Fatty amides	Lipopeptides	Lipids and lipid-like molecules	Fatty Acyls	Fatty amides
316	Sirius	Below threshold (800) / No Match	Below threshold (800) / No Match	0.334802	SP18_NP03_POS_MSMS_PFP_Y-A3_01_11503-intensity-100-auto-charge-unknown-added Cmpd 358, +MS2(906.4972), 37.8-51.9eV, 10.5 min #827	906.497	628.631	1+	Positive	17177	37.8-51.9eV	Sirius	PubChem:(88523647 88523649)	null	C41H67N11O12	[M + H]+	YZCSXTYGYLCWQP-UHFFFAOYSA-N	CCC(C)C(C(=O)NC(CC(=O)O)C(=O)NC(CCCN=C(N)N)C(=O)NC(CCCCN)C(=O)O)NC(=O)C(CC(=O)O)NC(=O)C(CC(C)C)NC(=O)C(CC1=CC=CC=C1)N				Amino acids and Peptides	Oligopeptides	Cyclic peptides	Organic acids and derivatives	Carboxylic acids and derivatives	Amino acids, peptides, and analogues
317	Sirius	Below threshold (800) / No Match	Below threshold (800) / No Match	N/A	SP18_NP03_POS_MSMS_PFP_Y-A3_01_11503-intensity-100-auto-charge-unknown-added Cmpd 359, +MS2(810.6131), 35.5-48.8eV, 10.6 min #834	810.613	633.36	1+	Positive	14212	35.5-48.8eV	Sirius	PubChem:(132595777)	null	C52H79N3O4	[M + H]+	RIFMFVWAMMLVMX-UHFFFAOYSA-N	CCCCCCCCCCC(=O)NC1=CC=C(C=C1)C(C2=CC=C(C=C2)NC(=O)CCCCCCCCCC)(C3=CC=C(C=C3)NC(=O)CCCCCCCCCC)O				Fatty acids	Flavonoids	N-acyl amines	Organic acids and derivatives	Carboxylic acids and derivatives	Amino acids, peptides, and analogues
318	Sirius	Below threshold (800) / No Match	Below threshold (800) / No Match	0.0534716	SP18_NP03_POS_MSMS_PFP_Y-A3_01_11503-intensity-100-auto-charge-unknown-added Cmpd 360, +MS2(706.5850), 33.0-45.3eV, 10.7 min #843	706.585	639.537	1+	Positive	16301	33.0-45.3eV	Sirius	PubChem:(68436746)	null	C45H75N3O3	[M + H]+	LPANMHNZDFWXEU-UHFFFAOYSA-N	C1CCCCCC(CCCCC1)NC(=O)C2=CC(=CC(=C2)C(=O)NC3CCCCCCCCCCC3)C(=O)NC4CCCCCCCCCCC4				Fatty acids	Sphingolipids	Phenylalanine-derived alkaloids	Benzenoids	Benzene and substituted derivatives
319	Sirius	Below threshold (800) / No Match	Below threshold (800) / No Match	0.518959	SP18_NP03_POS_MSMS_PFP_Y-A3_01_11503-intensity-100-auto-charge-unknown-added Cmpd 361, +MS2(732.5975), 33.6-46.2eV, 10.5 min #828	732.598	640.372	1+	Positive	65438	33.6-46.2eV	Sirius	lipidblast:(NEBHCYJDSAILAP-DURLKXOLNA-N)	HexCer 16:0;2O/19:0;O	C41H81NO9	[M + H]+	NMLDSHFZPUGVCT-UHFFFAOYSA-N	CCCCCCCCCCCCCCCCCC(O)C(=O)NC(COC1OC(CO)C(O)C(O)C1O)C(O)CCCCCCCCCCCCC				Fatty acids	Sphingolipids	Neutral glycosphingolipids	Lipids and lipid-like molecules	Fatty Acyls	Fatty acyl glycosides
320	Sirius	Below threshold (800) / No Match	Below threshold (800) / No Match	N/A	SP18_NP03_POS_MSMS_PFP_Y-A3_01_11503-intensity-100-auto-charge-unknown-added Cmpd 362, +MS2(798.6478), 35.2-48.4eV, 10.9 min #854	798.648	651.112	1+	Positive	26680	35.2-48.4eV	Sirius	PubChem:(10771633)	null	C47H83N5O5	[M + H]+	UMGCKAONGFGKIN-UHFFFAOYSA-N	CCCCCCCCCCCCCCCCCC(=O)OCC1(C(CC(O1)N2C=NC3=C(N=CN=C32)N)OC(=O)CCCCCCCCCCCCCCCCC)C				Amino acids and Peptides	Oligopeptides	Lipopeptides	Organic acids and derivatives	Carboxylic acids and derivatives	Amino acids, peptides, and analogues
321	Sirius	Below threshold (800) / No Match	Below threshold (800) / No Match	N/A	SP18_NP03_POS_MSMS_PFP_Y-A3_01_11503-intensity-100-auto-charge-unknown-added Cmpd 363, +MS2(812.6633), 35.5-48.8eV, 11.0 min #867	812.663	659.985	1+	Positive	22020	35.5-48.8eV	Sirius	PubChem:(101955546)	null	C46H90N3O6P	[M + H]+	AALVBADHTUDQRV-UHFFFAOYSA-O	CCCCCCCCCCCCCCCCN(CC(CN(CCCCCCCCCCCCCCCC)C(=O)C=C)O[P+](O)([O-])OCC[N+](C)(C)C)C(=O)C=C				Fatty acids	Sphingolipids	Phosphosphingolipids	Lipids and lipid-like molecules	Sphingolipids	Phosphosphingolipids
322	Sirius	Below threshold (800) / No Match	Below threshold (800) / No Match	N/A	SP18_NP03_POS_MSMS_PFP_Y-A3_01_11503-intensity-100-auto-charge-unknown-added Cmpd 368, +MS2(804.6583), 35.3-48.6eV, 11.3 min #885	804.658	680.329	1+	Positive	8431	35.3-48.6eV	Sirius	PubChem:(86297855 90390660 123518073)	null	C51H85N3O4	[M + H]+	OIMDKRXXJRIMOA-UHFFFAOYSA-N	CCCCCC=CCC=CCCCCCCCCNC(=O)C1=CC(=CC(=C1)COC(=O)CCCN(C)C)C(=O)NCCCCCCCCC=CCC=CCCCCC				Fatty acids	Oligopeptides	Lipopeptides	Organic acids and derivatives	Carboxylic acids and derivatives	Amino acids, peptides, and analogues
323	Sirius	Below threshold (800) / No Match	Below threshold (800) / No Match	N/A	SP18_NP03_POS_MSMS_PFP_Y-A3_01_11503-intensity-100-auto-charge-unknown-added Cmpd 369, +MS2(804.6583), 35.3-48.6eV, 11.3 min #887	804.658	680.329	1+	Positive	8431	35.3-48.6eV	Sirius	PubChem:(86297855 90390660 123518073)	null	C51H85N3O4	[M + H]+	OIMDKRXXJRIMOA-UHFFFAOYSA-N	CCCCCC=CCC=CCCCCCCCCNC(=O)C1=CC(=CC(=C1)COC(=O)CCCN(C)C)C(=O)NCCCCCCCCC=CCC=CCCCCC				Fatty acids	Pseudoalkaloids	Lipopeptides	Organic acids and derivatives	Carboxylic acids and derivatives	Amino acids, peptides, and analogues
324	Sirius	Below threshold (800) / No Match	Below threshold (800) / No Match	N/A	SP18_NP03_POS_MSMS_PFP_Y-A3_01_11503-intensity-100-auto-charge-unknown-added Cmpd 373, +MS2(762.6479), 34.3-47.2eV, 11.2 min #881	762.648	682.351	1+	Positive	16223	34.3-47.2eV	Sirius	PubChem:(23313041 23313042)	null	C42H88N3O6P	[M + H]+	DJOCVVHYFLILLT-UHFFFAOYSA-O	CCCCCCCCCCCCCCCCN(CC(COCCCCCCCCCCCCCCCC)OP(=O)(O)OCC[N+](C)(C)C)C(=O)NC				Fatty acids	Sphingolipids	Phosphosphingolipids	Lipids and lipid-like molecules	Sphingolipids	Phosphosphingolipids
325	Sirius	Below threshold (800) / No Match	Below threshold (800) / No Match	N/A	SP18_NP03_POS_MSMS_PFP_Y-A3_01_11503-intensity-100-auto-charge-unknown-added Cmpd 374, +MS2(868.7503), 36.8-50.7eV, 11.4 min #891	868.75	682.65	1+	Positive	8888	36.8-50.7eV	Sirius	lipidblast:(UTNAZSZSRBGJGO-KPJPKQRSNA-N)	Cer 13:0;2O/44:8	C57H99NO3	[M + Na]+	LDPGRZIKQDRURT-UHFFFAOYSA-N	CCCCCCCCCCC(O)C(CO)NC(=O)CCCCCCCCCCCCCCCCCC\C=C/C\C=C/C\C=C/C\C=C/C\C=C/C\C=C/C\C=C/C\C=C/CC				Fatty acids	Sphingolipids	Triacylglycerols	Lipids and lipid-like molecules	Fatty Acyls	Fatty amides
326	Sirius	Below threshold (800) / No Match	Below threshold (800) / No Match	N/A	SP18_NP03_POS_MSMS_PFP_Y-A3_01_11503-intensity-100-auto-charge-unknown-added Cmpd 390, +MS2(870.7630), 36.9-50.7eV, 11.7 min #914	870.763	705.937	1+	Positive	8869	36.9-50.7eV	Sirius	lipidblast:(RAFGQMIQSWECQS-UKHMYQSQNA-N)	Cer 15:0;2O/42:7	C57H101NO3	[M + Na]+	HCVKNVFDPRXXAB-UHFFFAOYSA-N	CCCCCCCCCCCCC(O)C(CO)NC(=O)CCCCCCCCCCCCCCCCCCC\C=C/C\C=C/C\C=C/C\C=C/C\C=C/C\C=C/C\C=C/CC				Fatty acids	Fatty amides	Triacylglycerols	Lipids and lipid-like molecules	Fatty Acyls	Fatty amides
327	Sirius	Below threshold (800) / No Match	Below threshold (800) / No Match	N/A	SP18_NP03_POS_MSMS_PFP_Y-A3_01_11503-intensity-100-auto-charge-unknown-added Cmpd 395, +MS2(634.4579), 31.2-42.9eV, 11.9 min #933	634.458	710.999	Unknown+	Positive	702	31.2-42.9eV	Sirius	PubChem:(135329707)	null	C31H63N5O6S	[M]+	ZJEIFYGUXFTXGR-UHFFFAOYSA-N	CCCCCCCCCOC(=O)CCCCCCCN(CCCCCCCC(=O)O)CCCN=C(NS(=O)(=O)N)N(C)C				Fatty acids	Fatty amides	N-acyl amines	Organic acids and derivatives	Carboxylic acids and derivatives	Amino acids, peptides, and analogues
328	Sirius	Below threshold (800) / No Match	Below threshold (800) / No Match	N/A	SP18_NP03_POS_MSMS_PFP_Y-A3_01_11503-intensity-100-auto-charge-unknown-added Cmpd 398, +MS2(870.7418), 36.9-50.7eV, 12.1 min #944	870.742	718.422	1+	Positive	14981	36.9-50.7eV	Sirius	PubChem:(124118160)	null	C52H95N5O5	[M + H]+	HSWNVGFLEQCBRV-UHFFFAOYSA-N	CCCCCCCCCCCCCCCC(=O)N1CCC(CC1)CCOC23CCCCCCCCCCCC(CCCCCC2)(NC(=O)C(CCC(=O)NCC=N3)NC(=O)C)C				Amino acids and Peptides	Oligopeptides	Linear peptides	Organic acids and derivatives	Carboxylic acids and derivatives	Amino acids, peptides, and analogues
329	Sirius	Below threshold (800) / No Match	Below threshold (800) / No Match	0.0761948	SP18_NP03_POS_MSMS_PFP_Y-A3_01_11503-intensity-100-auto-charge-unknown-added Cmpd 40, +MS2(169.0971), 18.8-25.8eV, 1.4 min #133	169.097	81.0014	Unknown+	Positive	696	18.8-25.8eV	Sirius	PubChem:(88331931)	null	C6H17O3P	[M]+	LKDLEUPFJXJPSL-UHFFFAOYSA-N	CCOP(CC)(CC)(O)O				Fatty acids	Fatty esters	Wax monoesters	Organic acids and derivatives	Carboxylic acids and derivatives	Carboxylic acid derivatives
330	Sirius	Below threshold (800) / No Match	Below threshold (800) / No Match	N/A	SP18_NP03_POS_MSMS_PFP_Y-A3_01_11503-intensity-100-auto-charge-unknown-added Cmpd 401, +MS2(896.7568), 37.5-51.6eV, 12.0 min #942	896.757	722.595	1+	Positive	4686	37.5-51.6eV	Sirius	PubChem:(67413888)	null	C57H99N3O3	[M + Na]+	OEFHKDGNHFNFJC-UHFFFAOYSA-N	CCCCCCCCCCC1CCC(CC1)NC(=O)C2=CC(=CC(=C2)C(=O)NC3CCC(CC3)CCCCCCCCCC)C(=O)NC4CCC(CC4)CCCCCCCCCC				Fatty acids	Pseudoalkaloids	N-acyl amines	Organic acids and derivatives	Carboxylic acids and derivatives	Amino acids, peptides, and analogues
331	Sirius	Below threshold (800) / No Match	Below threshold (800) / No Match	N/A	SP18_NP03_POS_MSMS_PFP_Y-A3_01_11503-intensity-100-auto-charge-unknown-added Cmpd 405, +MS2(884.7576), 37.2-51.2eV, 12.1 min #947	884.758	727.9	1+	Positive	9323	37.2-51.2eV	Sirius	PubChem:(102527748)	null	C34H21Br5N2O2	[M + H]+	XYPXTCKTRAWGIP-UHFFFAOYSA-N	C1=CC=C(C=C1)N(C2=CC=C(C=C2)C=CC3=CC=C(C=C3)[N+](=O)[O-])C4=CC=C(C=C4)C=CC5=C(C(=C(C(=C5Br)Br)Br)Br)Br				Shikimates and Phenylpropanoids	Proline alkaloids	Pyrrole alkaloids	Benzenoids	Benzene and substituted derivatives	Biphenyls and derivatives
332	Sirius	Below threshold (800) / No Match	Below threshold (800) / No Match	N/A	SP18_NP03_POS_MSMS_PFP_Y-A3_01_11503-intensity-100-auto-charge-unknown-added Cmpd 419, +MS2(910.7720), 37.9-52.1eV, 12.6 min #986	910.772	753.311	1+	Positive	7767	37.9-52.1eV	Sirius	PubChem:(118168887)	null	C54H103NO9	[M + H]+	HAPLLLGZEOIZMR-UHFFFAOYSA-N	CCCCCCCCCCCCCC(=O)OCC(COC(=O)CCCCCCCCCCCCC)OC(=O)CCC(CCCCCCCCCCCC)OC(=O)OCCCN(C)CC				Fatty acids	Glycerolipids	Triacylglycerols	Organic acids and derivatives	Carboxylic acids and derivatives	Amino acids, peptides, and analogues
333	Sirius	Below threshold (800) / No Match	Below threshold (800) / No Match	N/A	SP18_NP03_POS_MSMS_PFP_Y-A3_01_11503-intensity-100-auto-charge-unknown-added Cmpd 472, +MS2(954.8264), 38.9-53.5eV, 13.8 min #1071	954.826	824.135	1+	Positive	1923	38.9-53.5eV	Sirius	lipidblast:(RFUPKFBLQSJUMI-UHFFFAOYNA-N)	HexCer 17:0;2O/34:1;O	C57H111NO9	[M + H]+	JRLXONUAQLOYCV-UHFFFAOYSA-N	CCCCCCCCCCCCCC\C=C/CCCCCCCCCCCCCCCCC(O)C(=O)NC(COC1OC(CO)C(O)C(O)C1O)C(O)CCCCCCCCCCCCCC				Fatty acids	Glycerolipids	Triacylglycerols	Lipids and lipid-like molecules	Glycerolipids	Triradylcglycerols
334	Sirius	Below threshold (800) / No Match	Below threshold (800) / No Match	0.0711152	SP18_NP03_POS_MSMS_PFP_Y-A3_01_11503-intensity-100-auto-charge-unknown-added Cmpd 473, +MS2(850.7950), 36.5-50.1eV, 13.8 min #1070	850.795	824.274	1+	Positive	2101	36.5-50.1eV	Sirius	PubChem:(138135728);lipidblast:(GDELISZDMSWBEJ-DNXFREPNNA-N)	null	C55H105NO3	[M + Na]+	CJWXXTVNRXXYFX-UHFFFAOYSA-N	CCCCCCCCCCCCCCCCCCCCCCCCCCCCCCCCCC(=O)NC(CO)C(C=CCCC=CCCC=CCCCCCCCC)O				Fatty acids	Fatty esters	Triacylglycerols	Lipids and lipid-like molecules	Fatty Acyls	Fatty amides
335	Sirius	Below threshold (800) / No Match	Below threshold (800) / No Match	0.133816	SP18_NP03_POS_MSMS_PFP_Y-A3_01_11503-intensity-100-auto-charge-unknown-added Cmpd 487, +MS2(159.0639), 18.4-25.2eV, 13.9 min #1083	159.064	843.782	Unknown+	Positive	2327	18.4-25.2eV	Sirius	PubChem:(87346825)	null	C5H10BNO2S	[M]+	GILSWPCHFLJKHS-UHFFFAOYSA-N	[B]CCSCC(C(=O)O)N				Amino acids and Peptides	Small peptides	Aminoacids	Organic acids and derivatives	Carboxylic acids and derivatives	Amino acids, peptides, and analogues
336	Sirius	Below threshold (800) / No Match	Below threshold (800) / No Match	N/A	SP18_NP03_POS_MSMS_PFP_Y-A3_01_11503-intensity-100-auto-charge-unknown-added Cmpd 5, +MS2(110.0099), 16.4-22.6eV, 0.5 min #66	110.01	28.4434	1+	Positive	35543	16.4-22.6eV	Sirius	PubChem:(138969061)	null	C2H3N2O2	[M + Na]+	NZSWWGCWIVHGLA-UHFFFAOYSA-N	COC(=O)N=[N]				Amino acids and Peptides	Small peptides	Aminoacids	Organic acids and derivatives	Carboxylic acids and derivatives	Carboxylic acids
337	Sirius	Below threshold (800) / No Match	Below threshold (800) / No Match	0.490323	SP18_NP03_POS_MSMS_PFP_Y-A3_01_11503-intensity-100-auto-charge-unknown-added Cmpd 52, +MS2(194.1170), 19.8-27.2eV, 1.8 min #164	194.117	104.501	Unknown+	Positive	665	19.8-27.2eV	Sirius	PubChem:(81113882)	null	C8H16FNO3	[M]+	RWOZMDSCQILDGI-UHFFFAOYSA-N	COCCN(CCCF)CC(=O)O				Fatty acids	Fatty Acids and Conjugates	Aminoacids	Organic acids and derivatives	Carboxylic acids and derivatives	Amino acids, peptides, and analogues
338	No Hits				SP18_NP01_POS_MSMS_PFP_Y-A1_01_11501-intensity-100-auto-charge-unknown-added Cmpd 145, +MS2(204.0863), 20.2-27.7eV, 4.2 min #353	204.086	253.268	Unknown+	Positive	1926	20.2-27.7eV
339	No Hits				SP18_NP01_POS_MSMS_PFP_Y-A1_01_11501-intensity-100-auto-charge-unknown-added Cmpd 146, +MS2(204.0863), 20.2-27.7eV, 4.3 min #365	204.086	253.268	7+	Positive	1926	20.2-27.7eV
340	No Hits				SP18_NP01_POS_MSMS_PFP_Y-A1_01_11501-intensity-100-auto-charge-unknown-added Cmpd 154, +MS2(366.1363), 25.3-34.8eV, 4.4 min #371	366.136	268.639	Unknown+	Positive	982	25.3-34.8eV
341	No Hits				SP18_NP01_POS_MSMS_PFP_Y-A1_01_11501-intensity-100-auto-charge-unknown-added Cmpd 159, +MS2(498.1859), 28.0-38.5eV, 4.5 min #379	498.186	270.27	3+	Positive	1115	28.0-38.5eV
342	No Hits				SP18_NP01_POS_MSMS_PFP_Y-A1_01_11501-intensity-100-auto-charge-unknown-added Cmpd 160, +MS2(169.1216), 18.8-25.8eV, 4.6 min #385	169.122	274.932	1+	Positive	599	18.8-25.8eV
343	No Hits				SP18_NP01_POS_MSMS_PFP_Y-A1_01_11501-intensity-100-auto-charge-unknown-added Cmpd 172, +MS2(338.2335), 24.8-34.1eV, 5.0 min #418	338.233	301.169	1+	Positive	1033	24.8-34.1eV
344	No Hits				SP18_NP01_POS_MSMS_PFP_Y-A1_01_11501-intensity-100-auto-charge-unknown-added Cmpd 173, +MS2(288.2898), 23.5-32.4eV, 5.1 min #419	288.29	303.85	5+	Positive	818	23.5-32.4eV
345	No Hits				SP18_NP01_POS_MSMS_PFP_Y-A1_01_11501-intensity-100-auto-charge-unknown-added Cmpd 179, +MS2(366.1396), 25.3-34.8eV, 5.3 min #437	366.14	315.711	1+	Positive	3701	25.3-34.8eV
346	No Hits				SP18_NP01_POS_MSMS_PFP_Y-A1_01_11501-intensity-100-auto-charge-unknown-added Cmpd 180, +MS2(352.2474), 25.0-34.4eV, 5.3 min #434	352.247	316.029	4+	Positive	790	25.0-34.4eV
347	No Hits				SP18_NP01_POS_MSMS_PFP_Y-A1_01_11501-intensity-100-auto-charge-unknown-added Cmpd 217, +MS2(338.2355), 24.8-34.1eV, 6.4 min #520	338.235	381.881	1+	Positive	13472	24.8-34.1eV
348	No Hits				SP18_NP01_POS_MSMS_PFP_Y-A1_01_11501-intensity-100-auto-charge-unknown-added Cmpd 222, +MS2(316.3262), 24.3-33.4eV, 6.6 min #532	316.326	393.264	1+	Positive	5205	24.3-33.4eV
349	No Hits				SP18_NP01_POS_MSMS_PFP_Y-A1_01_11501-intensity-100-auto-charge-unknown-added Cmpd 226, +MS2(301.1447), 24.0-33.0eV, 6.7 min #542	301.145	400.765	1+	Positive	7082	24.0-33.0eV
350	No Hits				SP18_NP01_POS_MSMS_PFP_Y-A1_01_11501-intensity-100-auto-charge-unknown-added Cmpd 367, +MS2(732.5888), 33.6-46.2eV, 10.2 min #799	732.589	608.955	1+	Positive	35843	33.6-46.2eV
351	No Hits				SP18_NP01_POS_MSMS_PFP_Y-A1_01_11501-intensity-100-auto-charge-unknown-added Cmpd 373, +MS2(720.5835), 33.3-45.8eV, 10.3 min #808	720.584	617.175	1+	Positive	28769	33.3-45.8eV
352	No Hits				SP18_NP01_POS_MSMS_PFP_Y-A1_01_11501-intensity-100-auto-charge-unknown-added Cmpd 378, +MS2(706.5853), 33.0-45.3eV, 10.7 min #839	706.585	640.099	1+	Positive	13393	33.0-45.3eV
353	No Hits				SP18_NP01_POS_MSMS_PFP_Y-A1_01_11501-intensity-100-auto-charge-unknown-added Cmpd 466, +MS2(938.8041), 38.6-53.0eV, 13.4 min #1042	938.804	795.305	1+	Positive	3799	38.6-53.0eV
354	No Hits				SP18_NP01_POS_MSMS_PFP_Y-A1_01_11501-intensity-100-auto-charge-unknown-added Cmpd 61, +MS2(159.0662), 18.4-25.2eV, 1.9 min #175	159.066	112.339	Unknown+	Positive	226	18.4-25.2eV
355	No Hits				SP18_NP01_POS_MSMS_PFP_Y-A1_01_11501-intensity-100-auto-charge-unknown-added Cmpd 72, +MS2(120.0818), 16.8-23.1eV, 2.3 min #205	120.082	131.412	Unknown+	Positive	977	16.8-23.1eV
356	No Hits				SP18_NP02_POS_MSMS_PFP_Y-A2_01_11502-intensity-100-auto-charge-unknown-added Cmpd 104, +MS2(103.9555), 16.2-22.2eV, 3.4 min #297	103.955	205.678	Unknown+	Positive	583	16.2-22.2eV
357	No Hits				SP18_NP02_POS_MSMS_PFP_Y-A2_01_11502-intensity-100-auto-charge-unknown-added Cmpd 123, +MS2(159.0627), 18.4-25.2eV, 4.0 min #341	159.063	236.412	Unknown+	Positive	126	18.4-25.2eV
358	No Hits				SP18_NP02_POS_MSMS_PFP_Y-A2_01_11502-intensity-100-auto-charge-unknown-added Cmpd 134, +MS2(400.1747), 26.0-35.8eV, 4.2 min #359	400.175	252.729	3+	Positive	586	26.0-35.8eV
359	No Hits				SP18_NP02_POS_MSMS_PFP_Y-A2_01_11502-intensity-100-auto-charge-unknown-added Cmpd 146, +MS2(366.1378), 25.3-34.8eV, 4.5 min #376	366.138	268.393	Unknown+	Positive	1516	25.3-34.8eV
360	No Hits				SP18_NP02_POS_MSMS_PFP_Y-A2_01_11502-intensity-100-auto-charge-unknown-added Cmpd 147, +MS2(366.1378), 25.3-34.8eV, 4.5 min #381	366.138	268.393	4+	Positive	1516	25.3-34.8eV
361	No Hits				SP18_NP02_POS_MSMS_PFP_Y-A2_01_11502-intensity-100-auto-charge-unknown-added Cmpd 149, +MS2(366.1385), 25.3-34.8eV, 4.6 min #390	366.138	278.158	4+	Positive	1624	25.3-34.8eV
362	No Hits				SP18_NP02_POS_MSMS_PFP_Y-A2_01_11502-intensity-100-auto-charge-unknown-added Cmpd 153, +MS2(288.2934), 23.5-32.4eV, 4.7 min #397	288.293	285.863	Unknown+	Positive	204	23.5-32.4eV
363	No Hits				SP18_NP02_POS_MSMS_PFP_Y-A2_01_11502-intensity-100-auto-charge-unknown-added Cmpd 170, +MS2(322.2367), 24.4-33.6eV, 5.4 min #448	322.237	324.514	1+	Positive	2005	24.4-33.6eV
364	No Hits				SP18_NP02_POS_MSMS_PFP_Y-A2_01_11502-intensity-100-auto-charge-unknown-added Cmpd 199, +MS2(362.2352), 25.2-34.7eV, 6.3 min #514	362.235	375.312	1+	Positive	6705	25.2-34.7eV
365	No Hits				SP18_NP02_POS_MSMS_PFP_Y-A2_01_11502-intensity-100-auto-charge-unknown-added Cmpd 2, +MS2(656.3268), 23.8-32.7eV, 0.5 min #64	656.327	26.8213	2+	Positive	71820	23.8-32.7eV
366	No Hits				SP18_NP02_POS_MSMS_PFP_Y-A2_01_11502-intensity-100-auto-charge-unknown-added Cmpd 307, +MS2(509.5001), 28.2-38.8eV, 9.2 min #727	509.5	549.582	1+	Positive	10017	28.2-38.8eV
367	No Hits				SP18_NP02_POS_MSMS_PFP_Y-A2_01_11502-intensity-100-auto-charge-unknown-added Cmpd 317, +MS2(523.5168), 28.6-39.3eV, 9.4 min #742	523.517	563.244	1+	Positive	25826	28.6-39.3eV
368	No Hits				SP18_NP02_POS_MSMS_PFP_Y-A2_01_11502-intensity-100-auto-charge-unknown-added Cmpd 351, +MS2(709.6161), 33.0-45.4eV, 10.3 min #814	709.616	616.514	1+	Positive	14292	33.0-45.4eV
369	No Hits				SP18_NP02_POS_MSMS_PFP_Y-A2_01_11502-intensity-100-auto-charge-unknown-added Cmpd 365, +MS2(774.6441), 34.6-47.6eV, 11.2 min #879	774.644	669.623	1+	Positive	13157	34.6-47.6eV
370	No Hits				SP18_NP02_POS_MSMS_PFP_Y-A2_01_11502-intensity-100-auto-charge-unknown-added Cmpd 366, +MS2(774.6435), 34.6-47.6eV, 11.3 min #882	774.643	669.623	1+	Positive	13157	34.6-47.6eV
371	No Hits				SP18_NP02_POS_MSMS_PFP_Y-A2_01_11502-intensity-100-auto-charge-unknown-added Cmpd 391, +MS2(856.7249), 36.6-50.3eV, 11.9 min #927	856.725	710.298	1+	Positive	10633	36.6-50.3eV
372	No Hits				SP18_NP02_POS_MSMS_PFP_Y-A2_01_11502-intensity-100-auto-charge-unknown-added Cmpd 6, +MS2(155.0836), 18.2-25.0eV, 0.5 min #68	155.084	29.0383	1+	Positive	29390	18.2-25.0eV
373	No Hits				SP18_NP02_POS_MSMS_PFP_Y-A2_01_11502-intensity-100-auto-charge-unknown-added Cmpd 61, +MS2(188.1399), 19.5-26.8eV, 2.0 min #186	188.14	122.162	8+	Positive	1622	19.5-26.8eV
374	No Hits				SP18_NP02_POS_MSMS_PFP_Y-A2_01_11502-intensity-100-auto-charge-unknown-added Cmpd 62, +MS2(188.1399), 19.5-26.8eV, 2.1 min #188	188.14	122.162	8+	Positive	1622	19.5-26.8eV
375	No Hits				SP18_NP02_POS_MSMS_PFP_Y-A2_01_11502-intensity-100-auto-charge-unknown-added Cmpd 90, +MS2(128.0705), 17.1-23.5eV, 3.1 min #270	128.07	183.294	Unknown+	Positive	701	17.1-23.5eV
376	No Hits				SP18_NP02_POS_MSMS_PFP_Y-A2_01_11502-intensity-100-auto-charge-unknown-added Cmpd 94, +MS2(128.0708), 17.1-23.5eV, 3.2 min #278	128.071	192.309	1+	Positive	2988	17.1-23.5eV
377	No Hits				SP18_NP03_POS_MSMS_PFP_Y-A3_01_11503-intensity-100-auto-charge-unknown-added Cmpd 135, +MS2(660.2377), 31.8-43.8eV, 4.0 min #344	660.238	242.526	2+	Positive	1179	31.8-43.8eV
378	No Hits				SP18_NP03_POS_MSMS_PFP_Y-A3_01_11503-intensity-100-auto-charge-unknown-added Cmpd 14, +MS2(155.0829), 18.2-25.0eV, 0.7 min #82	155.083	42.3375	1+	Positive	3262	18.2-25.0eV
379	No Hits				SP18_NP03_POS_MSMS_PFP_Y-A3_01_11503-intensity-100-auto-charge-unknown-added Cmpd 146, +MS2(497.2369), 27.9-38.4eV, 4.3 min #366	497.237	256.443	3+	Positive	917	27.9-38.4eV
380	No Hits				SP18_NP03_POS_MSMS_PFP_Y-A3_01_11503-intensity-100-auto-charge-unknown-added Cmpd 159, +MS2(498.1804), 28.0-38.5eV, 4.8 min #402	498.18	287.639	1+	Positive	1422	28.0-38.5eV
381	No Hits				SP18_NP03_POS_MSMS_PFP_Y-A3_01_11503-intensity-100-auto-charge-unknown-added Cmpd 163, +MS2(126.0541), 17.0-23.4eV, 4.8 min #404	126.054	293.187	12+	Positive	547	17.0-23.4eV
382	No Hits				SP18_NP03_POS_MSMS_PFP_Y-A3_01_11503-intensity-100-auto-charge-unknown-added Cmpd 166, +MS2(288.2899), 23.5-32.4eV, 5.0 min #417	288.29	300.09	1+	Positive	606	23.5-32.4eV
383	No Hits				SP18_NP03_POS_MSMS_PFP_Y-A3_01_11503-intensity-100-auto-charge-unknown-added Cmpd 172, +MS2(352.2499), 25.0-34.4eV, 5.3 min #441	352.25	322.882	1+	Positive	3858	25.0-34.4eV
384	No Hits				SP18_NP03_POS_MSMS_PFP_Y-A3_01_11503-intensity-100-auto-charge-unknown-added Cmpd 18, +MS2(176.1287), 19.0-26.2eV, 0.8 min #89	176.129	46.8016	6+	Positive	749	19.0-26.2eV
385	No Hits				SP18_NP03_POS_MSMS_PFP_Y-A3_01_11503-intensity-100-auto-charge-unknown-added Cmpd 189, +MS2(701.4340), 32.8-45.1eV, 5.8 min #480	701.434	348.652	1+	Positive	18831	32.8-45.1eV
386	No Hits				SP18_NP03_POS_MSMS_PFP_Y-A3_01_11503-intensity-100-auto-charge-unknown-added Cmpd 204, +MS2(641.4110), 31.4-43.2eV, 6.5 min #525	641.411	384.933	1+	Positive	6967	31.4-43.2eV
387	No Hits				SP18_NP03_POS_MSMS_PFP_Y-A3_01_11503-intensity-100-auto-charge-unknown-added Cmpd 26, +MS2(141.9581), 17.7-24.3eV, 1.0 min #101	141.958	57.4755	Unknown+	Positive	443	17.7-24.3eV
388	No Hits				SP18_NP03_POS_MSMS_PFP_Y-A3_01_11503-intensity-100-auto-charge-unknown-added Cmpd 3, +MS2(656.3284), 23.8-32.7eV, 0.5 min #67	656.328	26.919	2+	Positive	63183	23.8-32.7eV
389	No Hits				SP18_NP03_POS_MSMS_PFP_Y-A3_01_11503-intensity-100-auto-charge-unknown-added Cmpd 32, +MS2(141.9584), 17.7-24.3eV, 1.2 min #122	141.958	69.2554	1+	Positive	377	17.7-24.3eV
390	No Hits				SP18_NP03_POS_MSMS_PFP_Y-A3_01_11503-intensity-100-auto-charge-unknown-added Cmpd 352, +MS2(784.6280), 34.8-47.9eV, 10.4 min #816	784.628	611.522	1+	Positive	26023	34.8-47.9eV
391	No Hits				SP18_NP03_POS_MSMS_PFP_Y-A3_01_11503-intensity-100-auto-charge-unknown-added Cmpd 357, +MS2(834.6080), 36.0-49.5eV, 10.5 min #825	834.608	627.243	1+	Positive	13251	36.0-49.5eV
392	No Hits				SP18_NP03_POS_MSMS_PFP_Y-A3_01_11503-intensity-100-auto-charge-unknown-added Cmpd 68, +MS2(159.0660), 18.4-25.2eV, 2.2 min #202	159.066	130.359	Unknown+	Positive	127	18.4-25.2eV
393	No Hits				SP18_NP03_POS_MSMS_PFP_Y-A3_01_11503-intensity-100-auto-charge-unknown-added Cmpd 87, +MS2(315.2438), 24.3-33.4eV, 2.8 min #250	315.244	167.097	Unknown+	Positive	786	24.3-33.4eV
394	MSMS	999	MSPepSearch MSMS Priority	MSPepSearch MSMS Priority	SP18_NP01_NEG_MSMS_PFP_Y-A1_01_11840-intensity-100-auto-charge-unknown-added Cmpd 113, -MS2(112.9951), 16.5-24.8eV, 4.3 min #251	112.995	254.42	Unknown-	Negative	450	16.5-24.8eV	NIST20	hr_msms	(5-Amino-1H-1,2,4-triazol-3-yl)methanol	C3H6N4O	[M-H]-	WQWSMVWRGAFPJX-UHFFFAOYSA-N	C(C1=NNC(=N1)N)O				Alkaloids	Pseudoalkaloids	pteridine alkaloids	Organoheterocyclic compounds	Azoles	Triazoles
395	MSMS	999	MSPepSearch MSMS Priority	MSPepSearch MSMS Priority	SP18_NP01_NEG_MSMS_PFP_Y-A1_01_11840-intensity-100-auto-charge-unknown-added Cmpd 144, -MS2(322.1908), 24.4-36.7eV, 5.3 min #307	322.191	316.503	1-	Negative	4604	24.4-36.7eV	MSDIAL	MSMS_Public_EXP_NEG_VS17	CP-457920	C18H17N3O3	[M-H]-	DGFVZQGXKQCQGK-UHFFFAOYSA-N	CCOC1=NC2=C(C=C1)NC=C(C2=O)C(=O)NCC3=CC=CC=C3				Alkaloids			Organoheterocyclic compounds	Diazanaphthalenes	Naphthyridines
396	MSMS	999	MSPepSearch MSMS Priority	MSPepSearch MSMS Priority	SP18_NP01_NEG_MSMS_PFP_Y-A1_01_11840-intensity-100-auto-charge-unknown-added Cmpd 218, -MS2(322.2326), 24.4-36.7eV, 6.8 min #397	322.2326	425.008	1-	Negative	47189	24.4-36.7eV	NIST20	hr_msms	Rucaparib	C19H18FN3O	[M-H]-	HMABYWSNWIZPAG-UHFFFAOYSA-N	CNCC1=CC=C(C=C1)C2=C3CCNC(=O)C4=C3C(=CC(=C4)F)N2	CHEBI:134689	rucaparib	application - antineoplastic agent (CHEBI:35610) biological role - EC 2.4.2.30 (NAD(+) ADP-ribosyltransferase) inhibitor (CHEBI:62913)	Alkaloids	Tryptophan alkaloids	Carboline alkaloids	Organoheterocyclic compounds	Indoles and derivatives	Indoles
397	MSMS	999	MSPepSearch MSMS Priority	MSPepSearch MSMS Priority	SP18_NP02_NEG_MSMS_PFP_Y-A2_01_11841-intensity-100-auto-charge-unknown-added Cmpd 335, -MS2(806.5627), 35.4-53.0eV, 10.9 min #636	806.5627	655.514	1-	Negative	8454	35.4-53.0eV	NIST20	hr_msms	1-Palmitoyl-2-stearoyl-sn-glycero-3-phosphocholine	C42H84NO8P	[M+CHO2]-	PZNPLUBHRSSFHT-RRHRGVEJSA-N	CCCCCCCCCCCCCCCCCC(=O)O[C@H](COC(=O)CCCCCCCCCCCCCCC)COP(=O)([O-])OCC[N+](C)(C)C	CHEBI:73000	1-hexadecanoyl-2-octadecanoyl-sn-glycero-3-phosphocholine	biological role - mouse metabolite (CHEBI:75771)
398	MSMS	999	MSPepSearch MSMS Priority	MSPepSearch MSMS Priority	SP18_NP02_NEG_MSMS_PFP_Y-A2_01_11841-intensity-100-auto-charge-unknown-added Cmpd 53, -MS2(157.0159), 18.3-27.4eV, 2.2 min #128	157.016	131.277	Unknown-	Negative	403	18.3-27.4eV	NIST20	hr_msms	4-(2-Fluoro-5-methylanilino)-4-oxobutanoic acid	C11H12FNO3	[M-H-H2O-CHFO]-	CHWRAGGSWHBHFW-UHFFFAOYSA-N	CC1=CC(=C(C=C1)F)NC(=O)CCC(=O)O				Alkaloids			Benzenoids	Benzene and substituted derivatives	Anilides
399	MSMS	999	MSPepSearch MSMS Priority	MSPepSearch MSMS Priority	SP18_NP03_NEG_MSMS_PFP_Y-A3_01_11842-intensity-100-auto-charge-unknown-added Cmpd 102, -MS2(238.1061), 21.5-32.3eV, 3.9 min #227	238.1061	233.342	1-	Negative	2137	21.5-32.3eV	MoNA	MoNA-export-LC-MS-MS_Negative_Mode	Albuterol	C13H21NO3	[M-H]-	NDAUXUAQIAJITI-UHFFFAOYSA-N	CC(C)(C)NCC(C1=CC(=C(C=C1)O)CO)O	CHEBI:2549	albuterol	application - beta-adrenergic agonist (CHEBI:35522) application - bronchodilator agent (CHEBI:35523) biological role - beta-adrenergic agonist (CHEBI:35522) biological role - xenobiotic (CHEBI:35703) chemical role - environmental contaminant (CHEBI:78298)	Alkaloids	Tyrosine alkaloids	Phenylethylamines	Benzenoids	Benzene and substituted derivatives	Benzyl alcohols
400	MSMS	994	MSPepSearch MSMS Priority	MSPepSearch MSMS Priority	SP18_NP03_NEG_MSMS_PFP_Y-A3_01_11842-intensity-100-auto-charge-unknown-added Cmpd 95, -MS2(144.0525), 17.8-26.6eV, 3.7 min #213	144.0525	220.954	1-	Negative	7419	17.8-26.6eV	MSDIAL	MSMS_Public_EXP_NEG_VS17	2-Hydroxyquinoline	C9H7NO	[M-H]-	LISFMEBWQUVKPJ-UHFFFAOYSA-N	C1=CC=C2C(=C1)C=CC(=N2)O	CHEBI:18289	quinolin-2(1H)-one		Alkaloids	Anthranilic acid alkaloids	Quinazoline alkaloids	Organoheterocyclic compounds	Quinolines and derivatives	Quinolones and derivatives
401	MSMS	999	MSPepSearch MSMS Priority	MSPepSearch MSMS Priority	SP18_NP03_NEG_MSMS_PFP_Y-A3_01_11842-intensity-100-auto-charge-unknown-added Cmpd 96, -MS2(144.0525), 17.8-26.6eV, 3.7 min #215	144.053	220.954	1-	Negative	7419	17.8-26.6eV	NIST20	hr_msms	Quinolin-3-ol	C9H7NO	[M-H]-	IQQDNMHUOLMLNJ-UHFFFAOYSA-N	C1=CC=C2C(=C1)C=C(C=N2)O				Alkaloids	Tryptophan alkaloids;Anthranilic acid alkaloids	Quinoline alkaloids	Organoheterocyclic compounds	Quinolines and derivatives
402	MSMS-Hybrid	Below threshold (800) / No Match	999	MSPepSearch MSMS Hybrid Priority	SP18_NP01_NEG_MSMS_PFP_Y-A1_01_11840-intensity-100-auto-charge-unknown-added Cmpd 107, -MS2(336.2083), 24.7-37.1eV, 4.0 min #234	336.2083	249.312	1-	Negative	2715	24.7-37.1eV	NIST20	lr_msms	3'-Hydroxy-2,2',3,4,4',5,5'-heptachlorobiphenyl	C12H3Cl7O	[M-H+2i]-=>370.8=>334.8	JCUBQOKFGUXHFL-UHFFFAOYSA-N	C1=C(C(=C(C(=C1Cl)Cl)O)Cl)C2=CC(=C(C(=C2Cl)Cl)Cl)Cl	CHEBI:79726	2,2',3',4,4',5,5'-Heptachloro-3-biphenylol		Alkaloids	Proline alkaloids	Pyrrole alkaloids	Benzenoids	Benzene and substituted derivatives	Biphenyls and derivatives
403	MSMS-Hybrid	Below threshold (800) / No Match	999	MSPepSearch MSMS Hybrid Priority	SP18_NP01_NEG_MSMS_PFP_Y-A1_01_11840-intensity-100-auto-charge-unknown-added Cmpd 136, -MS2(404.1937), 26.1-39.1eV, 5.0 min #291	404.194	299.061	1-	Negative	2822	26.1-39.1eV	MoNA	MoNA-export-LC-MS-MS_Negative_Mode	3-Methylthiopropyl-Glucosinolate	C11H21NO9S3	[M-H]-	ZCZCVJVUJGULMO-KPKJPENVSA-N	CSCCC/C(=N\OS(=O)(=O)O)/SC1C(C(C(C(O1)CO)O)O)O				Amino acids and Peptides	Amino acid glycosides	Glucosinolates	Organic oxygen compounds	Organooxygen compounds	Carbohydrates and carbohydrate conjugates
404	MSMS-Hybrid	Below threshold (800) / No Match	960	MSPepSearch MSMS Hybrid Priority	SP18_NP01_NEG_MSMS_PFP_Y-A1_01_11840-intensity-100-auto-charge-unknown-added Cmpd 270, -MS2(322.2297), 24.4-36.7eV, 8.9 min #517	322.2297	538.141	1-	Negative	7577	24.4-36.7eV	MoNA	MoNA-export-LC-MS-MS_Negative_Mode	Coptisine	C19H14NO4	[M]-	XYHOBCMEDLZUMP-UHFFFAOYSA-N	C1C[N+]2=C(C=C3C=CC4=C(C3=C2)OCO4)C5=CC6=C(C=C51)OCO6	CHEBI:67862	coptisine	biological role - metabolite (CHEBI:25212)
405	MSMS-Hybrid	Below threshold (800) / No Match	999	MSPepSearch MSMS Hybrid Priority	SP18_NP02_NEG_MSMS_PFP_Y-A2_01_11841-intensity-100-auto-charge-unknown-added Cmpd 304, -MS2(390.2132), 25.8-38.7eV, 9.8 min #571	390.213	594.913	Unknown-	Negative	1043	25.8-38.7eV	MoNA	MoNA-export-LC-MS-MS_Negative_Mode	8:2 fluorotelomer unsaturated carboxylic acid	C10H2F16O2	[M-H]-	WHZXTVOEGZRRJM-UPHRSURJSA-N	C(=C(/C(C(C(C(C(C(C(F)(F)F)(F)F)(F)F)(F)F)(F)F)(F)F)(F)F)\F)\C(=O)O				Alkaloids			Lipids and lipid-like molecules	Fatty Acyls	Fatty acids and conjugates
406	MSMS-Hybrid	Below threshold (800) / No Match	999	MSPepSearch MSMS Hybrid Priority	SP18_NP02_NEG_MSMS_PFP_Y-A2_01_11841-intensity-100-auto-charge-unknown-added Cmpd 306, -MS2(573.4323), 29.8-44.6eV, 10.0 min #580	573.4324	596.317	1-	Negative	20115	29.8-44.6eV	NIST20	hr_msms	Rhoifolin	C27H30O14	[M+Cl]-	RPMNUQRUHXIGHK-PYXJVEIZSA-N	C[C@H]1[C@@H]([C@H]([C@H]([C@@H](O1)O[C@@H]2[C@H]([C@@H]([C@H](O[C@H]2OC3=CC(=C4C(=C3)OC(=CC4=O)C5=CC=C(C=C5)O)O)CO)O)O)O)O)O	CHEBI:31227	apigenin 7-O-neohesperidoside	biological role - metabolite (CHEBI:25212)	Shikimates and Phenylpropanoids	Flavonoids	Flavones	Phenylpropanoids and polyketides	Flavonoids	Flavonoid glycosides
407	MSMS-Hybrid	Below threshold (800) / No Match	999	MSPepSearch MSMS Hybrid Priority	SP18_NP02_NEG_MSMS_PFP_Y-A2_01_11841-intensity-100-auto-charge-unknown-added Cmpd 374, -MS2(418.2432), 26.4-39.5eV, 12.0 min #699	418.243	721.359	Unknown-	Negative	396	26.4-39.5eV	NIST20	hr_msms	Fialuridine	C9H10FIN2O5	[M-H]-	IPVFGAYTKQKGBM-BYPJNBLXSA-N	C1=C(C(=O)NC(=O)N1[C@H]2[C@H]([C@@H]([C@H](O2)CO)O)F)I				Carbohydrates	Nucleosides	Pyrimidine nucleos(t)ides	Nucleosides, nucleotides, and analogues	Pyrimidine nucleosides	Pyrimidine 2'-deoxyribonucleosides
408	MSMS-Hybrid	Below threshold (800) / No Match	999	MSPepSearch MSMS Hybrid Priority	SP18_NP02_NEG_MSMS_PFP_Y-A2_01_11841-intensity-100-auto-charge-unknown-added Cmpd 433, -MS2(259.8358), 22.4-33.6eV, 13.8 min #805	259.836	828.662	1-	Negative	9273	22.4-33.6eV	NIST20	hr_msms	5-Cyclopropyl-2H-tetraazole	C4H6N4	[M-H]-	JOMBXHCJYIMCPC-UHFFFAOYSA-N	C1CC1C2=NNN=N2				Alkaloids			Organoheterocyclic compounds	Azoles	Tetrazoles
409	MSMS-Hybrid	Below threshold (800) / No Match	832	MSPepSearch MSMS Hybrid Priority	SP18_NP03_NEG_MSMS_PFP_Y-A3_01_11842-intensity-100-auto-charge-unknown-added Cmpd 245, -MS2(336.2470), 24.7-37.1eV, 7.4 min #430	336.247	478.485	1-	Negative	546599	24.7-37.1eV	NIST20	lr_msms	3'-Hydroxy-2,2',3,4,4',5,5'-heptachlorobiphenyl	C12H3Cl7O	[M-H+2i]-=>370.8=>334.8	JCUBQOKFGUXHFL-UHFFFAOYSA-N	C1=C(C(=C(C(=C1Cl)Cl)O)Cl)C2=CC(=C(C(=C2Cl)Cl)Cl)Cl	CHEBI:79726	2,2',3',4,4',5,5'-Heptachloro-3-biphenylol		Alkaloids	Proline alkaloids	Pyrrole alkaloids	Benzenoids	Benzene and substituted derivatives	Biphenyls and derivatives
410	MSMS-Hybrid	Below threshold (800) / No Match	999	MSPepSearch MSMS Hybrid Priority	SP18_NP03_NEG_MSMS_PFP_Y-A3_01_11842-intensity-100-auto-charge-unknown-added Cmpd 293, -MS2(364.2744), 25.3-37.9eV, 9.8 min #572	364.274	588.175	1-	Negative	5209	25.3-37.9eV	MoNA	MoNA-export-LC-MS-MS_Negative_Mode	Guan-fu base Y	C22H29NO5	[M+FA-H]-	XGTNTUKODZZCGL-UHFFFAOYNA-N
411	Sirius	Below threshold (800) / No Match	Below threshold (800) / No Match	N/A	SP18_NP01_NEG_MSMS_PFP_Y-A1_01_11840-intensity-100-auto-charge-unknown-added Cmpd 1, -MS2(226.9653), 21.1-31.6eV, 0.5 min #29	226.965	28.7794	1-	Negative	39622	21.1-31.6eV	Sirius	PubChem:(118460990)	null	C8H2ClFN2O3	[M - H]-	OKADPWUUGSLBLN-UHFFFAOYSA-N	C1=C(C(=CC(=C1[N+](=O)[O-])C(=O)Cl)F)C#N				Alkaloids	Nicotinic acid alkaloids	Pyridine alkaloids	Organoheterocyclic compounds	Pyridines and derivatives	Halopyridines
412	Sirius	Below threshold (800) / No Match	Below threshold (800) / No Match	N/A	SP18_NP01_NEG_MSMS_PFP_Y-A1_01_11840-intensity-100-auto-charge-unknown-added Cmpd 108, -MS2(336.2083), 24.7-37.1eV, 4.1 min #240	336.208	249.312	1-	Negative	2715	24.7-37.1eV	Sirius	PubChem:(58672655)	(3R,4S)-4-amino-N-[(2S)-1-(ethylamino)-3-methyl-1-oxobutan-2-yl]-2,2-difluoro-3-hydroxy-6-methylheptanamide	C15H29F2N3O3	[M - H]-	BSEMANRZUBSCRQ-UHFFFAOYSA-N	CCNC(=O)C(C(C)C)NC(=O)C(C(C(CC(C)C)N)O)(F)F				Alkaloids	Ornithine alkaloids	Pyrrolidine alkaloids	Organic acids and derivatives	Carboxylic acids and derivatives	Amino acids, peptides, and analogues
413	Sirius	Below threshold (800) / No Match	Below threshold (800) / No Match	0.170448	SP18_NP01_NEG_MSMS_PFP_Y-A1_01_11840-intensity-100-auto-charge-unknown-added Cmpd 110, -MS2(366.2120), 25.3-38.0eV, 4.2 min #244	366.212	252.381	1-	Negative	3550	25.3-38.0eV	Sirius	PubChem:(111501469)	null	C15H28F3N5O2	[M - H]-	QNNCKUIAXYAWID-UHFFFAOYSA-N	CCNC(=NCC(=O)N(C)CC(F)(F)F)N(C)CC(=O)NC(C)(C)C				Alkaloids	Ornithine alkaloids	Purine alkaloids	Organic acids and derivatives	Carboxylic acids and derivatives	Amino acids, peptides, and analogues
414	Sirius	Below threshold (800) / No Match	Below threshold (800) / No Match	0.125436	SP18_NP01_NEG_MSMS_PFP_Y-A1_01_11840-intensity-100-auto-charge-unknown-added Cmpd 114, -MS2(366.2135), 25.3-38.0eV, 4.3 min #247	366.213	259.038	1-	Negative	3936	25.3-38.0eV	Sirius	PubChem:(127754707)	null	C17H29N5O4	[M - H]-	KLPPPAFJUQKEKV-UHFFFAOYSA-N	CC1(C(=O)NC(=O)N1CC(=O)NC2CCN(CC2)C(=O)NC(C)(C)C)C				Alkaloids	Pseudoalkaloids	Purine alkaloids	Organoheterocyclic compounds	Imidazopyrimidines	Purines and purine derivatives
415	Sirius	Below threshold (800) / No Match	Below threshold (800) / No Match	0.0943561	SP18_NP01_NEG_MSMS_PFP_Y-A1_01_11840-intensity-100-auto-charge-unknown-added Cmpd 115, -MS2(380.2209), 25.6-38.4eV, 4.4 min #256	380.221	261.603	1-	Negative	3333	25.6-38.4eV	Sirius	PubChem:(30967871)	null	C19H31N3O5	[M - H]-	YGRILRXLWNPSMI-UHFFFAOYSA-N	CC(C)(C)C(=O)N1CCC(CC1)C(=O)OCC(=O)N2CCC(CC2)C(=O)N				Amino acids and Peptides	Peptide alkaloids	Tripeptides	Organic acids and derivatives	Carboxylic acids and derivatives	Amino acids, peptides, and analogues
416	Sirius	Below threshold (800) / No Match	Below threshold (800) / No Match	0.141633	SP18_NP01_NEG_MSMS_PFP_Y-A1_01_11840-intensity-100-auto-charge-unknown-added Cmpd 116, -MS2(380.2209), 25.6-38.4eV, 4.5 min #259	380.221	261.603	1-	Negative	3333	25.6-38.4eV	Sirius	PubChem:(20260685)	[4-[3-(2-ethylpiperidin-1-yl)propoxy]phenyl]-(2-methoxyphenyl)methanone	C24H31NO3	[M - H]-	WXLKPZRESGBHGR-UHFFFAOYSA-N	CCC1CCCCN1CCCOC2=CC=C(C=C2)C(=O)C3=CC=CC=C3OC				Alkaloids	Fatty amides	Abietane diterpenoids	Benzenoids
417	Sirius	Below threshold (800) / No Match	Below threshold (800) / No Match	N/A	SP18_NP01_NEG_MSMS_PFP_Y-A1_01_11840-intensity-100-auto-charge-unknown-added Cmpd 117, -MS2(352.2011), 25.0-37.6eV, 4.2 min #242	352.201	262.302	1-	Negative	3912	25.0-37.6eV	Sirius	PubChem:(70876609)	null	C15H27BN4O5	[M - H]-	DCKIUKURZILZEG-UHFFFAOYSA-N	B(C1CCCN1C(=O)C2CCCN2C(=O)C(C)NC(=O)C(C)N)(O)O				Amino acids and Peptides	Small peptides	Tripeptides	Organic acids and derivatives	Carboxylic acids and derivatives	Amino acids, peptides, and analogues
418	Sirius	Below threshold (800) / No Match	Below threshold (800) / No Match	N/A	SP18_NP01_NEG_MSMS_PFP_Y-A1_01_11840-intensity-100-auto-charge-unknown-added Cmpd 118, -MS2(352.2011), 25.0-37.6eV, 4.2 min #245	352.201	262.302	1-	Negative	3912	25.0-37.6eV	Sirius	PubChem:(70876609)	null	C15H27BN4O5	[M - H]-	DCKIUKURZILZEG-UHFFFAOYSA-N	B(C1CCCN1C(=O)C2CCCN2C(=O)C(C)NC(=O)C(C)N)(O)O				Carbohydrates	Small peptides	Tripeptides	Organic acids and derivatives	Carboxylic acids and derivatives	Amino acids, peptides, and analogues
419	Sirius	Below threshold (800) / No Match	Below threshold (800) / No Match	N/A	SP18_NP01_NEG_MSMS_PFP_Y-A1_01_11840-intensity-100-auto-charge-unknown-added Cmpd 119, -MS2(352.2011), 25.0-37.6eV, 4.3 min #250	352.201	262.302	1-	Negative	3912	25.0-37.6eV	Sirius	PubChem:(70867001 89903121)	null	C15H27BN4O5	[M - H]-	FUUZAURIIOAVFA-UHFFFAOYSA-N	B(C1CCCN1C(=O)C(C)NC(=O)C2CCCN2C(=O)CNC)(O)O				Carbohydrates	Small peptides	Tripeptides	Organic acids and derivatives	Boronic acid derivatives
420	Sirius	Below threshold (800) / No Match	Below threshold (800) / No Match	N/A	SP18_NP01_NEG_MSMS_PFP_Y-A1_01_11840-intensity-100-auto-charge-unknown-added Cmpd 120, -MS2(352.2011), 25.0-37.6eV, 4.4 min #253	352.201	262.302	1-	Negative	3912	25.0-37.6eV	Sirius	PubChem:(70867001 89903121)	null	C15H27BN4O5	[M - H]-	FUUZAURIIOAVFA-UHFFFAOYSA-N	B(C1CCCN1C(=O)C(C)NC(=O)C2CCCN2C(=O)CNC)(O)O				Terpenoids	Monoterpenoids	Pinane monoterpenoids	Organic acids and derivatives	Carboxylic acids and derivatives	Amino acids, peptides, and analogues
421	Sirius	Below threshold (800) / No Match	Below threshold (800) / No Match	0.119381	SP18_NP01_NEG_MSMS_PFP_Y-A1_01_11840-intensity-100-auto-charge-unknown-added Cmpd 121, -MS2(366.2124), 25.3-38.0eV, 4.4 min #254	366.212	263.824	1-	Negative	5023	25.3-38.0eV	Sirius	PubChem:(102428948)	null	C17H29N5O4	[M - H]-	RMDSTIAJCAOPKZ-UHFFFAOYSA-N	C1CC2C(=O)NCCC(=O)NC(C(=O)NCCC(=O)N2C1)CCCCN				Carbohydrates	Small peptides	Tripeptides	Organic acids and derivatives	Carboxylic acids and derivatives	Amino acids, peptides, and analogues
422	Sirius	Below threshold (800) / No Match	Below threshold (800) / No Match	0.295894	SP18_NP01_NEG_MSMS_PFP_Y-A1_01_11840-intensity-100-auto-charge-unknown-added Cmpd 123, -MS2(765.4128), 34.4-51.6eV, 4.6 min #265	765.413	273.63	1-	Negative	3669	34.4-51.6eV	Sirius	PubChem:(10350214)	null	C39H58N8O6S	[M - H]-	RYKCYULDELNEMR-UHFFFAOYSA-N	CC(C)CC(C(=O)NC(CCSC)C(=O)NN)N1CCC(C1=O)NC(=O)C(CC2=CC=CC=C2)NC(=O)C(CC3=CC=CC=C3)NC(=O)CCCCCN				Amino acids and Peptides	Oligopeptides	Cyclic peptides	Organic acids and derivatives	Carboxylic acids and derivatives	Amino acids, peptides, and analogues
423	Sirius	Below threshold (800) / No Match	Below threshold (800) / No Match	0.174947	SP18_NP01_NEG_MSMS_PFP_Y-A1_01_11840-intensity-100-auto-charge-unknown-added Cmpd 124, -MS2(765.4150), 34.4-51.6eV, 4.6 min #268	765.415	273.63	1-	Negative	3669	34.4-51.6eV	Sirius	PubChem:(10212415)	null	C30H58N12O9	[M + Cl]-	QKEQOLAVVTZDNY-UHFFFAOYSA-N	CC(C(=O)NC(CCCCN)C(=O)NC(CCCN=C(N)N)C(=O)NC(CCCCN)C(=O)NC(CO)C(=O)NC(C)C(=O)NC(C)C(=O)O)N				Amino acids and Peptides	Oligopeptides	Cyclic peptides	Organic acids and derivatives	Carboxylic acids and derivatives	Amino acids, peptides, and analogues
424	Sirius	Below threshold (800) / No Match	Below threshold (800) / No Match	0.122288	SP18_NP01_NEG_MSMS_PFP_Y-A1_01_11840-intensity-100-auto-charge-unknown-added Cmpd 125, -MS2(366.2165), 25.3-38.0eV, 4.5 min #258	366.216	279.357	1-	Negative	6671	25.3-38.0eV	Sirius	PubChem:(134579518)	null	C16H33NO8	[M - H]-	YBIGOVCYNDGIQC-UHFFFAOYSA-N	CNC(=O)COCCOCCOCCOCCOCCOCCOC				Fatty acids	Linear polyketides	Sphingoid bases	Lipids and lipid-like molecules	Fatty Acyls	Fatty acid esters
425	Sirius	Below threshold (800) / No Match	Below threshold (800) / No Match	0.127599	SP18_NP01_NEG_MSMS_PFP_Y-A1_01_11840-intensity-100-auto-charge-unknown-added Cmpd 126, -MS2(366.2165), 25.3-38.0eV, 4.6 min #264	366.216	279.357	1-	Negative	6671	25.3-38.0eV	Sirius	PubChem:(88908260)	null	C17H29N5O4	[M - H]-	PFECUKKXCCYUQX-UHFFFAOYSA-N	C1CC(N(C1)C(=O)C2CCCN2C(=O)C(CCCCN)NC=O)C(=O)N				Alkaloids	Small peptides	Tripeptides	Organic acids and derivatives	Carboxylic acids and derivatives	Amino acids, peptides, and analogues
426	Sirius	Below threshold (800) / No Match	Below threshold (800) / No Match	0.150873	SP18_NP01_NEG_MSMS_PFP_Y-A1_01_11840-intensity-100-auto-charge-unknown-added Cmpd 128, -MS2(380.2230), 25.6-38.4eV, 4.7 min #270	380.223	280.189	1-	Negative	4237	25.6-38.4eV	Sirius	KEGG Mine	null	C21H35NO3S	[M - H]-	FERKVZGBMNQVAR-UHFFFAOYSA-N	CCCCCC=CCC=CCC=CCCCCC(=O)SCCNC(=O)O				Fatty acids	Fatty amides	N-acyl amines	Lipids and lipid-like molecules	Fatty Acyls	Fatty amides
427	Sirius	Below threshold (800) / No Match	Below threshold (800) / No Match	0.644253	SP18_NP01_NEG_MSMS_PFP_Y-A1_01_11840-intensity-100-auto-charge-unknown-added Cmpd 129, -MS2(719.4050), 33.3-49.9eV, 4.8 min #276	719.405	284.994	1-	Negative	2511	33.3-49.9eV	Sirius	PubChem:(92135767)	null	C35H56N8O6	[M + Cl]-	WFNWVXVVJCQFTO-UHFFFAOYSA-N	CC(C)CC1C(=O)NC(C(=O)N2CCCC2C(=O)NC(C(=O)NC(C(=O)NC(C(=O)N1)CCCN)C(C)C)CCCN)CC3=CC=CC=C3				Amino acids and Peptides	Oligopeptides	Cyclic peptides	Organic acids and derivatives	Peptidomimetics	Hybrid peptides
428	Sirius	Below threshold (800) / No Match	Below threshold (800) / No Match	0.098229	SP18_NP01_NEG_MSMS_PFP_Y-A1_01_11840-intensity-100-auto-charge-unknown-added Cmpd 134, -MS2(396.2242), 25.9-38.9eV, 4.9 min #283	396.224	298.751	1-	Negative	3263	25.9-38.9eV	Sirius	PubChem:(55930474)	null	C21H30F3N3O	[M - H]-	HAVPIAPQSMTROT-UHFFFAOYSA-N	CCN1CCN(CC1)CC2=CC=C(C=C2)NC(=O)C3CCCCC3C(F)(F)F				Alkaloids	Tyrosine alkaloids	Quinolizidine alkaloids	Organic acids and derivatives	Carboxylic acids and derivatives	Amino acids, peptides, and analogues
429	Sirius	Below threshold (800) / No Match	Below threshold (800) / No Match	0.0992845	SP18_NP01_NEG_MSMS_PFP_Y-A1_01_11840-intensity-100-auto-charge-unknown-added Cmpd 135, -MS2(396.2242), 25.9-38.9eV, 4.9 min #286	396.224	298.751	1-	Negative	3263	25.9-38.9eV	Sirius	PubChem:(113249433)	null	C20H32BFN2O2	[M + Cl]-	LPWPALUWGYUQLX-UHFFFAOYSA-N	B1(OC(C(O1)(C)C)(C)C)C2=C(C=CC(=C2)CN3CCC(CC3)N(C)C)F				Fatty acids	Fatty amides	N-acyl amines	Benzenoids	Benzene and substituted derivatives	Halobenzenes
430	Sirius	Below threshold (800) / No Match	Below threshold (800) / No Match	0.157867	SP18_NP01_NEG_MSMS_PFP_Y-A1_01_11840-intensity-100-auto-charge-unknown-added Cmpd 137, -MS2(404.1937), 26.1-39.1eV, 5.0 min #288	404.194	299.304	1-	Negative	2855	26.1-39.1eV	Sirius	PubChem:(53919816)	null	C18H31N3O5	[M + Cl]-	IJQNGVJFMUZDJZ-UHFFFAOYSA-N	C1CCC(CC1)CCC(=O)NCCC(=O)NCCC(=O)NCCC(=O)O				Alkaloids	Ornithine alkaloids	Polyamines	Organic acids and derivatives	Carboxylic acids and derivatives	Amino acids, peptides, and analogues
431	Sirius	Below threshold (800) / No Match	Below threshold (800) / No Match	N/A	SP18_NP01_NEG_MSMS_PFP_Y-A1_01_11840-intensity-100-auto-charge-unknown-added Cmpd 140, -MS2(350.2195), 25.0-37.5eV, 5.2 min #300	350.219	307.536	1-	Negative	18159	25.0-37.5eV	Sirius	PubChem:(23380996)	[1-[1-[(2-methylpropan-2-yl)oxycarbonyl]piperidin-4-yl]piperidin-4-yl]methyliminoboranylboron	C16H29B2N3O2	[M + Cl]-	PDTIIKZWOADQKP-UHFFFAOYSA-N	[B]B=NCC1CCN(CC1)C2CCN(CC2)C(=O)OC(C)(C)C				Fatty acids	Monoterpenoids	Pinane monoterpenoids	Organic acids and derivatives	Boronic acid derivatives	Boronic acids
432	Sirius	Below threshold (800) / No Match	Below threshold (800) / No Match	0.167925	SP18_NP01_NEG_MSMS_PFP_Y-A1_01_11840-intensity-100-auto-charge-unknown-added Cmpd 142, -MS2(765.4129), 34.4-51.6eV, 5.1 min #298	765.413	310.412	1-	Negative	8893	34.4-51.6eV	Sirius	COCONUT:(CNP0273355);Natural Products:(UNPD10590);PubChem:(21589772 21777832);SuperNatural:(SN00249095);PubMed	Certonardoside H3	C38H66O13	[M + Cl]-	SRHHFANWNGFINK-UHFFFAOYSA-N	CC(C)C(CCC(C)C1CC(C2C1(CCC3C2CC(C4C3(CCC(C4O)O)C)O)C)O)OC5C(C(C(O5)CO)O)OC6C(C(C(CO6)O)O)OC				Polyketides	Fatty acyl glycosides	Polyether ionophores	Organic oxygen compounds	Organooxygen compounds	Carbohydrates and carbohydrate conjugates
433	Sirius	Below threshold (800) / No Match	Below threshold (800) / No Match	0.115909	SP18_NP01_NEG_MSMS_PFP_Y-A1_01_11840-intensity-100-auto-charge-unknown-added Cmpd 148, -MS2(725.4132), 33.4-50.1eV, 5.2 min #303	725.413	320.495	1-	Negative	7915	33.4-50.1eV	Sirius	PubChem:(101273962)	null	C38H62O13	[M - H]-	CSGXAVPYBNEAPP-UHFFFAOYSA-N	CC1COC2(CC1O)C(C3C(O2)CC4C3(CCC5C4CCC6C5(C(CC(C6)O)OC7C(C(C(CO7)O)O)OC8C(C(C(C(O8)C)O)O)O)C)C)C				Terpenoids	Diterpenoids	Kaurane and Phyllocladane diterpenoids	Lipids and lipid-like molecules	Prenol lipids	Terpene glycosides
434	Sirius	Below threshold (800) / No Match	Below threshold (800) / No Match	N/A	SP18_NP01_NEG_MSMS_PFP_Y-A1_01_11840-intensity-100-auto-charge-unknown-added Cmpd 152, -MS2(336.2102), 24.7-37.1eV, 4.7 min #271	336.21	329.319	1-	Negative	51136	24.7-37.1eV	Sirius	PubChem:(58672655)	(3R,4S)-4-amino-N-[(2S)-1-(ethylamino)-3-methyl-1-oxobutan-2-yl]-2,2-difluoro-3-hydroxy-6-methylheptanamide	C15H29F2N3O3	[M - H]-	BSEMANRZUBSCRQ-UHFFFAOYSA-N	CCNC(=O)C(C(C)C)NC(=O)C(C(C(CC(C)C)N)O)(F)F				Alkaloids	Lysine alkaloids	Pyrrolidine alkaloids	Organic acids and derivatives	Carboxylic acids and derivatives	Amino acids, peptides, and analogues
435	Sirius	Below threshold (800) / No Match	Below threshold (800) / No Match	N/A	SP18_NP01_NEG_MSMS_PFP_Y-A1_01_11840-intensity-100-auto-charge-unknown-added Cmpd 153, -MS2(336.2102), 24.7-37.1eV, 4.7 min #273	336.21	329.319	1-	Negative	51136	24.7-37.1eV	Sirius	PubChem:(107257358)	null	C15H29F2N3O3	[M - H]-	RQAAAISCIKOTAP-UHFFFAOYSA-N	CC(CC1COCCN1)NCC(CNC(=O)OC(C)(C)C)(F)F				Alkaloids	Lysine alkaloids	Quinolizidine alkaloids	Organic acids and derivatives	Carboxylic acids and derivatives	Amino acids, peptides, and analogues
436	Sirius	Below threshold (800) / No Match	Below threshold (800) / No Match	N/A	SP18_NP01_NEG_MSMS_PFP_Y-A1_01_11840-intensity-100-auto-charge-unknown-added Cmpd 154, -MS2(336.2102), 24.7-37.1eV, 4.8 min #277	336.21	329.319	1-	Negative	51136	24.7-37.1eV	Sirius	PubChem:(107257358)	null	C15H29F2N3O3	[M - H]-	RQAAAISCIKOTAP-UHFFFAOYSA-N	CC(CC1COCCN1)NCC(CNC(=O)OC(C)(C)C)(F)F				Alkaloids	Lysine alkaloids	Quinolizidine alkaloids	Organic acids and derivatives	Carboxylic acids and derivatives	Amino acids, peptides, and analogues
437	Sirius	Below threshold (800) / No Match	Below threshold (800) / No Match	N/A	SP18_NP01_NEG_MSMS_PFP_Y-A1_01_11840-intensity-100-auto-charge-unknown-added Cmpd 156, -MS2(336.2102), 24.7-37.1eV, 5.4 min #315	336.21	329.319	1-	Negative	51136	24.7-37.1eV	Sirius	PubChem:(58672655)	(3R,4S)-4-amino-N-[(2S)-1-(ethylamino)-3-methyl-1-oxobutan-2-yl]-2,2-difluoro-3-hydroxy-6-methylheptanamide	C15H29F2N3O3	[M - H]-	BSEMANRZUBSCRQ-UHFFFAOYSA-N	CCNC(=O)C(C(C)C)NC(=O)C(C(C(CC(C)C)N)O)(F)F				Alkaloids	Nucleosides	Quinolizidine alkaloids	Organic acids and derivatives	Carboxylic acids and derivatives	Amino acids, peptides, and analogues
438	Sirius	Below threshold (800) / No Match	Below threshold (800) / No Match	N/A	SP18_NP01_NEG_MSMS_PFP_Y-A1_01_11840-intensity-100-auto-charge-unknown-added Cmpd 159, -MS2(695.3991), 32.7-49.0eV, 5.6 min #324	695.399	335.067	1-	Negative	13648	32.7-49.0eV	Sirius	PubChem:(15945895)	(2R)-2-[[(2S)-1-[(2S,3aS,7aS)-1-[(2R)-2-amino-5-(diaminomethylideneamino)pentanoyl]-2,3,3a,4,5,6,7,7a-octahydroindole-2-carbonyl]pyrrolidine-2-carbonyl]amino]-N-[(2S)-1-amino-1-oxo-3-phenylpropan-2-yl]pentanediamide	C34H52N10O6	[M - H]-	CHIBWMLQJNGEEZ-UHFFFAOYSA-N	C1CCC2C(C1)CC(N2C(=O)C(CCCN=C(N)N)N)C(=O)N3CCCC3C(=O)NC(CCC(=O)N)C(=O)NC(CC4=CC=CC=C4)C(=O)N				Alkaloids	Oligopeptides	Cyclic peptides	Organic acids and derivatives	Carboxylic acids and derivatives	Amino acids, peptides, and analogues
439	Sirius	Below threshold (800) / No Match	Below threshold (800) / No Match	0.279593	SP18_NP01_NEG_MSMS_PFP_Y-A1_01_11840-intensity-100-auto-charge-unknown-added Cmpd 163, -MS2(807.4199), 35.4-53.1eV, 5.8 min #334	807.42	338.519	1-	Negative	6318	35.4-53.1eV	Sirius	PubChem:(102354244)	null	C38H56N12O8	[M - H]-	RTURRQGEXPEAGV-UHFFFAOYSA-N	CC(C)CC(C(=O)NC(CCCN=C(N)N)C(=O)NC(CC1=CC=CC=C1)C(=O)N)NC(=O)C(CC2=CC=CC=C2)NC(=O)C(CC(=O)N)NC(=O)C(CC(=O)N)N				Amino acids and Peptides	Oligopeptides	Cyclic peptides	Organic acids and derivatives	Carboxylic acids and derivatives	Amino acids, peptides, and analogues
440	Sirius	Below threshold (800) / No Match	Below threshold (800) / No Match	0.0924497	SP18_NP01_NEG_MSMS_PFP_Y-A1_01_11840-intensity-100-auto-charge-unknown-added Cmpd 169, -MS2(364.2352), 25.3-37.9eV, 5.7 min #330	364.235	344.543	1-	Negative	38611	25.3-37.9eV	Sirius	PubChem:(112046228)	null	C16H30F3N5O	[M - H]-	CWEQFPNVQSCGNO-UHFFFAOYSA-N	CCC1CCCCN1CCNC(=NC)NCC(=O)N(C)CC(F)(F)F				Alkaloids	Ornithine alkaloids	Polyamines	Organic acids and derivatives	Carboxylic acids and derivatives	Amino acids, peptides, and analogues
441	Sirius	Below threshold (800) / No Match	Below threshold (800) / No Match	N/A	SP18_NP01_NEG_MSMS_PFP_Y-A1_01_11840-intensity-100-auto-charge-unknown-added Cmpd 170, -MS2(753.4368), 34.1-51.1eV, 5.9 min #343	753.437	348.012	1-	Negative	12622	34.1-51.1eV	Sirius	PubChem:(71455134);PubMed	null	C32H58N12O9	[M - H]-	WOPXTMYICCIEQV-UHFFFAOYSA-N	CC(C)CC(C(=O)NC(CCCN=C(N)N)C(=O)O)NC(=O)C(CCC(=O)N)NC(=O)C1CCCN1C(=O)C(CC(=O)N)NC(=O)C(CCCCN)N				Amino acids and Peptides	Oligopeptides	Cyclic peptides	Organic acids and derivatives	Carboxylic acids and derivatives	Amino acids, peptides, and analogues
442	Sirius	Below threshold (800) / No Match	Below threshold (800) / No Match	N/A	SP18_NP01_NEG_MSMS_PFP_Y-A1_01_11840-intensity-100-auto-charge-unknown-added Cmpd 173, -MS2(695.3991), 32.7-49.0eV, 5.9 min #342	695.399	356.131	1-	Negative	110399	32.7-49.0eV	Sirius	PubChem:(15945895)	(2R)-2-[[(2S)-1-[(2S,3aS,7aS)-1-[(2R)-2-amino-5-(diaminomethylideneamino)pentanoyl]-2,3,3a,4,5,6,7,7a-octahydroindole-2-carbonyl]pyrrolidine-2-carbonyl]amino]-N-[(2S)-1-amino-1-oxo-3-phenylpropan-2-yl]pentanediamide	C34H52N10O6	[M - H]-	CHIBWMLQJNGEEZ-UHFFFAOYSA-N	C1CCC2C(C1)CC(N2C(=O)C(CCCN=C(N)N)N)C(=O)N3CCCC3C(=O)NC(CCC(=O)N)C(=O)NC(CC4=CC=CC=C4)C(=O)N				Amino acids and Peptides	Oligopeptides	Cyclic peptides	Organic acids and derivatives	Carboxylic acids and derivatives	Amino acids, peptides, and analogues
443	Sirius	Below threshold (800) / No Match	Below threshold (800) / No Match	N/A	SP18_NP01_NEG_MSMS_PFP_Y-A1_01_11840-intensity-100-auto-charge-unknown-added Cmpd 174, -MS2(695.3991), 32.7-49.0eV, 6.0 min #345	695.399	356.131	1-	Negative	110399	32.7-49.0eV	Sirius	PubChem:(15945895)	(2R)-2-[[(2S)-1-[(2S,3aS,7aS)-1-[(2R)-2-amino-5-(diaminomethylideneamino)pentanoyl]-2,3,3a,4,5,6,7,7a-octahydroindole-2-carbonyl]pyrrolidine-2-carbonyl]amino]-N-[(2S)-1-amino-1-oxo-3-phenylpropan-2-yl]pentanediamide	C34H52N10O6	[M - H]-	CHIBWMLQJNGEEZ-UHFFFAOYSA-N	C1CCC2C(C1)CC(N2C(=O)C(CCCN=C(N)N)N)C(=O)N3CCCC3C(=O)NC(CCC(=O)N)C(=O)NC(CC4=CC=CC=C4)C(=O)N				Amino acids and Peptides	Oligopeptides	Cyclic peptides	Organic acids and derivatives	Carboxylic acids and derivatives	Amino acids, peptides, and analogues
444	Sirius	Below threshold (800) / No Match	Below threshold (800) / No Match	0.184152	SP18_NP01_NEG_MSMS_PFP_Y-A1_01_11840-intensity-100-auto-charge-unknown-added Cmpd 175, -MS2(709.4140), 33.0-49.5eV, 6.0 min #346	709.414	356.174	1-	Negative	71953	33.0-49.5eV	Sirius	COCONUT:(CNP0221065);KNApSAcK:(33806);Natural Products:(UNPD90140 UNPD50658 UNPD84593);PubChem:(22524440 24774788 24893062 101650327 102082010);SuperNatural:(SN00281496 SN00322810 SN00239943)	null	C38H62O12	[M - H]-	SZKBNQQHAJTPTG-UHFFFAOYSA-N	CC1CCC2(C(C3C(O2)CC4C3(CCC5C4CCC6C5(CCC(C6)OC7C(C(C(C(O7)CO)O)O)OC8C(C(C(CO8)O)O)O)C)C)C)OC1				Terpenoids	Steroids	Spirostane steroids	Lipids and lipid-like molecules	Steroids and steroid derivatives	Steroidal glycosides
445	Sirius	Below threshold (800) / No Match	Below threshold (800) / No Match	0.297172	SP18_NP01_NEG_MSMS_PFP_Y-A1_01_11840-intensity-100-auto-charge-unknown-added Cmpd 177, -MS2(753.4402), 34.1-51.1eV, 6.1 min #352	753.44	362.236	1-	Negative	12886	34.1-51.1eV	Sirius	PubChem:(50940403)	null	C37H58N10O7	[M - H]-	HYBZEDPGHFWTPI-UHFFFAOYSA-N	C1C(C(=O)NC(C(=O)NC(CC2=C(C=CC(=C2)C3=CC1=C(C=C3)O)O)C(=O)NC(CCCN)C(=O)NCCCCC(CC(=O)NCCN)N)CCCN)N				Amino acids and Peptides	Oligopeptides	Cyclic peptides	Organic acids and derivatives	Carboxylic acids and derivatives	Amino acids, peptides, and analogues
446	Sirius	Below threshold (800) / No Match	Below threshold (800) / No Match	N/A	SP18_NP01_NEG_MSMS_PFP_Y-A1_01_11840-intensity-100-auto-charge-unknown-added Cmpd 181, -MS2(350.2247), 25.0-37.5eV, 6.2 min #360	350.225	365.011	1-	Negative	88520	25.0-37.5eV	Sirius	PubChem:(88612794)	null	C16H31F2N3O3	[M - H]-	PWYLHZMKUNMPIN-UHFFFAOYSA-N	CC(C)CC(C(C(CN)(F)F)O)NC(=O)C(C)NC(=O)CC(C)C				Alkaloids	Ornithine alkaloids	Quinolizidine alkaloids	Organic acids and derivatives	Carboxylic acids and derivatives	Amino acids, peptides, and analogues
447	Sirius	Below threshold (800) / No Match	Below threshold (800) / No Match	N/A	SP18_NP01_NEG_MSMS_PFP_Y-A1_01_11840-intensity-100-auto-charge-unknown-added Cmpd 182, -MS2(350.2247), 25.0-37.5eV, 6.3 min #363	350.225	365.011	1-	Negative	88520	25.0-37.5eV	Sirius	PubChem:(88612794)	null	C16H31F2N3O3	[M - H]-	PWYLHZMKUNMPIN-UHFFFAOYSA-N	CC(C)CC(C(C(CN)(F)F)O)NC(=O)C(C)NC(=O)CC(C)C				Alkaloids	Ornithine alkaloids	Pyrrolidine alkaloids	Organic acids and derivatives	Carboxylic acids and derivatives	Amino acids, peptides, and analogues
448	Sirius	Below threshold (800) / No Match	Below threshold (800) / No Match	0.392247	SP18_NP01_NEG_MSMS_PFP_Y-A1_01_11840-intensity-100-auto-charge-unknown-added Cmpd 188, -MS2(761.4182), 34.3-51.4eV, 6.3 min #367	761.418	372.289	1-	Negative	9895	34.3-51.4eV	Sirius	PubChem:(10175777 21456331)	[(3R,5R,6S,7S,8Z,10R,11R,12Z,14Z)-21-[[4-[[di(propan-2-yl)amino]methyl]benzoyl]amino]-6-hydroxy-5,11-dimethoxy-3,7,9,15-tetramethyl-16,20,22-trioxo-17-azabicyclo[16.3.1]docosa-1(21),8,12,14,18-pentaen-10-yl] carbamate	C42H58N4O9	[M - H]-	ADTKKEDQOIRHRH-UHFFFAOYSA-N	CC1CC(C(C(C=C(C(C(C=CC=C(C(=O)NC2=CC(=O)C(=C(C1)C2=O)NC(=O)C3=CC=C(C=C3)CN(C(C)C)C(C)C)C)OC)OC(=O)N)C)C)O)OC				Polyketides	Oligopeptides	Cyclic peptides	Organic acids and derivatives	Peptidomimetics	Depsipeptides
449	Sirius	Below threshold (800) / No Match	Below threshold (800) / No Match	0.142465	SP18_NP01_NEG_MSMS_PFP_Y-A1_01_11840-intensity-100-auto-charge-unknown-added Cmpd 190, -MS2(382.2451), 25.6-38.5eV, 6.4 min #370	382.245	377.336	1-	Negative	10695	25.6-38.5eV	Sirius	KEGG Mine	null	C18H33N5O4	[M - H]-	UBRCPVUMGPJELI-UHFFFAOYSA-N	CC(C)CC(C(=O)NC(CCCN=C(N)N)C=O)NC(=O)C(=O)CC(C)C				Amino acids and Peptides	Small peptides	Tripeptides	Organic acids and derivatives	Carboxylic acids and derivatives	Amino acids, peptides, and analogues
450	Sirius	Below threshold (800) / No Match	Below threshold (800) / No Match	0.608083	SP18_NP01_NEG_MSMS_PFP_Y-A1_01_11840-intensity-100-auto-charge-unknown-added Cmpd 191, -MS2(807.4222), 35.4-53.1eV, 6.0 min #348	807.422	377.863	1-	Negative	18718	35.4-53.1eV	Sirius	PubChem:(44600607)	null	C35H64N8O9S	[M + Cl]-	WPSRRQTTYUZZLO-UHFFFAOYSA-N	CCC(C)C(C(=O)NC(C(C)CC)C(=O)NCC(=O)NC(CC(C)C)C(=O)NC(CCSC)C(=O)NC(C(C)C)C(=O)NCC(=O)O)NC(=O)C(C)N				Amino acids and Peptides	Small peptides	Tripeptides	Organic acids and derivatives	Carboxylic acids and derivatives	Amino acids, peptides, and analogues
451	Sirius	Below threshold (800) / No Match	Below threshold (800) / No Match	0.446731	SP18_NP01_NEG_MSMS_PFP_Y-A1_01_11840-intensity-100-auto-charge-unknown-added Cmpd 192, -MS2(807.4222), 35.4-53.1eV, 6.1 min #351	807.422	377.863	1-	Negative	18718	35.4-53.1eV	Sirius	PubChem:(10417930)	null	C37H60N8O12	[M - H]-	JZCDBXGYEFCXNZ-UHFFFAOYSA-N	CCCCC(C(=O)O)NC(=O)C(C(C)C)NC(=O)C(CC1=CC=CC=C1)NC(=O)C(CO)NC(=O)C(CC(=O)O)NC(=O)C(C(C)O)NC(=O)C(CCCCN)N				Amino acids and Peptides	Oligopeptides	Cyclic peptides	Organic acids and derivatives	Peptidomimetics	Depsipeptides
452	Sirius	Below threshold (800) / No Match	Below threshold (800) / No Match	0.170188	SP18_NP01_NEG_MSMS_PFP_Y-A1_01_11840-intensity-100-auto-charge-unknown-added Cmpd 194, -MS2(709.4145), 33.0-49.5eV, 6.4 min #369	709.414	380.711	1-	Negative	38076	33.0-49.5eV	Sirius	COCONUT:(CNP0106801);Natural Products:(UNPD41671);PubChem:(5320663 22524438);SuperNatural:(SN00280686)	null	C38H62O12	[M - H]-	YWCRAJAMRXTUHR-UHFFFAOYSA-N	CC1CCC2(C(C3C(O2)CC4C3(CCC5C4CCC6C5(CCC(C6)OC7C(C(C(CO7)OC8C(C(C(C(O8)CO)O)O)O)O)O)C)C)C)OC1				Terpenoids	Steroids	Spirostane steroids	Lipids and lipid-like molecules	Steroids and steroid derivatives	Steroidal glycosides
453	Sirius	Below threshold (800) / No Match	Below threshold (800) / No Match	0.0861289	SP18_NP01_NEG_MSMS_PFP_Y-A1_01_11840-intensity-100-auto-charge-unknown-added Cmpd 195, -MS2(364.2392), 25.3-37.9eV, 6.5 min #378	364.239	383.863	1-	Negative	59079	25.3-37.9eV	Sirius	PubChem:(3327579 7104206)	null	C23H31N3O	[M - H]-	LGYASQGXWJGUJD-UHFFFAOYSA-N	CCCCC1=CC=C(C=C1)NC(=O)CN2CCN(CC2)CC3=CC=CC=C3				Alkaloids	Tryptophan alkaloids	Corynanthe type	Organic nitrogen compounds	Organonitrogen compounds	Amines
454	Sirius	Below threshold (800) / No Match	Below threshold (800) / No Match	0.295951	SP18_NP01_NEG_MSMS_PFP_Y-A1_01_11840-intensity-100-auto-charge-unknown-added Cmpd 196, -MS2(755.4335), 34.1-51.2eV, 6.5 min #375	755.434	387.847	1-	Negative	23252	34.1-51.2eV	Sirius	EcoCyc Mine	null	C37H68O13	[M + Cl]-	JDLBPKSFYOBAHT-UHFFFAOYSA-N	CCCCCCCCCCCC(CCCCCCCCC)OC1C(C(C(C(O1)COC(=O)C)O)O)OC2C(C(C(C(O2)COC(=O)C)O)O)O				Terpenoids	Steroids	Spirostane steroids	Lipids and lipid-like molecules	Prenol lipids	Terpene glycosides
455	Sirius	Below threshold (800) / No Match	Below threshold (800) / No Match	N/A	SP18_NP01_NEG_MSMS_PFP_Y-A1_01_11840-intensity-100-auto-charge-unknown-added Cmpd 197, -MS2(418.2055), 26.4-39.5eV, 6.5 min #376	418.206	388.056	1-	Negative	10018	26.4-39.5eV	Sirius	PubChem:(11419095)	N-[bis(diethylamino)phosphanyl-phenylmethyl]-4-methylbenzenesulfinamide	C22H34N3OPS	[M - H]-	BSYQMSQNOHHVAR-UHFFFAOYSA-N	CCN(CC)P(C(C1=CC=CC=C1)NS(=O)C2=CC=C(C=C2)C)N(CC)CC				Alkaloids	Nicotinic acid alkaloids	Pyridine alkaloids	Benzenoids	Benzene and substituted derivatives
456	Sirius	Below threshold (800) / No Match	Below threshold (800) / No Match	0.141882	SP18_NP01_NEG_MSMS_PFP_Y-A1_01_11840-intensity-100-auto-charge-unknown-added Cmpd 198, -MS2(382.2459), 25.6-38.5eV, 6.4 min #373	382.246	388.816	1-	Negative	12253	25.6-38.5eV	Sirius	KEGG Mine	null	C18H33N5O4	[M - H]-	UBRCPVUMGPJELI-UHFFFAOYSA-N	CC(C)CC(C(=O)NC(CCCN=C(N)N)C=O)NC(=O)C(=O)CC(C)C				Amino acids and Peptides	Small peptides	Tripeptides	Organic acids and derivatives	Carboxylic acids and derivatives	Amino acids, peptides, and analogues
457	Sirius	Below threshold (800) / No Match	Below threshold (800) / No Match	0.145042	SP18_NP01_NEG_MSMS_PFP_Y-A1_01_11840-intensity-100-auto-charge-unknown-added Cmpd 199, -MS2(737.4426), 33.7-50.6eV, 6.7 min #387	737.443	393.518	1-	Negative	19704	33.7-50.6eV	Sirius	COCONUT:(CNP0333041)	null	C40H66O12	[M - H]-	KUSQTAATHATOFL-UHFFFAOYSA-N	CC1CCC2(C(C3C(O2)CC4C3(CCC5C4CCC6C5(CCC(C6)OC7C(C(C(C(O7)CO)O)C)OC8C(C(C(C(O8)CO)O)O)O)C)C)C)OC1				Terpenoids	Steroids	Spirostane steroids	Lipids and lipid-like molecules	Prenol lipids	Terpene glycosides
458	Sirius	Below threshold (800) / No Match	Below threshold (800) / No Match	0.133983	SP18_NP01_NEG_MSMS_PFP_Y-A1_01_11840-intensity-100-auto-charge-unknown-added Cmpd 200, -MS2(725.4418), 33.4-50.1eV, 6.7 min #388	725.442	394.212	1-	Negative	29141	33.4-50.1eV	Sirius	PubChem:(134735519)	null	C39H67O10P	[M - H]-	HKGQGKCRZMBORY-UHFFFAOYSA-N	CCCCCCCCCCC(=O)OC(COC(=O)CCCCCC=CCC=CCC=CCC=CCC=CCC)COP(=O)(O)OCC(CO)O				Fatty acids	Glycerophospholipids	Glycerophosphoglycerols	Lipids and lipid-like molecules	Glycerophospholipids	Glycerophosphoglycerols
459	Sirius	Below threshold (800) / No Match	Below threshold (800) / No Match	0.184324	SP18_NP01_NEG_MSMS_PFP_Y-A1_01_11840-intensity-100-auto-charge-unknown-added Cmpd 202, -MS2(380.2331), 25.6-38.4eV, 6.6 min #382	380.233	394.999	1-	Negative	25436	25.6-38.4eV	Sirius	PubChem:(135144762)	null	C20H32FN3O3	[M - H]-	RVMAKQOBFYMYGH-UHFFFAOYSA-N	CCC(=O)N1CC(CC1C2CCN(CC2)C3CC4(C3)CCN(C4)C(=O)O)F				Alkaloids	Ornithine alkaloids	Quinolizidine alkaloids	Organic acids and derivatives	Carboxylic acids and derivatives	Amino acids, peptides, and analogues
460	Sirius	Below threshold (800) / No Match	Below threshold (800) / No Match	0.191957	SP18_NP01_NEG_MSMS_PFP_Y-A1_01_11840-intensity-100-auto-charge-unknown-added Cmpd 203, -MS2(723.4276), 33.4-50.0eV, 6.6 min #381	723.428	395.494	1-	Negative	54562	33.4-50.0eV	Sirius	COCONUT:(CNP0131480);Natural Products:(UNPD20454);PubChem:(5320687 21626690 22524443 57337920 73426233 76327917 101576754 102222497);SuperNatural:(SN00337858);PubMed;KEGG Mine	null	C39H64O12	[M - H]-	GJVMWJXVJKLODQ-UHFFFAOYSA-N	CC1CCC2(C(C3C(O2)CC4C3(CCC5C4CCC6C5(CCC(C6)OC7C(C(C(C(O7)CO)O)O)OC8C(C(C(C(O8)C)O)O)O)C)C)C)OC1				Terpenoids	Steroids	Spirostane steroids	Lipids and lipid-like molecules	Steroids and steroid derivatives	Steroidal glycosides
461	Sirius	Below threshold (800) / No Match	Below threshold (800) / No Match	N/A	SP18_NP01_NEG_MSMS_PFP_Y-A1_01_11840-intensity-100-auto-charge-unknown-added Cmpd 205, -MS2(350.2242), 25.0-37.6eV, 6.8 min #394	350.224	396.151	1-	Negative	34572	25.0-37.6eV	Sirius	PubChem:(88612794)	null	C16H31F2N3O3	[M - H]-	PWYLHZMKUNMPIN-UHFFFAOYSA-N	CC(C)CC(C(C(CN)(F)F)O)NC(=O)C(C)NC(=O)CC(C)C				Alkaloids	Ornithine alkaloids	Pyrrolidine alkaloids	Organic acids and derivatives	Carboxylic acids and derivatives	Amino acids, peptides, and analogues
462	Sirius	Below threshold (800) / No Match	Below threshold (800) / No Match	0.240111	SP18_NP01_NEG_MSMS_PFP_Y-A1_01_11840-intensity-100-auto-charge-unknown-added Cmpd 206, -MS2(709.4507), 33.0-49.5eV, 6.8 min #396	709.451	409.438	1-	Negative	32259	33.0-49.5eV	Sirius	PubChem:(129878072)	null	C39H66O11	[M - H]-	OABDHHKWGITTRJ-UHFFFAOYSA-N	CC(CCCC(C)C1CCC2C1(CCC3C2CC=C4C3(CCC(C4)O)C)C)CC5C(C(C(C(O5)CO)OC6C(C(C(C(O6)CO)O)O)O)O)O				Terpenoids	Steroids	Spirostane steroids	Lipids and lipid-like molecules	Prenol lipids	Triterpenoids
463	Sirius	Below threshold (800) / No Match	Below threshold (800) / No Match	N/A	SP18_NP01_NEG_MSMS_PFP_Y-A1_01_11840-intensity-100-auto-charge-unknown-added Cmpd 208, -MS2(364.2393), 25.3-37.9eV, 6.7 min #390	364.239	415.036	1-	Negative	121286	25.3-37.9eV	Sirius	PubChem:(14720027)	null	C17H33F2N3O3	[M - H]-	KNAIBCOYSNYWIX-UHFFFAOYSA-N	CC(C)CCNC(=O)C(C)C(=O)NCC(C(C(CC(C)C)N)O)(F)F				Alkaloids	Ornithine alkaloids	Pyrrolidine alkaloids	Organic acids and derivatives	Carboxylic acids and derivatives	Amino acids, peptides, and analogues
464	Sirius	Below threshold (800) / No Match	Below threshold (800) / No Match	0.169458	SP18_NP01_NEG_MSMS_PFP_Y-A1_01_11840-intensity-100-auto-charge-unknown-added Cmpd 209, -MS2(364.2393), 25.3-37.9eV, 6.8 min #393	364.239	415.036	1-	Negative	121286	25.3-37.9eV	Sirius	PubChem:(132442001)	null	C23H31N3O	[M - H]-	LYPGZJISTXRSOU-UHFFFAOYSA-N	C1CN(CCC1CC2=CC=C(C=C2)CN3CCOCC3)CC4=CN=CC=C4				Alkaloids	Tryptophan alkaloids	Corynanthe type	Benzenoids	Benzene and substituted derivatives	Aniline and substituted anilines
465	Sirius	Below threshold (800) / No Match	Below threshold (800) / No Match	N/A	SP18_NP01_NEG_MSMS_PFP_Y-A1_01_11840-intensity-100-auto-charge-unknown-added Cmpd 212, -MS2(364.2391), 25.3-38.0eV, 7.3 min #421	364.239	417.741	1-	Negative	23573	25.3-38.0eV	Sirius	PubChem:(54588311)	null	C17H31BN4O4	[M - H]-	YHGHOTNPSQNWST-UHFFFAOYSA-N	B(CCCCC(C1CCN(CC1)CC2=CC(=NN2C)C)(C(=O)O)N)(O)O				Amino acids and Peptides	Small peptides	Tripeptides	Organic acids and derivatives	Carboxylic acids and derivatives	Amino acids, peptides, and analogues
466	Sirius	Below threshold (800) / No Match	Below threshold (800) / No Match	0.224511	SP18_NP01_NEG_MSMS_PFP_Y-A1_01_11840-intensity-100-auto-charge-unknown-added Cmpd 214, -MS2(667.4417), 32.0-48.0eV, 6.9 min #402	667.442	422.252	1-	Negative	31545	32.0-48.0eV	Sirius	MeSH:(102294899 102294900);PubChem:(102294899 102294900);PubMed	null	C37H64O10	[M - H]-	NUJWGKNPSIVUOO-UHFFFAOYSA-N	CC(=CCCC(C)(COC1C(C(C(C(O1)CO)O)O)O)C2CCC3(C2C(CC4C3(CC(C5C4(CCC(C5(C)C)O)C)O)C)O)C)CO				Terpenoids	Triterpenoids	Spirostane steroids	Lipids and lipid-like molecules	Steroids and steroid derivatives	Steroidal glycosides
467	Sirius	Below threshold (800) / No Match	Below threshold (800) / No Match	0.506121	SP18_NP01_NEG_MSMS_PFP_Y-A1_01_11840-intensity-100-auto-charge-unknown-added Cmpd 216, -MS2(807.4203), 35.4-53.1eV, 7.1 min #411	807.42	424.142	1-	Negative	58270	35.4-53.1eV	Sirius	PubChem:(132082457)	null	C32H60N12O10	[M + Cl]-	VPTQOHODMLZNOF-UHFFFAOYSA-N	CC(C)CC1C(=O)NC(C(=O)NC(C(=O)NC(C(=O)NCCC(C(=O)NC(C(=O)NCC(=O)N1)CCN)NC(=O)C(CO)NC)C(C)O)CCN)CCN				Amino acids and Peptides	Oligopeptides	Cyclic peptides	Organic acids and derivatives	Carboxylic acids and derivatives	Amino acids, peptides, and analogues
468	Sirius	Below threshold (800) / No Match	Below threshold (800) / No Match	0.511078	SP18_NP01_NEG_MSMS_PFP_Y-A1_01_11840-intensity-100-auto-charge-unknown-added Cmpd 217, -MS2(761.4169), 34.3-51.4eV, 7.1 min #412	761.417	424.169	1-	Negative	49346	34.3-51.4eV	Sirius	PubChem:(101006271)	null	C34H66N2O14	[M + Cl]-	ONRTZLXJIZNUTA-UHFFFAOYSA-N	CCCCCCCCCCCCCCCCOC1C(C(C(C(O1)CO)OC2C(C(C(C(O2)CO)OC3C(C(C(C(O3)CO)O)O)N)O)O)O)N				Carbohydrates	Fatty acyl glycosides	Open-chain polyketides	Organic oxygen compounds	Organooxygen compounds	Carbohydrates and carbohydrate conjugates
469	Sirius	Below threshold (800) / No Match	Below threshold (800) / No Match	0.114055	SP18_NP01_NEG_MSMS_PFP_Y-A1_01_11840-intensity-100-auto-charge-unknown-added Cmpd 219, -MS2(322.2326), 24.4-36.7eV, 6.9 min #399	322.233	425.008	1-	Negative	47189	24.4-36.7eV	Sirius	PubChem:(68862354)	null	C18H33N3S	[M - H]-	JYKZGYAQHFRQSG-UHFFFAOYSA-N	CC(C)(CN)C1=CC(=C(C(=C1)C(C)(C)CN)S)C(C)(C)CN				Alkaloids	Tryptophan alkaloids	Tricyclic guanidine alkaloids	Organoheterocyclic compounds	Heteroaromatic compounds
470	Sirius	Below threshold (800) / No Match	Below threshold (800) / No Match	0.189231	SP18_NP01_NEG_MSMS_PFP_Y-A1_01_11840-intensity-100-auto-charge-unknown-added Cmpd 228, -MS2(366.2548), 25.3-38.0eV, 7.5 min #433	366.255	454.07	1-	Negative	76896	25.3-38.0eV	Sirius	PubChem:(128575945)	null	C20H34FN3O2	[M - H]-	DYHQJNOMTSTKHO-UHFFFAOYSA-N	C1CCC(CC1)C(=O)N2CCC(CC2)NC(=O)CN3CCC(CC3)CF				Alkaloids	Tryptophan alkaloids	Tripeptides	Organic acids and derivatives	Carboxylic acids and derivatives	Amino acids, peptides, and analogues
471	Sirius	Below threshold (800) / No Match	Below threshold (800) / No Match	0.150433	SP18_NP01_NEG_MSMS_PFP_Y-A1_01_11840-intensity-100-auto-charge-unknown-added Cmpd 229, -MS2(366.2548), 25.3-38.0eV, 7.6 min #441	366.255	454.07	1-	Negative	76896	25.3-38.0eV	Sirius	PubChem:(128575945)	null	C20H34FN3O2	[M - H]-	DYHQJNOMTSTKHO-UHFFFAOYSA-N	C1CCC(CC1)C(=O)N2CCC(CC2)NC(=O)CN3CCC(CC3)CF				Alkaloids	Tryptophan alkaloids	Tripeptides	Organic acids and derivatives	Carboxylic acids and derivatives	Amino acids, peptides, and analogues
472	Sirius	Below threshold (800) / No Match	Below threshold (800) / No Match	0.171759	SP18_NP01_NEG_MSMS_PFP_Y-A1_01_11840-intensity-100-auto-charge-unknown-added Cmpd 230, -MS2(366.2548), 25.3-38.0eV, 7.7 min #444	366.255	454.07	1-	Negative	76896	25.3-38.0eV	Sirius	PubChem:(112049682)	null	C20H34FN3O2	[M - H]-	YRLPTFCHCIFGJH-UHFFFAOYSA-N	CCNC(=NCC(CCO)CC(C)C)NCC(C1=CC=C(C=C1)F)OC				Amino acids and Peptides	Small peptides	Tripeptides	Organic acids and derivatives	Carboxylic acids and derivatives	Amino acids, peptides, and analogues
473	Sirius	Below threshold (800) / No Match	Below threshold (800) / No Match	0.101034	SP18_NP01_NEG_MSMS_PFP_Y-A1_01_11840-intensity-100-auto-charge-unknown-added Cmpd 236, -MS2(390.2132), 25.8-38.7eV, 7.7 min #445	390.213	455.925	1-	Negative	32361	25.8-38.7eV	Sirius	PubChem:(68623186)	null	C17H34N3O5P	[M - H]-	QBYBUXLEVCHFFE-UHFFFAOYSA-N	CC(C)C(C(=O)NCC(=O)NCC(COP(=O)(C)C1CCCCC1)O)N				Fatty acids	Glycerophospholipids	N-acyl amines	Organic acids and derivatives	Carboxylic acids and derivatives	Amino acids, peptides, and analogues
474	Sirius	Below threshold (800) / No Match	Below threshold (800) / No Match	0.176747	SP18_NP01_NEG_MSMS_PFP_Y-A1_01_11840-intensity-100-auto-charge-unknown-added Cmpd 241, -MS2(653.4272), 31.7-47.5eV, 7.7 min #448	653.427	461.153	1-	Negative	65764	31.7-47.5eV	Sirius	COCONUT:(CNP0163657);Natural Products:(UNPD67542 UNPD43724);PubChem:(101915821);SuperNatural:(SN00360438 SN00288729)	null	C36H62O10	[M - H]-	DVAULYFTOYFPQV-UHFFFAOYSA-N	CC1(C2CCC3(C(C2(CCC1OC4C(C(C(C(O4)CO)O)O)O)C)CC(C5C3(CCC5C6(CC(C(O6)C(C)(C)O)O)C)C)O)C)C				Polyketides	Polyethers	Polyether ionophores	Organic oxygen compounds	Organooxygen compounds	Carbohydrates and carbohydrate conjugates
475	Sirius	Below threshold (800) / No Match	Below threshold (800) / No Match	0.124655	SP18_NP01_NEG_MSMS_PFP_Y-A1_01_11840-intensity-100-auto-charge-unknown-added Cmpd 242, -MS2(711.4646), 33.1-49.6eV, 7.9 min #459	711.465	473.845	1-	Negative	276719	33.1-49.6eV	Sirius	PubChem:(138297216);lipidblast:(XHQKJTWZSRYMJA-BENRWUELNA-N)	null	C39H68O11	[M - H]-	XKNLSBXAFJAULN-UHFFFAOYSA-N	CCCCCCC=CCCCCCCCC(=O)OCC(COC1C(C(C(C(O1)C(=O)O)O)O)O)OC(=O)CCCCCCCC=CCCCC				Terpenoids	Polyethers	Spirostane steroids	Lipids and lipid-like molecules	Prenol lipids	Triterpenoids
476	Sirius	Below threshold (800) / No Match	Below threshold (800) / No Match	0.366708	SP18_NP01_NEG_MSMS_PFP_Y-A1_01_11840-intensity-100-auto-charge-unknown-added Cmpd 246, -MS2(380.2701), 25.6-38.4eV, 8.2 min #478	380.27	491.856	1-	Negative	175934	25.6-38.4eV	Sirius	PubChem:(87721246)	null	C21H36FN3O2	[M - H]-	KOPASVSGURINJX-UHFFFAOYSA-N	CCCC(CCC)CNCCCCC(C(=O)NO)NC1=CC(=C(C=C1)F)C				Alkaloids	Small peptides	Tripeptides	Organic acids and derivatives	Carboxylic acids and derivatives	Amino acids, peptides, and analogues
477	Sirius	Below threshold (800) / No Match	Below threshold (800) / No Match	0.19055	SP18_NP01_NEG_MSMS_PFP_Y-A1_01_11840-intensity-100-auto-charge-unknown-added Cmpd 248, -MS2(739.4964), 33.7-50.6eV, 8.3 min #484	739.496	492.097	1-	Negative	131724	33.7-50.6eV	Sirius	PubChem:(138154529);lipidblast:(RBRIIYWJPNGCNA-ICFOKQHNNA-N)	null	C41H72O11	[M - H]-	FPYXTFQXXPOCER-UHFFFAOYSA-N	CCCCCCCCCCCCCCC(=O)OC(COC1C(C(C(C(O1)C(=O)O)O)O)O)COC(=O)CCCCCCCC=CCC=CCCCC				Polyketides	Polyethers	Polyether ionophores	Organic oxygen compounds	Organooxygen compounds	Carbohydrates and carbohydrate conjugates
478	Sirius	Below threshold (800) / No Match	Below threshold (800) / No Match	0.131684	SP18_NP01_NEG_MSMS_PFP_Y-A1_01_11840-intensity-100-auto-charge-unknown-added Cmpd 255, -MS2(364.2767), 25.3-37.9eV, 8.6 min #499	364.277	507.536	1-	Negative	95929	25.3-37.9eV	Sirius	PubChem:(9925356)	null	C24H35N3	[M - H]-	DEJAZWGUYLZZMP-UHFFFAOYSA-N	CCC1=CC(=CC=C1)N(C(C)C)C(=N)N(C2=CC=CC=C2C(C)C)C(C)C				Alkaloids	Tryptophan alkaloids	Tricyclic guanidine alkaloids	Benzenoids
479	Sirius	Below threshold (800) / No Match	Below threshold (800) / No Match	0.114125	SP18_NP01_NEG_MSMS_PFP_Y-A1_01_11840-intensity-100-auto-charge-unknown-added Cmpd 261, -MS2(376.2764), 25.5-38.3eV, 8.7 min #505	376.276	519.876	1-	Negative	16313	25.5-38.3eV	Sirius	PubChem:(45590926)	null	C25H35N3	[M - H]-	CLIWBZJIPKZITE-UHFFFAOYSA-N	CCCCN(CCCC)CCCN1C2=CC=CC=C2N=C1CC3=CC=CC=C3				Alkaloids	Tryptophan alkaloids	Carboline alkaloids	Benzenoids
480	Sirius	Below threshold (800) / No Match	Below threshold (800) / No Match	0.461677	SP18_NP01_NEG_MSMS_PFP_Y-A1_01_11840-intensity-100-auto-charge-unknown-added Cmpd 262, -MS2(763.5323), 34.4-51.6eV, 8.9 min #514	763.532	528.571	1-	Negative	10248	34.4-51.6eV	Sirius	PubChem:(122201456)	null	C41H72N6O5	[M + Cl]-	XMIIYOAXXXLKRF-UHFFFAOYSA-N	CC(C)CC(C(=O)N(C)C(CC(C)C)C(=O)N(C)C(C(C)C)C(=O)N(C)C(CC(C)C)C(=O)N(C)C(C(C)C)C(=O)NCCC1=CC=CC=C1)NC				Alkaloids	Sphingolipids	Cyclic peptides	Organic acids and derivatives	Carboxylic acids and derivatives	Amino acids, peptides, and analogues
481	Sirius	Below threshold (800) / No Match	Below threshold (800) / No Match	0.218996	SP18_NP01_NEG_MSMS_PFP_Y-A1_01_11840-intensity-100-auto-charge-unknown-added Cmpd 265, -MS2(751.5304), 34.0-51.1eV, 8.8 min #510	751.53	529.354	1-	Negative	140627	34.0-51.1eV	Sirius	COCONUT:(CNP0332433)	null	C50H72O5	[M - H]-	XMQHQSCSYZPBNB-UHFFFAOYSA-N	CCCCCCCC=CC(=O)OCC(=CC=CC(=CC=CC=C(C)C=CC=C(C)C=CC1C(=CC(CC1(C)C)O)C)C)C(=O)CC2=C(CC(CC2(C)C)O)C				Terpenoids	Triterpenoids	Friedelane triterpenoids	Benzenoids	Benzene and substituted derivatives
482	Sirius	Below threshold (800) / No Match	Below threshold (800) / No Match	0.293843	SP18_NP01_NEG_MSMS_PFP_Y-A1_01_11840-intensity-100-auto-charge-unknown-added Cmpd 267, -MS2(336.2454), 24.7-37.1eV, 8.9 min #516	336.245	537.297	Unknown-	Negative	28405	24.7-37.1eV	Sirius	PubChem:(112831625)	null	C19H35N3S	[M]-	BNLAXONUIAGLLR-UHFFFAOYSA-N	CC1=C(SC(=N1)C(C)(C)C)C(C)NC2CC(NC(C2)(C)C)(C)C				Alkaloids	Tryptophan alkaloids	Tricyclic guanidine alkaloids	Organoheterocyclic compounds	Heteroaromatic compounds
483	Sirius	Below threshold (800) / No Match	Below threshold (800) / No Match	0.108994	SP18_NP01_NEG_MSMS_PFP_Y-A1_01_11840-intensity-100-auto-charge-unknown-added Cmpd 269, -MS2(322.2297), 24.4-36.7eV, 8.8 min #513	322.23	538.141	1-	Negative	7577	24.4-36.7eV	Sirius	PubChem:(82201752)	null	C18H33N3S	[M - H]-	LCHUCBWEYPQVOY-UHFFFAOYSA-N	CCCCN(CCCC)C(CN1CCNCC1)C2=CC=CS2				Alkaloids	Lysine alkaloids	Polyamines	Organoheterocyclic compounds	Heteroaromatic compounds
484	Sirius	Below threshold (800) / No Match	Below threshold (800) / No Match	0.174217	SP18_NP01_NEG_MSMS_PFP_Y-A1_01_11840-intensity-100-auto-charge-unknown-added Cmpd 271, -MS2(378.2916), 25.6-38.3eV, 9.0 min #522	378.292	539.978	1-	Negative	18901	25.6-38.3eV	Sirius	PubChem:(23524480)	null	C19H37BN4O3	[M - H]-	XDYXZLBPUTWCKD-UHFFFAOYSA-N	[B]C(=O)CN(CC)CCN(CCN(CC)CC(=O)N(C)CCC)CC(=O)C				Alkaloids	Monoterpenoids	Tripeptides	Organic acids and derivatives	Carboxylic acids and derivatives	Carboxylic acid derivatives
485	Sirius	Below threshold (800) / No Match	Below threshold (800) / No Match	0.110213	SP18_NP01_NEG_MSMS_PFP_Y-A1_01_11840-intensity-100-auto-charge-unknown-added Cmpd 272, -MS2(378.2916), 25.6-38.3eV, 9.0 min #525	378.292	539.978	1-	Negative	18901	25.6-38.3eV	Sirius	PubChem:(126626859)	null	C25H37N3	[M - H]-	XRNBOCPCXWVTCH-UHFFFAOYSA-N	CCC(C)(C)C1=NC(=NC(=N1)C2=CC=CC(=C2)CCCC=C)C(C)(CC)CC				Alkaloids	Tryptophan alkaloids	Tricyclic guanidine alkaloids	Benzenoids
486	Sirius	Below threshold (800) / No Match	Below threshold (800) / No Match	0.138871	SP18_NP01_NEG_MSMS_PFP_Y-A1_01_11840-intensity-100-auto-charge-unknown-added Cmpd 276, -MS2(350.2593), 25.0-37.5eV, 9.2 min #534	350.259	551.585	1-	Negative	30125	25.0-37.5eV	Sirius	PubChem:(22278720)	3,6-diethyl-N-pentan-3-yl-5-(5,6,7,8-tetrahydronaphthalen-2-yl)pyrazin-2-amine	C23H33N3	[M - H]-	PTTKDXPJOCKCFI-UHFFFAOYSA-N	CCC1=C(N=C(C(=N1)NC(CC)CC)CC)C2=CC3=C(CCCC3)C=C2				Alkaloids	Tryptophan alkaloids	Tricyclic guanidine alkaloids	Organoheterocyclic compounds	Diazanaphthalenes	Benzodiazines
487	Sirius	Below threshold (800) / No Match	Below threshold (800) / No Match	0.143322	SP18_NP01_NEG_MSMS_PFP_Y-A1_01_11840-intensity-100-auto-charge-unknown-added Cmpd 278, -MS2(709.4835), 33.0-49.5eV, 9.2 min #535	709.484	551.59	1-	Negative	22360	33.0-49.5eV	Sirius	PubChem:(138238880);lipidblast:(CHFDNIHUOWNOHO-HDXUUTQWNA-N)	null	C40H70O10	[M - H]-	PRYKIHKZJSSINP-UHFFFAOYSA-N	CCCCCCCCC(=O)OCC(COC1C(C(C(C(O1)CO)O)O)O)OC(=O)CCCCCCCCC=CCC=CCC=CCCCCC				Polyketides	Polyethers	Polyether ionophores	Organic oxygen compounds	Organooxygen compounds	Carbohydrates and carbohydrate conjugates
488	Sirius	Below threshold (800) / No Match	Below threshold (800) / No Match	0.545043	SP18_NP01_NEG_MSMS_PFP_Y-A1_01_11840-intensity-100-auto-charge-unknown-added Cmpd 283, -MS2(591.4430), 30.2-45.3eV, 9.4 min #543	591.443	560.49	1-	Negative	12109	30.2-45.3eV	Sirius	PubChem:(52929566)	1-hexadecyl-2-tridecanoyl-glycero-3-phosphate	C32H65O7P	[M - H]-	VAPCDOPCGBLBLS-UHFFFAOYSA-N	CCCCCCCCCCCCCCCCOCC(COP(=O)(O)O)OC(=O)CCCCCCCCCCCC				Fatty acids	Glycerophospholipids	Glycerophosphates	Lipids and lipid-like molecules	Glycerophospholipids	Glycerophosphates
489	Sirius	Below threshold (800) / No Match	Below threshold (800) / No Match	0.0760044	SP18_NP01_NEG_MSMS_PFP_Y-A1_01_11840-intensity-100-auto-charge-unknown-added Cmpd 285, -MS2(662.4789), 31.9-47.8eV, 9.4 min #547	662.479	564.023	1-	Negative	14076	31.9-47.8eV	Sirius	PubChem:(139317525)	null	C37H65N3O7	[M - H]-	WNMZNCTVYZHHEJ-UHFFFAOYSA-N	CC1(CC(CC(N1)(C)C)C(=O)OC2CC(CC(C2)OC(=O)C3CC(N(C(C3)(C)C)OC)(C)C)OC(=O)C4CC(NC(C4)(C)C)(C)C)C				Amino acids and Peptides	Oligopeptides	Linear peptides	Organic acids and derivatives	Carboxylic acids and derivatives	Amino acids, peptides, and analogues
490	Sirius	Below threshold (800) / No Match	Below threshold (800) / No Match	0.0589898	SP18_NP01_NEG_MSMS_PFP_Y-A1_01_11840-intensity-100-auto-charge-unknown-added Cmpd 286, -MS2(723.4982), 33.4-50.0eV, 9.7 min #562	723.498	566.792	1-	Negative	12792	33.4-50.0eV	Sirius	PubChem:(66725712)	null	C48H69O3P	[M - H]-	NENMESQIFTWLEQ-UHFFFAOYSA-N	CC(C)(C)C1=CC=C(C=C1)C2=C(C=CC(=C2C(C)(C)C)P(C3=C(C(=C(C=C3)C(C)(C)C)C4=CC=C(C=C4)C(C)(C)C)C(C)(C)C)(O)(O)O)C(C)(C)C				Fatty acids	Glycerophospholipids	Glycerophosphates	Lipids and lipid-like molecules	Glycerophospholipids	Glycerophosphates
491	Sirius	Below threshold (800) / No Match	Below threshold (800) / No Match	0.332948	SP18_NP01_NEG_MSMS_PFP_Y-A1_01_11840-intensity-100-auto-charge-unknown-added Cmpd 289, -MS2(795.5064), 35.1-52.6eV, 9.5 min #553	795.506	572.166	1-	Negative	21821	35.1-52.6eV	Sirius	PubChem:(88287452)	null	C40H72N6O8S	[M - H]-	JAXJZJSMXSXKAQ-UHFFFAOYSA-N	CC(C)CC(C(=O)NC(CC(C)C)C(=O)NC(CC(C)C)C(=O)C=CS(=O)(=O)C=CC(=O)C(CC(C)C)NC(=O)C(CC(C)C)NC(=O)C(CC(C)C)N)N				Amino acids and Peptides	Small peptides	Tripeptides	Organic acids and derivatives	Carboxylic acids and derivatives	Amino acids, peptides, and analogues
492	Sirius	Below threshold (800) / No Match	Below threshold (800) / No Match	N/A	SP18_NP01_NEG_MSMS_PFP_Y-A1_01_11840-intensity-100-auto-charge-unknown-added Cmpd 291, -MS2(418.2429), 26.4-39.5eV, 9.6 min #556	418.243	573.415	1-	Negative	13479	26.4-39.5eV	Sirius	PubChem:(91295103)	null	C26H34N3P	[M - H]-	VEHBEPBPRLZBFE-UHFFFAOYSA-N	CCCCCCCCCC1=NNN=C1C2C3=CC=CC=C3C(=C2C4=C(C=CP4)C)C				Alkaloids	Tryptophan alkaloids	Pyridine alkaloids	Benzenoids	Benzene and substituted derivatives
493	Sirius	Below threshold (800) / No Match	Below threshold (800) / No Match	0.100802	SP18_NP01_NEG_MSMS_PFP_Y-A1_01_11840-intensity-100-auto-charge-unknown-added Cmpd 293, -MS2(336.2444), 24.7-37.1eV, 10.0 min #582	336.244	576.899	1-	Negative	15954	24.7-37.1eV	Sirius	PubChem:(71579885)	null	C22H31N3	[M - H]-	PCKKRBVZYNANNK-UHFFFAOYSA-N	C1CN(CCN1)CCCNCCC(C2=CC=CC=C2)C3=CC=CC=C3				Alkaloids	Tryptophan alkaloids	Tricyclic guanidine alkaloids	Organoheterocyclic compounds	Diazanaphthalenes	Benzodiazines
494	Sirius	Below threshold (800) / No Match	Below threshold (800) / No Match	0.458041	SP18_NP01_NEG_MSMS_PFP_Y-A1_01_11840-intensity-100-auto-charge-unknown-added Cmpd 297, -MS2(809.5228), 35.4-53.1eV, 9.7 min #565	809.523	581.699	1-	Negative	14060	35.4-53.1eV	Sirius	PubChem:(101584035)	null	C44H70N6O8	[M - H]-	HRPOQMBRHBZPNQ-UHFFFAOYSA-N	CC(=O)NC1CCCCC1C(=O)NC2CCCCC2C(=O)NC3CCCCC3C(=O)NC4CCCCC4C(=O)NC5CCCCC5C(=O)NC6CCCCC6C(=O)O				Amino acids and Peptides	Oligopeptides	Cyclic peptides	Organic acids and derivatives	Carboxylic acids and derivatives	Amino acids, peptides, and analogues
495	Sirius	Below threshold (800) / No Match	Below threshold (800) / No Match	0.159114	SP18_NP01_NEG_MSMS_PFP_Y-A1_01_11840-intensity-100-auto-charge-unknown-added Cmpd 299, -MS2(773.5115), 34.6-51.8eV, 9.9 min #573	773.511	591.051	1-	Negative	20864	34.6-51.8eV	Sirius	PubChem:(71294715)	null	C42H70N4O9	[M - H]-	UFOVLTAXCAWZRW-UHFFFAOYSA-N	CCC(C)C(C(CC(=O)N1CCCC1C(C(C)C(=O)OCC2=CC=CC=C2)OC)OC)N(C)C(=O)C(C(C)C)NC(=O)C(C(C)C)N(C)C(=O)OC(C)(C)C				Amino acids and Peptides	Oligopeptides	Depsipeptides	Organic acids and derivatives	Peptidomimetics	Depsipeptides
496	Sirius	Below threshold (800) / No Match	Below threshold (800) / No Match	0.0972549	SP18_NP01_NEG_MSMS_PFP_Y-A1_01_11840-intensity-100-auto-charge-unknown-added Cmpd 301, -MS2(390.2125), 25.8-38.7eV, 9.9 min #577	390.212	591.478	Unknown-	Negative	590	25.8-38.7eV	Sirius	PubChem:(68623186)	null	C17H34N3O5P	[M]-	QBYBUXLEVCHFFE-UHFFFAOYSA-N	CC(C)C(C(=O)NCC(=O)NCC(COP(=O)(C)C1CCCCC1)O)N				Fatty acids	Glycerophospholipids	N-acyl amines	Organic acids and derivatives	Carboxylic acids and derivatives	Amino acids, peptides, and analogues
497	Sirius	Below threshold (800) / No Match	Below threshold (800) / No Match	N/A	SP18_NP01_NEG_MSMS_PFP_Y-A1_01_11840-intensity-100-auto-charge-unknown-added Cmpd 304, -MS2(404.2276), 26.1-39.1eV, 10.0 min #583	404.228	600.357	Unknown-	Negative	2749	26.1-39.1eV	Sirius	PubChem:(123152271)	null	C23H33ClFN3	[M]-	ACJAOQZJONLNHL-UHFFFAOYSA-N	CC(C)CC1C2=C(CCN1CC3(CN(C3)CC(C)C)F)C4=C(N2)C=CC(=C4)Cl				Alkaloids	Tryptophan alkaloids	Carboline alkaloids	Organoheterocyclic compounds	Diazanaphthalenes	Benzodiazines
498	Sirius	Below threshold (800) / No Match	Below threshold (800) / No Match	N/A	SP18_NP01_NEG_MSMS_PFP_Y-A1_01_11840-intensity-100-auto-charge-unknown-added Cmpd 311, -MS2(709.4923), 33.0-49.5eV, 10.4 min #603	709.492	616.864	1-	Negative	7013	33.0-49.5eV	Sirius	PubChem:(44633748)	null	C35H70N2O12	[M - H]-	VPCADUKPDRCCSH-UHFFFAOYSA-N	CCCCCCCCCCCCCCCCCCC(C(=O)N(C)CC(C(C(C(CO)O)O)O)O)C(=O)N(C)CC(C(C(C(CO)O)O)O)O				Fatty acids	Sphingolipids	Sphingoid bases	Lipids and lipid-like molecules	Fatty Acyls	Fatty acyl glycosides
499	Sirius	Below threshold (800) / No Match	Below threshold (800) / No Match	0.116896	SP18_NP01_NEG_MSMS_PFP_Y-A1_01_11840-intensity-100-auto-charge-unknown-added Cmpd 312, -MS2(350.2589), 25.0-37.5eV, 10.3 min #597	350.259	618.229	1-	Negative	3324	25.0-37.5eV	Sirius	PubChem:(22278720)	3,6-diethyl-N-pentan-3-yl-5-(5,6,7,8-tetrahydronaphthalen-2-yl)pyrazin-2-amine	C23H33N3	[M - H]-	PTTKDXPJOCKCFI-UHFFFAOYSA-N	CCC1=C(N=C(C(=N1)NC(CC)CC)CC)C2=CC3=C(CCCC3)C=C2				Alkaloids	Guanidine alkaloids	Tricyclic guanidine alkaloids	Organoheterocyclic compounds	Diazanaphthalenes	Benzodiazines
500	Sirius	Below threshold (800) / No Match	Below threshold (800) / No Match	0.105268	SP18_NP01_NEG_MSMS_PFP_Y-A1_01_11840-intensity-100-auto-charge-unknown-added Cmpd 313, -MS2(350.2589), 25.0-37.5eV, 10.3 min #600	350.259	618.229	1-	Negative	3324	25.0-37.5eV	Sirius	PubChem:(68400110)	null	C23H33N3	[M - H]-	BEZXKAOSJWQCNW-UHFFFAOYSA-N	CCCCNC1CCC(CC1)C2=CC=C(C=C2)C3=NN=C(C=C3)C(C)C				Alkaloids	Guanidine alkaloids	Tricyclic guanidine alkaloids	Organoheterocyclic compounds	Diazanaphthalenes	Benzodiazines
501	Sirius	Below threshold (800) / No Match	Below threshold (800) / No Match	N/A	SP18_NP01_NEG_MSMS_PFP_Y-A1_01_11840-intensity-100-auto-charge-unknown-added Cmpd 314, -MS2(759.5688), 34.2-51.3eV, 10.4 min #604	759.569	622.037	1-	Negative	7996	34.2-51.3eV	Sirius	PubChem:(102455691)	null	C42H76N6O6	[M - H]-	ZIKFKOYUGWDOHI-UHFFFAOYSA-N	CCCCCCCCCCCCN1C=C(N=N1)COC(C2COC(O2)(C)C)C(C3COC(O3)(C)C)OCC4=CN(N=N4)CCCCCCCCCCCC				Amino acids and Peptides	Oligopeptides	Cyclic peptides	Organic acids and derivatives	Carboxylic acids and derivatives	Amino acids, peptides, and analogues
502	Sirius	Below threshold (800) / No Match	Below threshold (800) / No Match	N/A	SP18_NP01_NEG_MSMS_PFP_Y-A1_01_11840-intensity-100-auto-charge-unknown-added Cmpd 317, -MS2(684.5890), 32.4-48.6eV, 10.5 min #610	684.589	628.436	1-	Negative	15965	32.4-48.6eV	Sirius	PubChem:(117796926)	null	C39H79N3O6	[M - H]-	HQYSMPJJYBJPKU-UHFFFAOYSA-N	CCCCCCCCCCCCCCCCCCCCCCCCNC(=O)NC(CNC1CCCC(C(C1O)O)O)C(CC(CC)O)O				Fatty acids	Sphingolipids	Ceramides	Organic acids and derivatives	Carboxylic acids and derivatives	Amino acids, peptides, and analogues
503	Sirius	Below threshold (800) / No Match	Below threshold (800) / No Match	N/A	SP18_NP01_NEG_MSMS_PFP_Y-A1_01_11840-intensity-100-auto-charge-unknown-added Cmpd 319, -MS2(728.6124), 33.5-50.2eV, 10.6 min #613	728.612	633.663	1-	Negative	8036	33.5-50.2eV	Sirius	PubChem:(86744352)	null	C42H79N7O3	[M - H]-	OZWZANFVBQBJDL-UHFFFAOYSA-N	CC1(CC(CC(N1)(C)C)N(C2CC(NC(C2)(C)C)(C)C)C(=O)CC[N+](=CCC(=O)N(C3CC(NC(C3)(C)C)(C)C)C4CC(NC(C4)(C)C)(C)C)[O-])C				Fatty acids	Sphingolipids	Ceramides	Organic acids and derivatives	Carboxylic acids and derivatives	Amino acids, peptides, and analogues
504	Sirius	Below threshold (800) / No Match	Below threshold (800) / No Match	0.103996	SP18_NP01_NEG_MSMS_PFP_Y-A1_01_11840-intensity-100-auto-charge-unknown-added Cmpd 325, -MS2(712.6181), 33.1-49.7eV, 10.7 min #619	712.618	638.767	1-	Negative	8817	33.1-49.7eV	Sirius	PubChem:(138178906);lipidblast:(NZMDDAJRBLQRAC-BYWNAXHWNA-N)	null	C46H83NO4	[M - H]-	INUWIJGSPLKJDH-UHFFFAOYSA-N	CCCCCCCCCCCC=CCC=CCCCCCCCC(CC(=O)NC(CO)C(C=CCCC=CCCC=CCCCCCCC)O)O				Fatty acids	Sphingolipids	Ceramides	Lipids and lipid-like molecules	Sphingolipids	Ceramides
505	Sirius	Below threshold (800) / No Match	Below threshold (800) / No Match	N/A	SP18_NP01_NEG_MSMS_PFP_Y-A1_01_11840-intensity-100-auto-charge-unknown-added Cmpd 326, -MS2(418.2429), 26.4-39.5eV, 10.6 min #618	418.243	642.16	1-	Negative	4068	26.4-39.5eV	Sirius	PubChem:(91295103)	null	C26H34N3P	[M - H]-	VEHBEPBPRLZBFE-UHFFFAOYSA-N	CCCCCCCCCC1=NNN=C1C2C3=CC=CC=C3C(=C2C4=C(C=CP4)C)C				Alkaloids	Nicotinic acid alkaloids	Pyridine alkaloids	Benzenoids	Benzene and substituted derivatives
506	Sirius	Below threshold (800) / No Match	Below threshold (800) / No Match	N/A	SP18_NP01_NEG_MSMS_PFP_Y-A1_01_11840-intensity-100-auto-charge-unknown-added Cmpd 333, -MS2(404.2278), 26.1-39.1eV, 11.1 min #646	404.228	653.695	1-	Negative	3733	26.1-39.1eV	Sirius	PubChem:(123152271)	null	C23H33ClFN3	[M - H]-	ACJAOQZJONLNHL-UHFFFAOYSA-N	CC(C)CC1C2=C(CCN1CC3(CN(C3)CC(C)C)F)C4=C(N2)C=CC(=C4)Cl				Alkaloids	Tryptophan alkaloids	Simple indole alkaloids	Organic nitrogen compounds	Organonitrogen compounds	Amines
507	Sirius	Below threshold (800) / No Match	Below threshold (800) / No Match	N/A	SP18_NP01_NEG_MSMS_PFP_Y-A1_01_11840-intensity-100-auto-charge-unknown-added Cmpd 344, -MS2(404.2279), 26.1-39.1eV, 11.2 min #648	404.228	674.654	Unknown-	Negative	650	26.1-39.1eV	Sirius	PubChem:(123152271)	null	C23H33ClFN3	[M]-	ACJAOQZJONLNHL-UHFFFAOYSA-N	CC(C)CC1C2=C(CCN1CC3(CN(C3)CC(C)C)F)C4=C(N2)C=CC(=C4)Cl				Alkaloids	Tryptophan alkaloids	Quinazoline alkaloids	Organoheterocyclic compounds	Diazanaphthalenes	Benzodiazines
508	Sirius	Below threshold (800) / No Match	Below threshold (800) / No Match	0.187055	SP18_NP01_NEG_MSMS_PFP_Y-A1_01_11840-intensity-100-auto-charge-unknown-added Cmpd 349, -MS2(432.2582), 26.6-40.0eV, 11.5 min #667	432.258	686.273	1-	Negative	1127	26.6-40.0eV	Sirius	PubChem:(59121494 59121493)	2-[4-[2-(2,2-difluoroethenoxy)hydrazinyl]phenyl]ethyl-dihexylazanium	C22H37F2N3O	[M + Cl]-	MFTTXPMRGOQHDC-UHFFFAOYSA-N	CCCCCCN(CCCCCC)CCC1=CC=C(C=C1)NNOC=C(F)F				Alkaloids	Tryptophan alkaloids	Quinolizidine alkaloids	Organic acids and derivatives	Carboxylic acids and derivatives	Amino acids, peptides, and analogues
509	Sirius	Below threshold (800) / No Match	Below threshold (800) / No Match	0.69109	SP18_NP01_NEG_MSMS_PFP_Y-A1_01_11840-intensity-100-auto-charge-unknown-added Cmpd 350, -MS2(432.2582), 26.6-40.0eV, 11.5 min #669	432.258	686.273	1-	Negative	1127	26.6-40.0eV	Sirius	PubChem:(78891475)	null	C20H34F3N5O2	[M - H]-	BVBGMOHCZWHSBE-UHFFFAOYSA-N	C1CCCN(CC1)C(=O)CN2CCN(CC2)C(=O)NCC3CCN(C3)CC(F)(F)F				Alkaloids	Lysine alkaloids	Quinolizidine alkaloids	Organic acids and derivatives	Carboxylic acids and derivatives	Amino acids, peptides, and analogues
510	Sirius	Below threshold (800) / No Match	Below threshold (800) / No Match	0.12524	SP18_NP01_NEG_MSMS_PFP_Y-A1_01_11840-intensity-100-auto-charge-unknown-added Cmpd 361, -MS2(432.2582), 26.6-40.0eV, 11.7 min #679	432.258	701.521	Unknown-	Negative	376	26.6-40.0eV	Sirius	PubChem:(54222632)	null	C27H36N3P	[M]-	QDRDOGZGXVJZBU-UHFFFAOYSA-N	C1=CC(=CC=C1CCCN)P(C2=CC=C(C=C2)CCCN)C3=CC=C(C=C3)CCCN				Alkaloids	Nicotinic acid alkaloids	Pyridine alkaloids	Benzenoids	Benzene and substituted derivatives
511	Sirius	Below threshold (800) / No Match	Below threshold (800) / No Match	N/A	SP18_NP01_NEG_MSMS_PFP_Y-A1_01_11840-intensity-100-auto-charge-unknown-added Cmpd 363, -MS2(434.2367), 26.7-40.0eV, 11.8 min #685	434.237	708.903	Unknown-	Negative	404	26.7-40.0eV	Sirius	PubChem:(23029040)	4-[[4-[(2-chloro-5-fluorophenyl)methyl]piperidin-1-yl]methyl]-1-cyclohexyl-3-methyl-1,3-diazinan-2-one	C24H35ClFN3O	[M]-	FKSLYWYUDOIAGM-UHFFFAOYSA-N	CN1C(CCN(C1=O)C2CCCCC2)CN3CCC(CC3)CC4=C(C=CC(=C4)F)Cl				Alkaloids	Tryptophan alkaloids	Simple indole alkaloids	Organic nitrogen compounds	Organonitrogen compounds	Amines
512	Sirius	Below threshold (800) / No Match	Below threshold (800) / No Match	0.110534	SP18_NP01_NEG_MSMS_PFP_Y-A1_01_11840-intensity-100-auto-charge-unknown-added Cmpd 364, -MS2(434.2365), 26.7-40.0eV, 11.8 min #687	434.237	708.903	Unknown-	Negative	404	26.7-40.0eV	Sirius	PubChem:(59156331)	2-chloro-4,6-bis(4-hexylphenyl)-1,3,5-triazine	C27H34ClN3	[M]-	VKJHCAYITXEGMD-UHFFFAOYSA-N	CCCCCCC1=CC=C(C=C1)C2=NC(=NC(=N2)Cl)C3=CC=C(C=C3)CCCCCC				Alkaloids	Tryptophan alkaloids	Simple indole alkaloids	Organic nitrogen compounds	Organonitrogen compounds	Amines
513	Sirius	Below threshold (800) / No Match	Below threshold (800) / No Match	N/A	SP18_NP01_NEG_MSMS_PFP_Y-A1_01_11840-intensity-100-auto-charge-unknown-added Cmpd 366, -MS2(418.2423), 26.4-39.5eV, 11.9 min #690	418.242	711.759	Unknown-	Negative	719	26.4-39.5eV	Sirius	PubChem:(91295103)	null	C26H34N3P	[M]-	VEHBEPBPRLZBFE-UHFFFAOYSA-N	CCCCCCCCCC1=NNN=C1C2C3=CC=CC=C3C(=C2C4=C(C=CP4)C)C				Alkaloids	Nicotinic acid alkaloids	Pyridine alkaloids	Benzenoids	Benzene and substituted derivatives
514	Sirius	Below threshold (800) / No Match	Below threshold (800) / No Match	N/A	SP18_NP01_NEG_MSMS_PFP_Y-A1_01_11840-intensity-100-auto-charge-unknown-added Cmpd 367, -MS2(418.2427), 26.4-39.5eV, 11.7 min #681	418.243	711.768	Unknown-	Negative	730	26.4-39.5eV	Sirius	PubChem:(91295103)	null	C26H34N3P	[M]-	VEHBEPBPRLZBFE-UHFFFAOYSA-N	CCCCCCCCCC1=NNN=C1C2C3=CC=CC=C3C(=C2C4=C(C=CP4)C)C				Alkaloids	Nicotinic acid alkaloids	Pyridine alkaloids	Benzenoids	Benzene and substituted derivatives
515	Sirius	Below threshold (800) / No Match	Below threshold (800) / No Match	0.116214	SP18_NP01_NEG_MSMS_PFP_Y-A1_01_11840-intensity-100-auto-charge-unknown-added Cmpd 374, -MS2(920.7103), 38.1-57.1eV, 12.0 min #696	920.71	724.129	1-	Negative	3917	38.1-57.1eV	Sirius	lipidblast:(OBTGAZIRHVHYJS-RSDQWWOSNA-N)	PE 19:1_30:3	C54H100NO8P	[M - H]-	UHRAVUYZRYEIOU-UHFFFAOYSA-N	CCCCCCCCC\C=C/CCCCCCCC(=O)OCC(COP(O)(=O)OCCN)OC(=O)CCCCCCCCCCCCCC\C=C/C\C=C/C\C=C/CCCCCCC				Fatty acids	Glycerophospholipids	Glycerophosphoethanolamines	Lipids and lipid-like molecules	Glycerophospholipids	Glycerophosphoethanolamines
516	Sirius	Below threshold (800) / No Match	Below threshold (800) / No Match	0.116364	SP18_NP01_NEG_MSMS_PFP_Y-A1_01_11840-intensity-100-auto-charge-unknown-added Cmpd 375, -MS2(920.7103), 38.1-57.1eV, 12.1 min #700	920.71	724.129	1-	Negative	3917	38.1-57.1eV	Sirius	lipidblast:(OBTGAZIRHVHYJS-RSDQWWOSNA-N)	PE 19:1_30:3	C54H100NO8P	[M - H]-	UHRAVUYZRYEIOU-UHFFFAOYSA-N	CCCCCCCCC\C=C/CCCCCCCC(=O)OCC(COP(O)(=O)OCCN)OC(=O)CCCCCCCCCCCCCC\C=C/C\C=C/C\C=C/CCCCCCC				Fatty acids	Glycerophospholipids	Glycerophosphoethanolamines	Lipids and lipid-like molecules	Glycerophospholipids	Glycerophosphoethanolamines
517	Sirius	Below threshold (800) / No Match	Below threshold (800) / No Match	N/A	SP18_NP01_NEG_MSMS_PFP_Y-A1_01_11840-intensity-100-auto-charge-unknown-added Cmpd 379, -MS2(404.2279), 26.1-39.1eV, 12.2 min #709	404.228	733.664	Unknown-	Negative	369	26.1-39.1eV	Sirius	PubChem:(123152271)	null	C23H33ClFN3	[M]-	ACJAOQZJONLNHL-UHFFFAOYSA-N	CC(C)CC1C2=C(CCN1CC3(CN(C3)CC(C)C)F)C4=C(N2)C=CC(=C4)Cl				Alkaloids	Tryptophan alkaloids	Quinazoline alkaloids	Organoheterocyclic compounds	Diazanaphthalenes	Benzodiazines
518	Sirius	Below threshold (800) / No Match	Below threshold (800) / No Match	N/A	SP18_NP01_NEG_MSMS_PFP_Y-A1_01_11840-intensity-100-auto-charge-unknown-added Cmpd 380, -MS2(404.2281), 26.1-39.1eV, 12.2 min #711	404.228	733.664	Unknown-	Negative	369	26.1-39.1eV	Sirius	PubChem:(123152271)	null	C23H33ClFN3	[M]-	ACJAOQZJONLNHL-UHFFFAOYSA-N	CC(C)CC1C2=C(CCN1CC3(CN(C3)CC(C)C)F)C4=C(N2)C=CC(=C4)Cl				Alkaloids	Tryptophan alkaloids	Quinazoline alkaloids	Organoheterocyclic compounds	Diazanaphthalenes	Benzodiazines
519	Sirius	Below threshold (800) / No Match	Below threshold (800) / No Match	0.103593	SP18_NP01_NEG_MSMS_PFP_Y-A1_01_11840-intensity-100-auto-charge-unknown-added Cmpd 382, -MS2(908.7116), 37.8-56.7eV, 12.3 min #712	908.712	739.117	1-	Negative	6176	37.8-56.7eV	Sirius	PubChem:(138217320);lipidblast:(KDQIDIBZBYPPPX-GHISGJBJNA-N)	null	C53H100NO8P	[M - H]-	NDBIRALCGFXUNQ-UHFFFAOYSA-N	CCCCCCCCCCCCCCCCCCCCCCCCCC(=O)OCC(COP(=O)(O)OCCN)OC(=O)CCCCCCCCC=CCC=CCC=CCCCCC				Fatty acids	Glycerophospholipids	Glycerophosphoethanolamines	Lipids and lipid-like molecules	Glycerophospholipids	Glycerophosphoethanolamines
520	Sirius	Below threshold (800) / No Match	Below threshold (800) / No Match	0.11936	SP18_NP01_NEG_MSMS_PFP_Y-A1_01_11840-intensity-100-auto-charge-unknown-added Cmpd 383, -MS2(908.7116), 37.8-56.7eV, 12.3 min #715	908.712	739.117	1-	Negative	6176	37.8-56.7eV	Sirius	PubChem:(138217320);lipidblast:(KDQIDIBZBYPPPX-GHISGJBJNA-N)	null	C53H100NO8P	[M - H]-	NDBIRALCGFXUNQ-UHFFFAOYSA-N	CCCCCCCCCCCCCCCCCCCCCCCCCC(=O)OCC(COP(=O)(O)OCCN)OC(=O)CCCCCCCCC=CCC=CCC=CCCCCC				Fatty acids	Glycerophospholipids	Glycerophosphoethanolamines	Lipids and lipid-like molecules	Glycerophospholipids	Glycerophosphoethanolamines
521	Sirius	Below threshold (800) / No Match	Below threshold (800) / No Match	0.13066	SP18_NP01_NEG_MSMS_PFP_Y-A1_01_11840-intensity-100-auto-charge-unknown-added Cmpd 384, -MS2(908.7116), 37.8-56.7eV, 12.5 min #724	908.712	739.117	1-	Negative	6176	37.8-56.7eV	Sirius	PubChem:(138217320);lipidblast:(KDQIDIBZBYPPPX-GHISGJBJNA-N)	null	C53H100NO8P	[M - H]-	NDBIRALCGFXUNQ-UHFFFAOYSA-N	CCCCCCCCCCCCCCCCCCCCCCCCCC(=O)OCC(COP(=O)(O)OCCN)OC(=O)CCCCCCCCC=CCC=CCC=CCCCCC				Fatty acids	Glycerophospholipids	Glycerophosphoethanolamines	Lipids and lipid-like molecules	Glycerophospholipids	Glycerophosphoethanolamines
522	Sirius	Below threshold (800) / No Match	Below threshold (800) / No Match	0.189162	SP18_NP01_NEG_MSMS_PFP_Y-A1_01_11840-intensity-100-auto-charge-unknown-added Cmpd 389, -MS2(936.7390), 38.5-57.7eV, 12.6 min #730	936.739	752.456	1-	Negative	2894	38.5-57.7eV	Sirius	PubChem:(86643552)	null	C56H103NO7	[M + Cl]-	YKILPGDYBUVKKJ-UHFFFAOYSA-N	CCCCCCCCC=CCCCCCCCCOCC(C[N+](C)(C)CCCCC(=O)OCCC(=O)CCC(=O)CCC(=O)C)OCCCCCCCCC=CCCCCCCCC				Fatty acids	Sphingolipids	Ceramides	Lipids and lipid-like molecules	Sphingolipids
523	Sirius	Below threshold (800) / No Match	Below threshold (800) / No Match	0.125781	SP18_NP01_NEG_MSMS_PFP_Y-A1_01_11840-intensity-100-auto-charge-unknown-added Cmpd 392, -MS2(922.7264), 38.1-57.2eV, 12.6 min #729	922.726	757.945	1-	Negative	5874	38.1-57.2eV	Sirius	PubChem:(134726472 134726473)	null	C55H101NO7	[M + Cl]-	DFISCISFUTWRCQ-UHFFFAOYSA-O	CCCCCCCCCCCCCCC=CCCCCCCCCCC(=O)OCC(COCCC(C(=O)O)[N+](C)(C)C)OC(=O)CCCCCC=CC=CCCCCCCCCC				Fatty acids	Sphingolipids	Ceramides	Lipids and lipid-like molecules	Sphingolipids	Glycosphingolipids
524	Sirius	Below threshold (800) / No Match	Below threshold (800) / No Match	0.152978	SP18_NP01_NEG_MSMS_PFP_Y-A1_01_11840-intensity-100-auto-charge-unknown-added Cmpd 393, -MS2(922.7264), 38.1-57.2eV, 12.5 min #727	922.726	758.035	1-	Negative	5965	38.1-57.2eV	Sirius	PubChem:(138257717);lipidblast:(JAOCEWARPFOCCO-KFLYAOHFNA-N)	null	C54H102NO8P	[M - H]-	RYLOATYSNZDIMO-UHFFFAOYSA-N	CCCCCCCCCCCCCCCCCCCCCCCCCCC(=O)OCC(COP(=O)(O)OCCN)OC(=O)CCCCCCCCC=CCC=CCC=CCCCCC				Fatty acids	Glycerophospholipids	Glycerophosphoethanolamines	Lipids and lipid-like molecules	Glycerophospholipids	Glycerophosphoethanolamines
525	Sirius	Below threshold (800) / No Match	Below threshold (800) / No Match	N/A	SP18_NP01_NEG_MSMS_PFP_Y-A1_01_11840-intensity-100-auto-charge-unknown-added Cmpd 397, -MS2(418.2418), 26.4-39.5eV, 12.8 min #744	418.242	767.625	1-	Negative	1566	26.4-39.5eV	Sirius	PubChem:(91295103)	null	C26H34N3P	[M - H]-	VEHBEPBPRLZBFE-UHFFFAOYSA-N	CCCCCCCCCC1=NNN=C1C2C3=CC=CC=C3C(=C2C4=C(C=CP4)C)C				Alkaloids	Tryptophan alkaloids	Pyridine alkaloids	Benzenoids	Benzene and substituted derivatives
526	Sirius	Below threshold (800) / No Match	Below threshold (800) / No Match	0.131978	SP18_NP01_NEG_MSMS_PFP_Y-A1_01_11840-intensity-100-auto-charge-unknown-added Cmpd 400, -MS2(922.7261), 38.2-57.3eV, 12.9 min #750	922.726	773.01	1-	Negative	3867	38.2-57.3eV	Sirius	PubChem:(134726472 134726473)	null	C55H101NO7	[M + Cl]-	DFISCISFUTWRCQ-UHFFFAOYSA-O	CCCCCCCCCCCCCCC=CCCCCCCCCCC(=O)OCC(COCCC(C(=O)O)[N+](C)(C)C)OC(=O)CCCCCC=CC=CCCCCCCCCC				Fatty acids	Sphingolipids	Ceramides	Lipids and lipid-like molecules	Sphingolipids	Glycosphingolipids
527	Sirius	Below threshold (800) / No Match	Below threshold (800) / No Match	N/A	SP18_NP01_NEG_MSMS_PFP_Y-A1_01_11840-intensity-100-auto-charge-unknown-added Cmpd 401, -MS2(418.2433), 26.4-39.5eV, 12.9 min #747	418.243	773.263	1-	Negative	510	26.4-39.5eV	Sirius	PubChem:(91295103)	null	C26H34N3P	[M - H]-	VEHBEPBPRLZBFE-UHFFFAOYSA-N	CCCCCCCCCC1=NNN=C1C2C3=CC=CC=C3C(=C2C4=C(C=CP4)C)C				Alkaloids	Nicotinic acid alkaloids	Pyridine alkaloids	Benzenoids	Benzene and substituted derivatives
528	Sirius	Below threshold (800) / No Match	Below threshold (800) / No Match	0.168131	SP18_NP01_NEG_MSMS_PFP_Y-A1_01_11840-intensity-100-auto-charge-unknown-added Cmpd 403, -MS2(936.7403), 38.5-57.7eV, 13.0 min #753	936.74	776.919	1-	Negative	3871	38.5-57.7eV	Sirius	lipidblast:(TYWBELYONHQTSA-ZBBZKZDANA-N)	PE 26:0_24:3	C55H104NO8P	[M - H]-	FPSDDBCJNOMGJI-UHFFFAOYSA-N	CCCCCCCCCCCCCCCCCCCCCCCCCC(=O)OCC(COP(O)(=O)OCCN)OC(=O)CCCCCCCC\C=C/C\C=C/C\C=C/CCCCCCC				Fatty acids	Glycerophospholipids	Glycerophosphoethanolamines	Lipids and lipid-like molecules	Glycerophospholipids	Glycerophosphoethanolamines
529	Sirius	Below threshold (800) / No Match	Below threshold (800) / No Match	N/A	SP18_NP01_NEG_MSMS_PFP_Y-A1_01_11840-intensity-100-auto-charge-unknown-added Cmpd 414, -MS2(404.2274), 26.1-39.1eV, 13.3 min #774	404.227	801.491	Unknown-	Negative	440	26.1-39.1eV	Sirius	PubChem:(123152271)	null	C23H33ClFN3	[M]-	ACJAOQZJONLNHL-UHFFFAOYSA-N	CC(C)CC1C2=C(CCN1CC3(CN(C3)CC(C)C)F)C4=C(N2)C=CC(=C4)Cl				Alkaloids	Tryptophan alkaloids	Quinazoline alkaloids	Organoheterocyclic compounds	Diazanaphthalenes	Benzodiazines
530	Sirius	Below threshold (800) / No Match	Below threshold (800) / No Match	0.131943	SP18_NP02_NEG_MSMS_PFP_Y-A2_01_11841-intensity-100-auto-charge-unknown-added Cmpd 1, -MS2(272.9547), 22.9-34.4eV, 0.5 min #30	272.955	28.8655	1-	Negative	49981	22.9-34.4eV	Sirius	PubChem:(116852791)	null	C8H8ClFO3S	[M + Cl]-	YPAQZNGGHDEAEI-UHFFFAOYSA-N	C1=CC(=C(C=C1S(=O)(=O)CCO)Cl)F				Shikimates and Phenylpropanoids	Phenolic acids (C6-C1)	Simple phenolic acids	Benzenoids	Benzene and substituted derivatives	Benzenesulfonyl compounds
531	Sirius	Below threshold (800) / No Match	Below threshold (800) / No Match	N/A	SP18_NP02_NEG_MSMS_PFP_Y-A2_01_11841-intensity-100-auto-charge-unknown-added Cmpd 110, -MS2(352.2015), 25.0-37.6eV, 4.0 min #233	352.201	242.591	1-	Negative	3290	25.0-37.6eV	Sirius	PubChem:(70876609)	null	C15H27BN4O5	[M - H]-	DCKIUKURZILZEG-UHFFFAOYSA-N	B(C1CCCN1C(=O)C2CCCN2C(=O)C(C)NC(=O)C(C)N)(O)O				Amino acids and Peptides	Small peptides	Tripeptides	Organic acids and derivatives	Carboxylic acids and derivatives	Amino acids, peptides, and analogues
532	Sirius	Below threshold (800) / No Match	Below threshold (800) / No Match	N/A	SP18_NP02_NEG_MSMS_PFP_Y-A2_01_11841-intensity-100-auto-charge-unknown-added Cmpd 111, -MS2(352.2015), 25.0-37.6eV, 4.1 min #238	352.201	242.591	1-	Negative	3290	25.0-37.6eV	Sirius	PubChem:(70876609)	null	C15H27BN4O5	[M - H]-	DCKIUKURZILZEG-UHFFFAOYSA-N	B(C1CCCN1C(=O)C2CCCN2C(=O)C(C)NC(=O)C(C)N)(O)O				Amino acids and Peptides	Small peptides	Tripeptides	Organic acids and derivatives	Carboxylic acids and derivatives	Amino acids, peptides, and analogues
533	Sirius	Below threshold (800) / No Match	Below threshold (800) / No Match	0.125025	SP18_NP02_NEG_MSMS_PFP_Y-A2_01_11841-intensity-100-auto-charge-unknown-added Cmpd 113, -MS2(366.2101), 25.3-38.0eV, 4.1 min #239	366.21	244.522	1-	Negative	3628	25.3-38.0eV	Sirius	PubChem:(111501469)	null	C15H28F3N5O2	[M - H]-	QNNCKUIAXYAWID-UHFFFAOYSA-N	CCNC(=NCC(=O)N(C)CC(F)(F)F)N(C)CC(=O)NC(C)(C)C				Alkaloids	Ornithine alkaloids	Pyrrolidine alkaloids	Organic acids and derivatives	Carboxylic acids and derivatives	Amino acids, peptides, and analogues
534	Sirius	Below threshold (800) / No Match	Below threshold (800) / No Match	N/A	SP18_NP02_NEG_MSMS_PFP_Y-A2_01_11841-intensity-100-auto-charge-unknown-added Cmpd 116, -MS2(352.2005), 25.0-37.6eV, 4.1 min #241	352.2	248.839	1-	Negative	4832	25.0-37.6eV	Sirius	PubChem:(70876609)	null	C15H27BN4O5	[M - H]-	DCKIUKURZILZEG-UHFFFAOYSA-N	B(C1CCCN1C(=O)C2CCCN2C(=O)C(C)NC(=O)C(C)N)(O)O				Fatty acids	Small peptides	Tripeptides	Organic acids and derivatives	Carboxylic acids and derivatives	Amino acids, peptides, and analogues
535	Sirius	Below threshold (800) / No Match	Below threshold (800) / No Match	0.751707	SP18_NP02_NEG_MSMS_PFP_Y-A2_01_11841-intensity-100-auto-charge-unknown-added Cmpd 118, -MS2(366.2085), 25.3-38.0eV, 4.3 min #247	366.208	254.993	1-	Negative	4939	25.3-38.0eV	Sirius	PubChem:(136054260)	null	C18H25BN6O2	[M - H]-	FBQDLNZCBNERFM-UHFFFAOYSA-N	[B]NC(=O)N1CCCC(C1)C2=NC3=C(C(=NN3C4CCCCC4)C)C(=O)N2				Alkaloids	Small peptides	Tripeptides	Organoheterocyclic compounds	Diazines	Pyrimidines and pyrimidine derivatives
536	Sirius	Below threshold (800) / No Match	Below threshold (800) / No Match	0.0953054	SP18_NP02_NEG_MSMS_PFP_Y-A2_01_11841-intensity-100-auto-charge-unknown-added Cmpd 122, -MS2(336.2067), 24.7-37.1eV, 4.5 min #259	336.207	266.784	1-	Negative	6046	24.7-37.1eV	Sirius	PubChem:(101610749)	null	C20H31NO	[M + Cl]-	UTPPDDBVGPKCOB-UHFFFAOYSA-N	C1CCC(CC1)N(C2CCCCC2)C(CO)C3=CC=CC=C3				Fatty acids	Fatty amides	N-acyl amines	Lipids and lipid-like molecules
537	Sirius	Below threshold (800) / No Match	Below threshold (800) / No Match	0.31656	SP18_NP02_NEG_MSMS_PFP_Y-A2_01_11841-intensity-100-auto-charge-unknown-added Cmpd 125, -MS2(366.2101), 25.3-38.0eV, 4.4 min #255	366.21	267.322	1-	Negative	7044	25.3-38.0eV	Sirius	PubChem:(111501469)	null	C15H28F3N5O2	[M - H]-	QNNCKUIAXYAWID-UHFFFAOYSA-N	CCNC(=NCC(=O)N(C)CC(F)(F)F)N(C)CC(=O)NC(C)(C)C				Alkaloids	Ornithine alkaloids	Polyamines	Organic acids and derivatives	Carboxylic acids and derivatives	Amino acids, peptides, and analogues
538	Sirius	Below threshold (800) / No Match	Below threshold (800) / No Match	0.113329	SP18_NP02_NEG_MSMS_PFP_Y-A2_01_11841-intensity-100-auto-charge-unknown-added Cmpd 126, -MS2(380.2129), 25.6-38.4eV, 4.4 min #256	380.213	267.901	1-	Negative	4346	25.6-38.4eV	Sirius	PubChem:(53321546);PubMed	null	C15H27N9O3	[M - H]-	PBQGKQNZFXGEFF-UHFFFAOYSA-N	CN(C1CN=C(NC1=O)NC(=O)N)C(=O)CC(CCCN2CCN=C2N)N				Alkaloids	Small peptides	Tripeptides	Organic acids and derivatives	Carboxylic acids and derivatives	Amino acids, peptides, and analogues
539	Sirius	Below threshold (800) / No Match	Below threshold (800) / No Match	0.156388	SP18_NP02_NEG_MSMS_PFP_Y-A2_01_11841-intensity-100-auto-charge-unknown-added Cmpd 127, -MS2(380.2129), 25.6-38.4eV, 4.4 min #258	380.213	267.901	1-	Negative	4346	25.6-38.4eV	Sirius	PubChem:(53321546);PubMed	null	C15H27N9O3	[M - H]-	PBQGKQNZFXGEFF-UHFFFAOYSA-N	CN(C1CN=C(NC1=O)NC(=O)N)C(=O)CC(CCCN2CCN=C2N)N				Amino acids and Peptides	Small peptides	Tripeptides	Organic acids and derivatives	Carboxylic acids and derivatives	Amino acids, peptides, and analogues
540	Sirius	Below threshold (800) / No Match	Below threshold (800) / No Match	0.0876061	SP18_NP02_NEG_MSMS_PFP_Y-A2_01_11841-intensity-100-auto-charge-unknown-added Cmpd 129, -MS2(380.2193), 25.6-38.4eV, 4.5 min #264	380.219	276.026	1-	Negative	5240	25.6-38.4eV	Sirius	PubChem:(129111476)	null	C24H31NO3	[M - H]-	BHRFKBXAJXLDTG-UHFFFAOYSA-N	C1CC(=O)N(C1C=CCCCC#CC2=CC=CC=C2)CCCCCCC(=O)O				Fatty acids	Meroterpenoids	Spriromeroterpenoids	Benzenoids	Phenols	1-hydroxy-2-unsubstituted benzenoids
541	Sirius	Below threshold (800) / No Match	Below threshold (800) / No Match	N/A	SP18_NP02_NEG_MSMS_PFP_Y-A2_01_11841-intensity-100-auto-charge-unknown-added Cmpd 130, -MS2(380.2193), 25.6-38.4eV, 4.6 min #267	380.219	276.026	1-	Negative	5240	25.6-38.4eV	Sirius	PubChem:(90113451)	null	C15H30B3F3O3	[M + Cl]-	LCBVERIVBTYOTE-UHFFFAOYSA-N	B1(OB(OB(O1)CCCCCF)CCCCCF)CCCCCF				Fatty acids	Monoterpenoids	Pinane monoterpenoids	Organic acids and derivatives	Carboxylic acids and derivatives	Monocarboxylic acids and derivatives
542	Sirius	Below threshold (800) / No Match	Below threshold (800) / No Match	N/A	SP18_NP02_NEG_MSMS_PFP_Y-A2_01_11841-intensity-100-auto-charge-unknown-added Cmpd 132, -MS2(352.2011), 25.0-37.6eV, 4.5 min #262	352.201	282.302	1-	Negative	10404	25.0-37.6eV	Sirius	PubChem:(70876609)	null	C15H27BN4O5	[M - H]-	DCKIUKURZILZEG-UHFFFAOYSA-N	B(C1CCCN1C(=O)C2CCCN2C(=O)C(C)NC(=O)C(C)N)(O)O				Amino acids and Peptides	Small peptides	Tripeptides	Organic acids and derivatives	Carboxylic acids and derivatives	Amino acids, peptides, and analogues
543	Sirius	Below threshold (800) / No Match	Below threshold (800) / No Match	0.291339	SP18_NP02_NEG_MSMS_PFP_Y-A2_01_11841-intensity-100-auto-charge-unknown-added Cmpd 135, -MS2(394.2124), 25.9-38.8eV, 4.7 min #274	394.212	283.792	1-	Negative	3593	25.9-38.8eV	Sirius	PubChem:(90521415)	null	C23H29N3O3	[M - H]-	MWSGGGKRGOHEIA-UHFFFAOYSA-N	CCCCOC1=CC=C(C=C1)C(=O)NCC2CCN(CC2)C(=O)C3=CN=CC=C3				Alkaloids	Tryptophan alkaloids	Corynanthe type	Organic acids and derivatives	Carboxylic acids and derivatives	Amino acids, peptides, and analogues
544	Sirius	Below threshold (800) / No Match	Below threshold (800) / No Match	N/A	SP18_NP02_NEG_MSMS_PFP_Y-A2_01_11841-intensity-100-auto-charge-unknown-added Cmpd 136, -MS2(394.2124), 25.9-38.8eV, 4.7 min #276	394.212	283.792	1-	Negative	3593	25.9-38.8eV	Sirius	PubChem:(89527328)	null	C20H28BF3N2O2	[M - H]-	OVBMHUUKZXQLHI-UHFFFAOYSA-N	[B]CCCCC(C1CC(C1)NCCCC2=CC=C(C=C2)C(F)(F)F)(C(=O)O)N				Terpenoids	Steroids	Pinane monoterpenoids	Organic acids and derivatives	Carboxylic acids and derivatives	Amino acids, peptides, and analogues
545	Sirius	Below threshold (800) / No Match	Below threshold (800) / No Match	0.158509	SP18_NP02_NEG_MSMS_PFP_Y-A2_01_11841-intensity-100-auto-charge-unknown-added Cmpd 140, -MS2(350.2066), 25.0-37.5eV, 5.1 min #294	350.207	294.31	1-	Negative	10397	25.0-37.5eV	Sirius	PubChem:(59435277)	6-amino-2-[[2-amino-5-(diaminomethylideneamino)pentanoyl]amino]-N-methylhexanamide	C13H29N7O2	[M + Cl]-	QJNWPIQWIDFGOO-UHFFFAOYSA-N	CNC(=O)C(CCCCN)NC(=O)C(CCCN=C(N)N)N				Alkaloids	Small peptides	Tripeptides	Organic acids and derivatives	Carboxylic acids and derivatives	Amino acids, peptides, and analogues
546	Sirius	Below threshold (800) / No Match	Below threshold (800) / No Match	N/A	SP18_NP02_NEG_MSMS_PFP_Y-A2_01_11841-intensity-100-auto-charge-unknown-added Cmpd 142, -MS2(404.1913), 26.1-39.1eV, 4.8 min #277	404.191	298.684	1-	Negative	3494	26.1-39.1eV	Sirius	PubChem:(102409508)	null	C21H32N3OPS	[M - H]-	ROIKLQAYKOJIFR-UHFFFAOYSA-N	C1=CC=NC(=C1)P(=O)(C2=CC=CC=N2)NCCCCCCCCCCCS				Fatty acids	Fatty amides	N-acyl amines	Organoheterocyclic compounds	Azacyclic compounds
547	Sirius	Below threshold (800) / No Match	Below threshold (800) / No Match	N/A	SP18_NP02_NEG_MSMS_PFP_Y-A2_01_11841-intensity-100-auto-charge-unknown-added Cmpd 143, -MS2(404.1913), 26.1-39.1eV, 4.8 min #279	404.191	298.684	1-	Negative	3494	26.1-39.1eV	Sirius	PubChem:(123807343)	null	C21H33ClFNO	[M + Cl]-	DAHUFDBDOIDPQF-UHFFFAOYSA-N	CCCCC(CCCC(C)CC)C(C)C(=O)NC1=CC(=C(C=C1)F)Cl				Alkaloids	Steroids	Isoquinoline alkaloids	Benzenoids	Benzene and substituted derivatives	Halobenzenes
548	Sirius	Below threshold (800) / No Match	Below threshold (800) / No Match	0.284377	SP18_NP02_NEG_MSMS_PFP_Y-A2_01_11841-intensity-100-auto-charge-unknown-added Cmpd 145, -MS2(765.4103), 34.4-51.6eV, 4.6 min #270	765.41	304.001	1-	Negative	7450	34.4-51.6eV	Sirius	PubChem:(89330263)	null	C34H62N4O15	[M - H]-	OFWCRXHHSJVIAE-UHFFFAOYSA-N	CC(C(OCCCCC(=O)NC(CCCCNC(=O)CCCCOC1C(C(C(C(O1)CO)O)O)NC(=O)C)C(=O)C)OC(CO)C(CO)O)NC(=O)C				Amino acids and Peptides	Aminosugars and aminoglycosides	Linear peptides	Organic acids and derivatives	Carboxylic acids and derivatives	Amino acids, peptides, and analogues
549	Sirius	Below threshold (800) / No Match	Below threshold (800) / No Match	N/A	SP18_NP02_NEG_MSMS_PFP_Y-A2_01_11841-intensity-100-auto-charge-unknown-added Cmpd 148, -MS2(366.2169), 25.3-38.0eV, 5.3 min #307	366.217	315.171	1-	Negative	25574	25.3-38.0eV	Sirius	PubChem:(9907267)	null	C16H29BN4O5	[M - H]-	KMBBVEKHVLCENO-UHFFFAOYSA-N	B(C1CCCN1C(=O)C(C(C)C)NC(=O)C2CCCN2C(=O)CN)(O)O				Amino acids and Peptides	Small peptides	Tripeptides	Organic acids and derivatives	Carboxylic acids and derivatives	Amino acids, peptides, and analogues
550	Sirius	Below threshold (800) / No Match	Below threshold (800) / No Match	0.0919253	SP18_NP02_NEG_MSMS_PFP_Y-A2_01_11841-intensity-100-auto-charge-unknown-added Cmpd 154, -MS2(366.2171), 25.3-38.0eV, 5.4 min #312	366.217	326.316	1-	Negative	26944	25.3-38.0eV	Sirius	PubChem:(129887181)	null	C21H33NO2	[M + Cl]-	LRHQUYRHDUQBTJ-UHFFFAOYSA-N	CCCCCC=CCC=CCC=CCC=CCCCC(=O)NC=O				Fatty acids	Fatty amides	N-acyl amines	Lipids and lipid-like molecules
551	Sirius	Below threshold (800) / No Match	Below threshold (800) / No Match	N/A	SP18_NP02_NEG_MSMS_PFP_Y-A2_01_11841-intensity-100-auto-charge-unknown-added Cmpd 155, -MS2(366.2171), 25.3-38.0eV, 5.4 min #315	366.217	326.316	1-	Negative	26944	25.3-38.0eV	Sirius	PubChem:(9907267)	null	C16H29BN4O5	[M - H]-	KMBBVEKHVLCENO-UHFFFAOYSA-N	B(C1CCCN1C(=O)C(C(C)C)NC(=O)C2CCCN2C(=O)CN)(O)O				Amino acids and Peptides	Small peptides	Tripeptides	Organic acids and derivatives	Carboxylic acids and derivatives	Amino acids, peptides, and analogues
552	Sirius	Below threshold (800) / No Match	Below threshold (800) / No Match	0.119917	SP18_NP02_NEG_MSMS_PFP_Y-A2_01_11841-intensity-100-auto-charge-unknown-added Cmpd 157, -MS2(380.2322), 25.6-38.4eV, 5.4 min #316	380.232	330.136	1-	Negative	16507	25.6-38.4eV	Sirius	PubChem:(9355291)	null	C18H31N5O4	[M - H]-	FMBFBKUPAIQNDU-UHFFFAOYSA-N	CCCCNC(=O)CN1C(=O)C(=C(N(C1=O)CCCC)N)N2CCOCC2				Carbohydrates	Nucleosides	Tripeptides	Organic acids and derivatives	Carboxylic acids and derivatives	Amino acids, peptides, and analogues
553	Sirius	Below threshold (800) / No Match	Below threshold (800) / No Match	N/A	SP18_NP02_NEG_MSMS_PFP_Y-A2_01_11841-intensity-100-auto-charge-unknown-added Cmpd 159, -MS2(695.4018), 32.7-49.0eV, 5.2 min #304	695.402	333.306	1-	Negative	18165	32.7-49.0eV	Sirius	PubChem:(15945895)	(2R)-2-[[(2S)-1-[(2S,3aS,7aS)-1-[(2R)-2-amino-5-(diaminomethylideneamino)pentanoyl]-2,3,3a,4,5,6,7,7a-octahydroindole-2-carbonyl]pyrrolidine-2-carbonyl]amino]-N-[(2S)-1-amino-1-oxo-3-phenylpropan-2-yl]pentanediamide	C34H52N10O6	[M - H]-	CHIBWMLQJNGEEZ-UHFFFAOYSA-N	C1CCC2C(C1)CC(N2C(=O)C(CCCN=C(N)N)N)C(=O)N3CCCC3C(=O)NC(CCC(=O)N)C(=O)NC(CC4=CC=CC=C4)C(=O)N				Amino acids and Peptides	Oligopeptides	Tripeptides	Organic acids and derivatives	Carboxylic acids and derivatives	Amino acids, peptides, and analogues
554	Sirius	Below threshold (800) / No Match	Below threshold (800) / No Match	0.214964	SP18_NP02_NEG_MSMS_PFP_Y-A2_01_11841-intensity-100-auto-charge-unknown-added Cmpd 160, -MS2(695.4018), 32.7-49.0eV, 5.3 min #309	695.402	333.306	1-	Negative	18165	32.7-49.0eV	Sirius	PubChem:(18727484 57528594 59885615)	N-[4-[3-(1,7-diphenylheptan-4-ylcarbamoyl)piperidin-1-yl]-3-hydroxy-1-phenylbutan-2-yl]quinoline-6-carboxamide	C45H52N4O3	[M - H]-	COTSDCUXZIFIJN-UHFFFAOYSA-N	C1CC(CN(C1)CC(C(CC2=CC=CC=C2)NC(=O)C3=CC4=C(C=C3)N=CC=C4)O)C(=O)NC(CCCC5=CC=CC=C5)CCCC6=CC=CC=C6				Alkaloids	Tryptophan alkaloids	Quinolizidine alkaloids	Organic acids and derivatives	Carboxylic acids and derivatives	Amino acids, peptides, and analogues
555	Sirius	Below threshold (800) / No Match	Below threshold (800) / No Match	N/A	SP18_NP02_NEG_MSMS_PFP_Y-A2_01_11841-intensity-100-auto-charge-unknown-added Cmpd 164, -MS2(336.2097), 24.7-37.1eV, 5.2 min #303	336.21	335.794	1-	Negative	61222	24.7-37.1eV	Sirius	PubChem:(107257358)	null	C15H29F2N3O3	[M - H]-	RQAAAISCIKOTAP-UHFFFAOYSA-N	CC(CC1COCCN1)NCC(CNC(=O)OC(C)(C)C)(F)F				Alkaloids	Lysine alkaloids	Quinolizidine alkaloids	Organic acids and derivatives	Carboxylic acids and derivatives	Amino acids, peptides, and analogues
556	Sirius	Below threshold (800) / No Match	Below threshold (800) / No Match	N/A	SP18_NP02_NEG_MSMS_PFP_Y-A2_01_11841-intensity-100-auto-charge-unknown-added Cmpd 165, -MS2(336.2097), 24.7-37.1eV, 5.3 min #306	336.21	335.794	1-	Negative	61222	24.7-37.1eV	Sirius	PubChem:(58672655)	(3R,4S)-4-amino-N-[(2S)-1-(ethylamino)-3-methyl-1-oxobutan-2-yl]-2,2-difluoro-3-hydroxy-6-methylheptanamide	C15H29F2N3O3	[M - H]-	BSEMANRZUBSCRQ-UHFFFAOYSA-N	CCNC(=O)C(C(C)C)NC(=O)C(C(C(CC(C)C)N)O)(F)F				Alkaloids	Pseudoalkaloids	Pyrimidine nucleos(t)ides	Organic acids and derivatives	Carboxylic acids and derivatives	Amino acids, peptides, and analogues
557	Sirius	Below threshold (800) / No Match	Below threshold (800) / No Match	0.624341	SP18_NP02_NEG_MSMS_PFP_Y-A2_01_11841-intensity-100-auto-charge-unknown-added Cmpd 168, -MS2(723.4242), 33.4-50.0eV, 5.6 min #324	723.424	337.38	1-	Negative	28295	33.4-50.0eV	Sirius	PubChem:(44208991)	null	C37H56N8O7	[M - H]-	OCOZOGDDDMDKCX-UHFFFAOYSA-N	CCC(C)C1C(=O)N(C(C(=O)N2C(CCCN2)C(=O)N3C(CCCN3)C(=O)N(C(C(=O)N4CCCC4C(=O)N1)CC5=CC=CC=C5)C)CC(C)C)O				Amino acids and Peptides	Oligopeptides	Cyclic peptides	Organic acids and derivatives	Carboxylic acids and derivatives	Amino acids, peptides, and analogues
558	Sirius	Below threshold (800) / No Match	Below threshold (800) / No Match	0.178859	SP18_NP02_NEG_MSMS_PFP_Y-A2_01_11841-intensity-100-auto-charge-unknown-added Cmpd 169, -MS2(723.4242), 33.4-50.0eV, 5.6 min #328	723.424	337.38	1-	Negative	28295	33.4-50.0eV	Sirius	KEGG Mine	null	C36H60N6O7	[M + Cl]-	XXRPGADYCVSSKA-UHFFFAOYSA-N	CC(C)CC(C(=O)NC(CC(C)C)C(=O)NC(CC(C)C)C(=O)NC(CC(C)C)C(=O)NC(CC1=CC=C(C=C1)O)C(=O)NC)NC(=O)C				Amino acids and Peptides	Oligopeptides	Cyclic peptides	Organic acids and derivatives	Carboxylic acids and derivatives	Amino acids, peptides, and analogues
559	Sirius	Below threshold (800) / No Match	Below threshold (800) / No Match	0.169402	SP18_NP02_NEG_MSMS_PFP_Y-A2_01_11841-intensity-100-auto-charge-unknown-added Cmpd 170, -MS2(723.4242), 33.4-50.0eV, 5.5 min #319	723.424	337.53	1-	Negative	28046	33.4-50.0eV	Sirius	KEGG Mine	null	C36H60N6O7	[M + Cl]-	XHDVXJJQOVGBGC-UHFFFAOYSA-N	CC(C)CC(C(=O)NC(CC(C)C)C(=O)NC(CC(C)C)C(=O)NC(CC(C)C)C(=O)N(C)C(CC1=CC=C(C=C1)O)C(=O)N)NC(=O)C				Amino acids and Peptides	Oligopeptides	Cyclic peptides	Organic acids and derivatives	Carboxylic acids and derivatives	Amino acids, peptides, and analogues
560	Sirius	Below threshold (800) / No Match	Below threshold (800) / No Match	0.313038	SP18_NP02_NEG_MSMS_PFP_Y-A2_01_11841-intensity-100-auto-charge-unknown-added Cmpd 172, -MS2(719.4076), 33.3-49.9eV, 5.3 min #310	719.408	337.62	1-	Negative	11661	33.3-49.9eV	Sirius	PubChem:(118736515);PubMed	null	C39H56N6O7	[M - H]-	WKYORWFRZMKLKY-UHFFFAOYSA-N	CC1C(=O)N(CC(=O)NC(C(=O)N(C(C(=O)N(C(C(=O)NC(C(=O)N1C)CC2=CC=C(C=C2)O)CC(C)C)C)CC(C)C)C)CC3=CC=CC=C3)C				Amino acids and Peptides	Oligopeptides	Cyclic peptides	Organic acids and derivatives	Carboxylic acids and derivatives	Amino acids, peptides, and analogues
561	Sirius	Below threshold (800) / No Match	Below threshold (800) / No Match	0.0804873	SP18_NP02_NEG_MSMS_PFP_Y-A2_01_11841-intensity-100-auto-charge-unknown-added Cmpd 173, -MS2(725.4177), 33.4-50.1eV, 5.7 min #330	725.418	339.69	1-	Negative	28875	33.4-50.1eV	Sirius	PubChem:(57025248)	null	C42H64O6P2	[M - H]-	IFKLXEWGUYMGHH-UHFFFAOYSA-N	CC(C)(C)C1=CC(=C(C=C1)O[P+](OC2=C(C=C(C=C2)C(C)(C)C)C(C)(C)C)(OC3=C(C=C(C=C3)C(C)(C)C)C(C)(C)C)OP(O)O)C(C)(C)C				Fatty acids	Glycerophospholipids	Glycerophosphates	Lipids and lipid-like molecules	Glycerophospholipids	Glycerophosphates
562	Sirius	Below threshold (800) / No Match	Below threshold (800) / No Match	N/A	SP18_NP02_NEG_MSMS_PFP_Y-A2_01_11841-intensity-100-auto-charge-unknown-added Cmpd 174, -MS2(753.4353), 34.1-51.1eV, 5.7 min #331	753.435	341.62	1-	Negative	15025	34.1-51.1eV	Sirius	PubChem:(71455134);PubMed	null	C32H58N12O9	[M - H]-	WOPXTMYICCIEQV-UHFFFAOYSA-N	CC(C)CC(C(=O)NC(CCCN=C(N)N)C(=O)O)NC(=O)C(CCC(=O)N)NC(=O)C1CCCN1C(=O)C(CC(=O)N)NC(=O)C(CCCCN)N				Amino acids and Peptides	Oligopeptides	Tripeptides	Organic acids and derivatives	Carboxylic acids and derivatives	Amino acids, peptides, and analogues
563	Sirius	Below threshold (800) / No Match	Below threshold (800) / No Match	0.418515	SP18_NP02_NEG_MSMS_PFP_Y-A2_01_11841-intensity-100-auto-charge-unknown-added Cmpd 175, -MS2(753.4353), 34.1-51.1eV, 5.7 min #334	753.435	341.62	1-	Negative	15025	34.1-51.1eV	Sirius	PubChem:(54576656)	null	C35H62N8O8S	[M - H]-	LMGNNCGVODSLOY-UHFFFAOYSA-N	CC(C)CC(C(=O)NC(CC(C)C)C(=O)O)NC(=O)C1CCCN1C(=O)CNC(=O)C(CCSC)NC(=O)C2CCCN2C(=O)C(CCCCN)N				Amino acids and Peptides	Small peptides	Tripeptides	Organic acids and derivatives	Carboxylic acids and derivatives	Amino acids, peptides, and analogues
564	Sirius	Below threshold (800) / No Match	Below threshold (800) / No Match	N/A	SP18_NP02_NEG_MSMS_PFP_Y-A2_01_11841-intensity-100-auto-charge-unknown-added Cmpd 177, -MS2(350.2252), 25.0-37.5eV, 5.8 min #336	350.225	345.91	1-	Negative	122412	25.0-37.5eV	Sirius	PubChem:(88612794)	null	C16H31F2N3O3	[M - H]-	PWYLHZMKUNMPIN-UHFFFAOYSA-N	CC(C)CC(C(C(CN)(F)F)O)NC(=O)C(C)NC(=O)CC(C)C				Alkaloids	Lysine alkaloids	Quinolizidine alkaloids	Organic acids and derivatives	Carboxylic acids and derivatives	Amino acids, peptides, and analogues
565	Sirius	Below threshold (800) / No Match	Below threshold (800) / No Match	N/A	SP18_NP02_NEG_MSMS_PFP_Y-A2_01_11841-intensity-100-auto-charge-unknown-added Cmpd 180, -MS2(350.2255), 25.0-37.5eV, 5.9 min #342	350.226	351.381	1-	Negative	87591	25.0-37.5eV	Sirius	PubChem:(88612794)	null	C16H31F2N3O3	[M - H]-	PWYLHZMKUNMPIN-UHFFFAOYSA-N	CC(C)CC(C(C(CN)(F)F)O)NC(=O)C(C)NC(=O)CC(C)C				Alkaloids	Ornithine alkaloids	Quinolizidine alkaloids	Organic acids and derivatives	Carboxylic acids and derivatives	Amino acids, peptides, and analogues
566	Sirius	Below threshold (800) / No Match	Below threshold (800) / No Match	N/A	SP18_NP02_NEG_MSMS_PFP_Y-A2_01_11841-intensity-100-auto-charge-unknown-added Cmpd 181, -MS2(695.4016), 32.7-49.0eV, 5.9 min #345	695.402	355.768	1-	Negative	50763	32.7-49.0eV	Sirius	PubChem:(15945895)	(2R)-2-[[(2S)-1-[(2S,3aS,7aS)-1-[(2R)-2-amino-5-(diaminomethylideneamino)pentanoyl]-2,3,3a,4,5,6,7,7a-octahydroindole-2-carbonyl]pyrrolidine-2-carbonyl]amino]-N-[(2S)-1-amino-1-oxo-3-phenylpropan-2-yl]pentanediamide	C34H52N10O6	[M - H]-	CHIBWMLQJNGEEZ-UHFFFAOYSA-N	C1CCC2C(C1)CC(N2C(=O)C(CCCN=C(N)N)N)C(=O)N3CCCC3C(=O)NC(CCC(=O)N)C(=O)NC(CC4=CC=CC=C4)C(=O)N				Amino acids and Peptides	Oligopeptides	Cyclic peptides	Organic acids and derivatives	Carboxylic acids and derivatives	Amino acids, peptides, and analogues
567	Sirius	Below threshold (800) / No Match	Below threshold (800) / No Match	0.211151	SP18_NP02_NEG_MSMS_PFP_Y-A2_01_11841-intensity-100-auto-charge-unknown-added Cmpd 182, -MS2(695.4016), 32.7-49.0eV, 6.0 min #348	695.402	355.768	1-	Negative	50763	32.7-49.0eV	Sirius	PubChem:(101913840);PubMed	null	C37H60O12	[M - H]-	OBHNABKTUFVIDD-UHFFFAOYSA-N	CC1CCC2(C(C3C(O2)CC4C3(CCC5C4CC(C6C5(CCC(C6)O)C)OC7C(C(C(CO7)O)OC8C(C(C(CO8)O)O)O)O)C)C)OC1				Terpenoids	Steroids	Spirostane steroids	Lipids and lipid-like molecules	Steroids and steroid derivatives	Steroidal glycosides
568	Sirius	Below threshold (800) / No Match	Below threshold (800) / No Match	0.405836	SP18_NP02_NEG_MSMS_PFP_Y-A2_01_11841-intensity-100-auto-charge-unknown-added Cmpd 183, -MS2(807.4241), 35.4-53.1eV, 6.0 min #346	807.424	356.344	1-	Negative	10902	35.4-53.1eV	Sirius	PubChem:(21185755)	6-amino-2-[[1-[2-[[2-[2-[[1-(2-amino-3-hydroxybutanoyl)pyrrolidine-2-carbonyl]amino]propanoylamino]-4-methylpentanoyl]amino]-3-phenylpropanoyl]pyrrolidine-2-carbonyl]amino]hexanoic acid	C38H60N8O9	[M + Cl]-	JGIKESDAKNAPHU-UHFFFAOYSA-N	CC(C)CC(C(=O)NC(CC1=CC=CC=C1)C(=O)N2CCCC2C(=O)NC(CCCCN)C(=O)O)NC(=O)C(C)NC(=O)C3CCCN3C(=O)C(C(C)O)N				Amino acids and Peptides	Oligopeptides	Cyclic peptides	Organic acids and derivatives	Peptidomimetics	Depsipeptides
569	Sirius	Below threshold (800) / No Match	Below threshold (800) / No Match	0.23268	SP18_NP02_NEG_MSMS_PFP_Y-A2_01_11841-intensity-100-auto-charge-unknown-added Cmpd 185, -MS2(719.4078), 33.3-49.9eV, 5.8 min #340	719.408	358.017	1-	Negative	18259	33.3-49.9eV	Sirius	PubChem:(88573049)	null	C29H56N12O7	[M + Cl]-	SACATSCNCPJHTE-UHFFFAOYSA-N	CC(C)CC(C(=O)NC(CCCN=C(N)N)C(=O)NC(C(C)C)C(=O)NC(CO)C(=O)NCC(=O)N)NC(=O)C(C)CCCN=C(N)N				Amino acids and Peptides	Oligopeptides	Cyclic peptides	Organic acids and derivatives	Carboxylic acids and derivatives	Amino acids, peptides, and analogues
570	Sirius	Below threshold (800) / No Match	Below threshold (800) / No Match	0.188213	SP18_NP02_NEG_MSMS_PFP_Y-A2_01_11841-intensity-100-auto-charge-unknown-added Cmpd 186, -MS2(751.4388), 34.0-51.1eV, 6.1 min #352	751.439	361.754	1-	Negative	21710	34.0-51.1eV	Sirius	PubChem:(58370986)	null	C44H56B4O8	[M - H]-	FIBSLDZCCRAMCO-UHFFFAOYSA-N	B1(OC(C(O1)(C)C)(C)C)C2=CC3=C4C(=C2)C5=CC(=CC6=C5C(=CC(=C6)B7OC(C(O7)(C)C)(C)C)C4=CC(=C3)B8OC(C(O8)(C)C)(C)C)B9OC(C(O9)(C)C)(C)C				Terpenoids	Monoterpenoids	Pinane monoterpenoids	Benzenoids	Benzene and substituted derivatives
571	Sirius	Below threshold (800) / No Match	Below threshold (800) / No Match	N/A	SP18_NP02_NEG_MSMS_PFP_Y-A2_01_11841-intensity-100-auto-charge-unknown-added Cmpd 187, -MS2(751.4388), 34.0-51.1eV, 6.1 min #355	751.439	361.754	1-	Negative	21710	34.0-51.1eV	Sirius	PubChem:(10509287)	null	C39H62F2N4O8	[M - H]-	KSCOCQKSKSUCDG-UHFFFAOYSA-N	CCC(C)C(C(=O)OCC1=CC=CC=C1)NC(=O)C(C(C)C)NC(=O)C(C(C(CC2CCCCC2)NC(=O)C(C(C)C)NC(=O)OC(C)(C)C)O)(F)F				Alkaloids	Oligopeptides	Cyclic peptides	Organic acids and derivatives	Carboxylic acids and derivatives	Amino acids, peptides, and analogues
572	Sirius	Below threshold (800) / No Match	Below threshold (800) / No Match	N/A	SP18_NP02_NEG_MSMS_PFP_Y-A2_01_11841-intensity-100-auto-charge-unknown-added Cmpd 188, -MS2(350.2251), 25.0-37.5eV, 6.0 min #351	350.225	363.679	1-	Negative	95429	25.0-37.5eV	Sirius	PubChem:(88612794)	null	C16H31F2N3O3	[M - H]-	PWYLHZMKUNMPIN-UHFFFAOYSA-N	CC(C)CC(C(C(CN)(F)F)O)NC(=O)C(C)NC(=O)CC(C)C				Alkaloids	Ornithine alkaloids	Pyrrolidine alkaloids	Organic acids and derivatives	Carboxylic acids and derivatives	Amino acids, peptides, and analogues
573	Sirius	Below threshold (800) / No Match	Below threshold (800) / No Match	0.201074	SP18_NP02_NEG_MSMS_PFP_Y-A2_01_11841-intensity-100-auto-charge-unknown-added Cmpd 190, -MS2(807.4232), 35.4-53.1eV, 6.0 min #349	807.423	367.081	1-	Negative	15073	35.4-53.1eV	Sirius	PubChem:(10417930)	null	C37H60N8O12	[M - H]-	JZCDBXGYEFCXNZ-UHFFFAOYSA-N	CCCCC(C(=O)O)NC(=O)C(C(C)C)NC(=O)C(CC1=CC=CC=C1)NC(=O)C(CO)NC(=O)C(CC(=O)O)NC(=O)C(C(C)O)NC(=O)C(CCCCN)N				Amino acids and Peptides	Oligopeptides	Cyclic peptides	Organic acids and derivatives	Peptidomimetics	Depsipeptides
574	Sirius	Below threshold (800) / No Match	Below threshold (800) / No Match	0.175312	SP18_NP02_NEG_MSMS_PFP_Y-A2_01_11841-intensity-100-auto-charge-unknown-added Cmpd 192, -MS2(432.2234), 26.6-40.0eV, 6.2 min #361	432.223	372.396	1-	Negative	7871	26.6-40.0eV	Sirius	PubChem:(55483391)	null	C20H35N3O5	[M + Cl]-	GOUCKFWZYOLRAN-UHFFFAOYSA-N	CC(C)(C)OC(=O)N1CCC(CC1)C(=O)N2CCN(CC2)C(=O)OC(C)(C)C				Alkaloids	Peptide alkaloids	Polyamines	Organoheterocyclic compounds	Diazines	Pyrimidines and pyrimidine derivatives
575	Sirius	Below threshold (800) / No Match	Below threshold (800) / No Match	0.191344	SP18_NP02_NEG_MSMS_PFP_Y-A2_01_11841-intensity-100-auto-charge-unknown-added Cmpd 193, -MS2(432.2234), 26.6-40.0eV, 6.3 min #364	432.223	372.396	1-	Negative	7871	26.6-40.0eV	Sirius	PubChem:(138932584)	null	C23H37ClFNO	[M + Cl]-	MZTZIKMHKZILKG-UHFFFAOYSA-N	CCCCCCCCCCCCCCN(CC1=CC(=CC=C1)F)C(=O)CCl				Fatty acids	Fatty amides	N-acyl amines	Lipids and lipid-like molecules	Fatty Acyls	Fatty amides
576	Sirius	Below threshold (800) / No Match	Below threshold (800) / No Match	0.272228	SP18_NP02_NEG_MSMS_PFP_Y-A2_01_11841-intensity-100-auto-charge-unknown-added Cmpd 194, -MS2(765.4185), 34.4-51.6eV, 6.2 min #363	765.419	373.571	1-	Negative	36172	34.4-51.6eV	Sirius	KEGG Mine	null	C40H58N6O9	[M - H]-	QNTPREPWFKQOFL-UHFFFAOYSA-N	CC=CC=CC=CC=CC=CC=CC=CC=CC(=O)N(C)C(C(C)O)C(=O)NC(CC(C)C)C(=O)NC(C)C(=O)NC(C)C(=O)NC(CCC(=O)N)C(=O)O				Amino acids and Peptides	Oligopeptides	Cyclic peptides	Organic acids and derivatives	Peptidomimetics	Depsipeptides
577	Sirius	Below threshold (800) / No Match	Below threshold (800) / No Match	N/A	SP18_NP02_NEG_MSMS_PFP_Y-A2_01_11841-intensity-100-auto-charge-unknown-added Cmpd 195, -MS2(336.2082), 24.7-37.1eV, 6.2 min #358	336.208	374.022	1-	Negative	57409	24.7-37.1eV	Sirius	PubChem:(107257358)	null	C15H29F2N3O3	[M - H]-	RQAAAISCIKOTAP-UHFFFAOYSA-N	CC(CC1COCCN1)NCC(CNC(=O)OC(C)(C)C)(F)F				Alkaloids	Lysine alkaloids	Quinolizidine alkaloids	Organic acids and derivatives	Carboxylic acids and derivatives	Amino acids, peptides, and analogues
578	Sirius	Below threshold (800) / No Match	Below threshold (800) / No Match	0.17149	SP18_NP02_NEG_MSMS_PFP_Y-A2_01_11841-intensity-100-auto-charge-unknown-added Cmpd 197, -MS2(336.2098), 24.7-37.1eV, 6.3 min #366	336.21	379.738	1-	Negative	145873	24.7-37.1eV	Sirius	PubChem:(58672655)	(3R,4S)-4-amino-N-[(2S)-1-(ethylamino)-3-methyl-1-oxobutan-2-yl]-2,2-difluoro-3-hydroxy-6-methylheptanamide	C15H29F2N3O3	[M - H]-	BSEMANRZUBSCRQ-UHFFFAOYSA-N	CCNC(=O)C(C(C)C)NC(=O)C(C(C(CC(C)C)N)O)(F)F				Alkaloids	Lysine alkaloids	Quinolizidine alkaloids	Organic acids and derivatives	Carboxylic acids and derivatives	Amino acids, peptides, and analogues
579	Sirius	Below threshold (800) / No Match	Below threshold (800) / No Match	0.118509	SP18_NP02_NEG_MSMS_PFP_Y-A2_01_11841-intensity-100-auto-charge-unknown-added Cmpd 198, -MS2(336.2098), 24.7-37.1eV, 6.4 min #373	336.21	379.738	1-	Negative	145873	24.7-37.1eV	Sirius	PubChem:(107257358)	null	C15H29F2N3O3	[M - H]-	RQAAAISCIKOTAP-UHFFFAOYSA-N	CC(CC1COCCN1)NCC(CNC(=O)OC(C)(C)C)(F)F				Alkaloids	Lysine alkaloids	Quinolizidine alkaloids	Organic acids and derivatives	Carboxylic acids and derivatives	Amino acids, peptides, and analogues
580	Sirius	Below threshold (800) / No Match	Below threshold (800) / No Match	0.108135	SP18_NP02_NEG_MSMS_PFP_Y-A2_01_11841-intensity-100-auto-charge-unknown-added Cmpd 199, -MS2(364.2401), 25.3-37.9eV, 6.4 min #372	364.24	383.05	1-	Negative	67750	25.3-37.9eV	Sirius	PubChem:(3327579 7104206)	null	C23H31N3O	[M - H]-	LGYASQGXWJGUJD-UHFFFAOYSA-N	CCCCC1=CC=C(C=C1)NC(=O)CN2CCN(CC2)CC3=CC=CC=C3				Alkaloids	Tryptophan alkaloids	Corynanthe type	Organic nitrogen compounds	Organonitrogen compounds	Amines
581	Sirius	Below threshold (800) / No Match	Below threshold (800) / No Match	0.138746	SP18_NP02_NEG_MSMS_PFP_Y-A2_01_11841-intensity-100-auto-charge-unknown-added Cmpd 200, -MS2(364.2401), 25.3-37.9eV, 6.5 min #375	364.24	383.05	1-	Negative	67750	25.3-37.9eV	Sirius	PubChem:(84429011)	null	C23H31N3O	[M - H]-	ADFDWCGPLZNJGC-UHFFFAOYSA-N	CCN(CC)CC1=CC=C(C=C1)C(=O)N2CCN(CC2)CC3=CC=CC=C3				Alkaloids	Tryptophan alkaloids	Pyridine alkaloids	Alkaloids and derivatives
582	Sirius	Below threshold (800) / No Match	Below threshold (800) / No Match	N/A	SP18_NP02_NEG_MSMS_PFP_Y-A2_01_11841-intensity-100-auto-charge-unknown-added Cmpd 201, -MS2(380.2323), 25.6-38.5eV, 6.4 min #370	380.232	385.166	1-	Negative	12333	25.6-38.5eV	Sirius	PubChem:(68343225)	null	C17H31BN4O5	[M - H]-	ZBSDIPNHJAGVCC-UHFFFAOYSA-N	B(C1CCCN1C(=O)C(C(C)CC)NC(=O)C2CCCN2C(=O)CN)(O)O				Amino acids and Peptides	Small peptides	Tripeptides	Organic acids and derivatives	Carboxylic acids and derivatives	Amino acids, peptides, and analogues
583	Sirius	Below threshold (800) / No Match	Below threshold (800) / No Match	0.161052	SP18_NP02_NEG_MSMS_PFP_Y-A2_01_11841-intensity-100-auto-charge-unknown-added Cmpd 202, -MS2(380.2323), 25.6-38.5eV, 6.5 min #376	380.232	385.166	1-	Negative	12333	25.6-38.5eV	Sirius	PubChem:(138049178)	null	C20H32FN3O3	[M - H]-	IZMUOMRWHBHFRT-UHFFFAOYSA-N	CN1C(CCC1=O)CC(=O)N2CCCCCC(C2)NC(=O)C3(CCC3)CF				Alkaloids	Ornithine alkaloids	Quinolizidine alkaloids	Organic acids and derivatives	Carboxylic acids and derivatives	Amino acids, peptides, and analogues
584	Sirius	Below threshold (800) / No Match	Below threshold (800) / No Match	0.167621	SP18_NP02_NEG_MSMS_PFP_Y-A2_01_11841-intensity-100-auto-charge-unknown-added Cmpd 204, -MS2(380.2329), 25.6-38.4eV, 6.6 min #381	380.233	393.935	1-	Negative	22464	25.6-38.4eV	Sirius	PubChem:(57554773 68942242 76564239)	null	C21H36NO3P	[M - H]-	BIUAVWTVJROZPZ-UHFFFAOYSA-N	CCCCCCCCC1=CC=C(C=C1)C2CCC(C2)(CCP(=O)(O)O)N				Fatty acids	Fatty amides	N-acyl amines	Organic acids and derivatives	Carboxylic acids and derivatives	Carboxylic acid derivatives
585	Sirius	Below threshold (800) / No Match	Below threshold (800) / No Match	0.264288	SP18_NP02_NEG_MSMS_PFP_Y-A2_01_11841-intensity-100-auto-charge-unknown-added Cmpd 205, -MS2(737.4419), 33.7-50.5eV, 6.7 min #387	737.442	394.353	1-	Negative	41236	33.7-50.5eV	Sirius	PubChem:(87246981 87656034)	null	C48H58N4O3	[M - H]-	DYSGBKCTBVBWSS-UHFFFAOYSA-N	CC1(CCCN2C13C=CC=C(C3=C(C(C2)(C)C)OC)C=CC4=CC(=C(C#N)C#N)C=C(O4)C=CC5=CC=CC67C5=C(C(CN6CCCC7(C)C)(C)C)OC)C				Alkaloids	Tryptophan alkaloids	Corynanthe type	Organic acids and derivatives	Carboxylic acids and derivatives	Amino acids, peptides, and analogues
586	Sirius	Below threshold (800) / No Match	Below threshold (800) / No Match	N/A	SP18_NP02_NEG_MSMS_PFP_Y-A2_01_11841-intensity-100-auto-charge-unknown-added Cmpd 206, -MS2(418.2055), 26.4-39.5eV, 6.6 min #384	418.205	394.942	1-	Negative	17971	26.4-39.5eV	Sirius	PubChem:(139379353)	null	C22H35ClFNO	[M + Cl]-	HPYYRCQYYLELJH-UHFFFAOYSA-N	CCN(CCC1(CCC(CC1)CC=O)C)C2=CCCC(=CC(C2Cl)F)C				Fatty acids	Fatty amides	Sphingoid bases	Organic nitrogen compounds	Organonitrogen compounds	Amines
587	Sirius	Below threshold (800) / No Match	Below threshold (800) / No Match	0.19067	SP18_NP02_NEG_MSMS_PFP_Y-A2_01_11841-intensity-100-auto-charge-unknown-added Cmpd 207, -MS2(723.4286), 33.4-50.1eV, 6.7 min #388	723.429	394.995	1-	Negative	39881	33.4-50.1eV	Sirius	COCONUT:(CNP0131480);Natural Products:(UNPD20454);PubChem:(5320687 21626690 22524443 57337920 73426233 76327917 101576754 102222497);SuperNatural:(SN00337858);PubMed;KEGG Mine	null	C39H64O12	[M - H]-	GJVMWJXVJKLODQ-UHFFFAOYSA-N	CC1CCC2(C(C3C(O2)CC4C3(CCC5C4CCC6C5(CCC(C6)OC7C(C(C(C(O7)CO)O)O)OC8C(C(C(C(O8)C)O)O)O)C)C)C)OC1				Terpenoids	Steroids	Spirostane steroids	Lipids and lipid-like molecules	Prenol lipids	Terpene glycosides
588	Sirius	Below threshold (800) / No Match	Below threshold (800) / No Match	N/A	SP18_NP02_NEG_MSMS_PFP_Y-A2_01_11841-intensity-100-auto-charge-unknown-added Cmpd 208, -MS2(350.2241), 25.0-37.6eV, 6.7 min #390	350.224	395.849	1-	Negative	41522	25.0-37.6eV	Sirius	PubChem:(88612794)	null	C16H31F2N3O3	[M - H]-	PWYLHZMKUNMPIN-UHFFFAOYSA-N	CC(C)CC(C(C(CN)(F)F)O)NC(=O)C(C)NC(=O)CC(C)C				Alkaloids	Ornithine alkaloids	Quinolizidine alkaloids	Organic acids and derivatives	Carboxylic acids and derivatives	Amino acids, peptides, and analogues
589	Sirius	Below threshold (800) / No Match	Below threshold (800) / No Match	N/A	SP18_NP02_NEG_MSMS_PFP_Y-A2_01_11841-intensity-100-auto-charge-unknown-added Cmpd 209, -MS2(350.2241), 25.0-37.6eV, 6.8 min #394	350.224	395.881	1-	Negative	41016	25.0-37.6eV	Sirius	PubChem:(59928428)	[2-[2-[[3-(methylamino)-2-oxobutyl]amino]ethyl-[2-oxo-3-(3-oxobutan-2-ylamino)propyl]amino]-2-oxoethyl]boron	C16H29BN4O4	[M - H]-	UCXVWSXVVSGMDU-UHFFFAOYSA-N	[B]CC(=O)N(CCNCC(=O)C(C)NC)CC(=O)CNC(C)C(=O)C				Amino acids and Peptides	Small peptides	Tripeptides	Organic acids and derivatives	Carboxylic acids and derivatives	Amino acids, peptides, and analogues
590	Sirius	Below threshold (800) / No Match	Below threshold (800) / No Match	0.285707	SP18_NP02_NEG_MSMS_PFP_Y-A2_01_11841-intensity-100-auto-charge-unknown-added Cmpd 212, -MS2(709.4494), 33.0-49.5eV, 6.6 min #385	709.449	399.338	1-	Negative	16955	33.0-49.5eV	Sirius	PubChem:(23531716)	null	C46H62O6	[M - H]-	GBRHLMGEACOFAF-UHFFFAOYSA-N	CCCC(C1=C(C(=CC(=C1)COC(=O)C2CCCC=C2)C3(CCCCC3)C)O)C4=C(C(=CC(=C4)COC(=O)C5CCCC=C5)C6(CCCCC6)C)O				Terpenoids	Triterpenoids	Friedelane triterpenoids	Lipids and lipid-like molecules	Prenol lipids	Triterpenoids
591	Sirius	Below threshold (800) / No Match	Below threshold (800) / No Match	N/A	SP18_NP02_NEG_MSMS_PFP_Y-A2_01_11841-intensity-100-auto-charge-unknown-added Cmpd 213, -MS2(382.2491), 25.6-38.5eV, 6.9 min #400	382.249	407.782	1-	Negative	21810	25.6-38.5eV	Sirius	PubChem:(59256457 59256458)	1-[2-[2-[(2-amino-2-cyclohexylacetyl)amino]propanoylamino]butanoylamino]ethylboronic acid	C17H33BN4O5	[M - H]-	VOMXNSNOTPFVCX-UHFFFAOYSA-N	B(C(C)NC(=O)C(CC)NC(=O)C(C)NC(=O)C(C1CCCCC1)N)(O)O				Amino acids and Peptides	Small peptides	Tripeptides	Organic acids and derivatives	Carboxylic acids and derivatives	Amino acids, peptides, and analogues
592	Sirius	Below threshold (800) / No Match	Below threshold (800) / No Match	0.161365	SP18_NP02_NEG_MSMS_PFP_Y-A2_01_11841-intensity-100-auto-charge-unknown-added Cmpd 214, -MS2(769.4692), 34.5-51.7eV, 6.8 min #397	769.469	408.052	1-	Negative	17988	34.5-51.7eV	Sirius	PubChem:(134745541 138198906);lipidblast:(QNGSLBWZLLLLSC-WNXRHBFNNA-N)	null	C42H70O10	[M + Cl]-	KXWOTCIVSRAVHL-UHFFFAOYSA-N	CCCCCCCCCCCCC(=O)OCC(COC1C(C(C(C(O1)CO)O)O)O)OC(=O)CCCC=CCC=CCC=CCC=CCC=CCC				Polyketides	Linear polyketides	Open-chain polyketides	Lipids and lipid-like molecules	Fatty Acyls
593	Sirius	Below threshold (800) / No Match	Below threshold (800) / No Match	0.670978	SP18_NP02_NEG_MSMS_PFP_Y-A2_01_11841-intensity-100-auto-charge-unknown-added Cmpd 215, -MS2(739.4589), 33.7-50.6eV, 6.9 min #399	739.459	410.367	1-	Negative	20274	33.7-50.6eV	Sirius	PubChem:(44475699)	null	C32H60N12O8	[M - H]-	NGIXTAPJOHSTEF-UHFFFAOYSA-N	CC(C)CC(C(=O)NC(CO)C(=O)NC(CC(C)C)C(=O)NC(C)C(=O)NC(CCCN=C(N)N)C=O)NC(=O)C(CCCN=C(N)N)NC(=O)C				Amino acids and Peptides	Oligopeptides	Cyclic peptides	Organic acids and derivatives	Carboxylic acids and derivatives	Amino acids, peptides, and analogues
594	Sirius	Below threshold (800) / No Match	Below threshold (800) / No Match	0.246288	SP18_NP02_NEG_MSMS_PFP_Y-A2_01_11841-intensity-100-auto-charge-unknown-added Cmpd 216, -MS2(709.4526), 33.0-49.5eV, 6.7 min #391	709.453	411.45	1-	Negative	42137	33.0-49.5eV	Sirius	PubChem:(129878072)	null	C39H66O11	[M - H]-	OABDHHKWGITTRJ-UHFFFAOYSA-N	CC(CCCC(C)C1CCC2C1(CCC3C2CC=C4C3(CCC(C4)O)C)C)CC5C(C(C(C(O5)CO)OC6C(C(C(C(O6)CO)O)O)O)O)O				Terpenoids	Steroids	Spirostane steroids	Lipids and lipid-like molecules	Prenol lipids	Terpene glycosides
595	Sirius	Below threshold (800) / No Match	Below threshold (800) / No Match	0.213786	SP18_NP02_NEG_MSMS_PFP_Y-A2_01_11841-intensity-100-auto-charge-unknown-added Cmpd 217, -MS2(709.4526), 33.0-49.5eV, 6.8 min #393	709.453	411.45	1-	Negative	42137	33.0-49.5eV	Sirius	PubChem:(181669 14681409 21770507 54769975 122372321)	(8xi,9xi,14xi)-cholest-5-en-3-yl 4-O-alpha-D-glucopyranosyl-beta-D-glucopyranoside	C39H66O11	[M - H]-	RBFSEMXDEGYUMU-UHFFFAOYSA-N	CC(C)CCCC(C)C1CCC2C1(CCC3C2CC=C4C3(CCC(C4)OC5C(C(C(C(O5)CO)OC6C(C(C(C(O6)CO)O)O)O)O)O)C)C				Terpenoids	Steroids	Spirostane steroids	Lipids and lipid-like molecules	Prenol lipids	Terpene glycosides
596	Sirius	Below threshold (800) / No Match	Below threshold (800) / No Match	0.527852	SP18_NP02_NEG_MSMS_PFP_Y-A2_01_11841-intensity-100-auto-charge-unknown-added Cmpd 218, -MS2(761.4183), 34.3-51.4eV, 6.9 min #402	761.418	413.887	1-	Negative	21276	34.3-51.4eV	Sirius	PubChem:(101006271)	null	C34H66N2O14	[M + Cl]-	ONRTZLXJIZNUTA-UHFFFAOYSA-N	CCCCCCCCCCCCCCCCOC1C(C(C(C(O1)CO)OC2C(C(C(C(O2)CO)OC3C(C(C(C(O3)CO)O)O)N)O)O)O)N				Polyketides	Linear polyketides	Open-chain polyketides	Organic acids and derivatives	Carboxylic acids and derivatives	Amino acids, peptides, and analogues
597	Sirius	Below threshold (800) / No Match	Below threshold (800) / No Match	N/A	SP18_NP02_NEG_MSMS_PFP_Y-A2_01_11841-intensity-100-auto-charge-unknown-added Cmpd 219, -MS2(364.2400), 25.3-38.0eV, 7.0 min #408	364.24	414.705	1-	Negative	33595	25.3-38.0eV	Sirius	PubChem:(54588311)	null	C17H31BN4O4	[M - H]-	YHGHOTNPSQNWST-UHFFFAOYSA-N	B(CCCCC(C1CCN(CC1)CC2=CC(=NN2C)C)(C(=O)O)N)(O)O				Fatty acids	Small peptides	Tripeptides	Organic acids and derivatives	Carboxylic acids and derivatives	Carboxylic acid derivatives
598	Sirius	Below threshold (800) / No Match	Below threshold (800) / No Match	0.231155	SP18_NP02_NEG_MSMS_PFP_Y-A2_01_11841-intensity-100-auto-charge-unknown-added Cmpd 220, -MS2(667.4418), 32.0-48.0eV, 6.9 min #403	667.442	415.976	1-	Negative	17384	32.0-48.0eV	Sirius	COCONUT:(CNP0124321);Natural Products:(UNPD217011)	null	C37H64O10	[M - H]-	YMENPYFVPDAYIL-UHFFFAOYSA-N	CC(CCC(C(C)(C)OC)O)C1C(CC2(C1(CCC34C2CC(C5C3(C4)CCC(C5(C)C)OC6C(C(C(C(O6)CO)O)O)O)O)C)C)O				Terpenoids	Polyethers	Polyether ionophores	Lipids and lipid-like molecules	Prenol lipids	Terpene glycosides
599	Sirius	Below threshold (800) / No Match	Below threshold (800) / No Match	0.193695	SP18_NP02_NEG_MSMS_PFP_Y-A2_01_11841-intensity-100-auto-charge-unknown-added Cmpd 221, -MS2(723.4722), 33.4-50.0eV, 7.0 min #405	723.472	416.7	1-	Negative	22419	33.4-50.0eV	Sirius	SuperNatural:(SN00278182 SN00321434 SN00241737);mona:(DANUORFCFTYTSZ-UHFFFAOYSA-N);additional;nist20:(DANUORFCFTYTSZ-SJSJOXFOSA-N);MeSH:(4490 34230 123134611 133563420);PubMed;NORMAN:(NS00010273);COCONUT:(CNP0217597 CNP0315430);msdial-v17:(DANUORFCFTYTSZ-UHFFFAOYSA-N);KNApSAcK:(18750);Natural Products:(UNPD161405 UNPD89349 UNPD192027);PubChem:(4489 4490 34230 34298 2777852 6602409 6708472 6713282…	Pandavir	C40H68O11	[M - H]-	DANUORFCFTYTSZ-UHFFFAOYSA-N	CC1CCC(OC1C(C)C(=O)O)CC2CC(C(C3(O2)C(CC(O3)(C)C4CCC(O4)(C)C5C(CC(O5)C6C(CC(C(O6)(CO)O)C)C)C)C)C)OC				Polyketides	Polyethers	Polyether ionophores	Organic oxygen compounds	Organooxygen compounds	Carbohydrates and carbohydrate conjugates
600	Sirius	Below threshold (800) / No Match	Below threshold (800) / No Match	0.226619	SP18_NP02_NEG_MSMS_PFP_Y-A2_01_11841-intensity-100-auto-charge-unknown-added Cmpd 222, -MS2(667.4425), 32.0-48.0eV, 7.0 min #406	667.443	419.071	1-	Negative	32231	32.0-48.0eV	Sirius	MeSH:(102294899 102294900);PubChem:(102294899 102294900);PubMed	null	C37H64O10	[M - H]-	NUJWGKNPSIVUOO-UHFFFAOYSA-N	CC(=CCCC(C)(COC1C(C(C(C(O1)CO)O)O)O)C2CCC3(C2C(CC4C3(CC(C5C4(CCC(C5(C)C)O)C)O)C)O)C)CO				Terpenoids	Polyethers	Polyether ionophores	Lipids and lipid-like molecules	Prenol lipids	Terpene glycosides
601	Sirius	Below threshold (800) / No Match	Below threshold (800) / No Match	N/A	SP18_NP02_NEG_MSMS_PFP_Y-A2_01_11841-intensity-100-auto-charge-unknown-added Cmpd 223, -MS2(807.4211), 35.4-53.1eV, 7.1 min #415	807.421	424.112	1-	Negative	40549	35.4-53.1eV	Sirius	PubChem:(21016998 58605038)	N-[1-[[2-[(1-amino-1-oxohexan-2-yl)amino]-2-oxoethyl]amino]-1,2-dioxohexan-3-yl]-1-[2-cyclohexyl-2-[[2-[4-(trifluoromethyl)phenyl]acetyl]amino]acetyl]-4-[(2-methylpropan-2-yl)oxy]pyrrolidine-2-carboxamide	C40H59F3N6O8	[M - H]-	NICXKBCYYJFBRD-UHFFFAOYSA-N	CCCCC(C(=O)N)NC(=O)CNC(=O)C(=O)C(CCC)NC(=O)C1CC(CN1C(=O)C(C2CCCCC2)NC(=O)CC3=CC=C(C=C3)C(F)(F)F)OC(C)(C)C				Amino acids and Peptides	Oligopeptides	Tripeptides	Organic acids and derivatives	Peptidomimetics	Hybrid peptides
602	Sirius	Below threshold (800) / No Match	Below threshold (800) / No Match	0.105133	SP18_NP02_NEG_MSMS_PFP_Y-A2_01_11841-intensity-100-auto-charge-unknown-added Cmpd 224, -MS2(378.2546), 25.6-38.3eV, 7.2 min #418	378.255	429.609	1-	Negative	24637	25.6-38.3eV	Sirius	MeSH:(5311007);PubChem:(4162729 6025184 5311007 6380021 71313482 92308668 124933455 131847009);PubMed;additional;PubChem class - bio and metabolites	acpa	C23H37NO	[M + Cl]-	GLGAUBPACOBAMV-UHFFFAOYSA-N	CCCCCC=CCC=CCC=CCC=CCCCC(=O)NC1CC1				Fatty acids	Fatty amides	N-acyl amines	Lipids and lipid-like molecules	Fatty Acyls	Fatty amides
603	Sirius	Below threshold (800) / No Match	Below threshold (800) / No Match	0.0948767	SP18_NP02_NEG_MSMS_PFP_Y-A2_01_11841-intensity-100-auto-charge-unknown-added Cmpd 226, -MS2(336.2433), 24.7-37.1eV, 7.3 min #427	336.243	439.358	1-	Negative	51352	24.7-37.1eV	Sirius	PubChem:(102025672)	null	C22H31N3	[M - H]-	CZSUFEJKLZVFKP-UHFFFAOYSA-N	CC1=CC=C(C=C1)CCN2CCCN(CCC2)CCC3=CC=CC=N3				Alkaloids	Tryptophan alkaloids	Tricyclic guanidine alkaloids	Benzenoids
604	Sirius	Below threshold (800) / No Match	Below threshold (800) / No Match	0.107851	SP18_NP02_NEG_MSMS_PFP_Y-A2_01_11841-intensity-100-auto-charge-unknown-added Cmpd 229, -MS2(681.4563), 32.4-48.5eV, 7.3 min #424	681.456	442.403	1-	Negative	46127	32.4-48.5eV	Sirius	PubChem:(101992463)	null	C45H62O5	[M - H]-	NVGPEOISYZVQIJ-UHFFFAOYSA-N	CCCCCOC1=CC2=C(C=C1C#C)C3=CC(=C(C=C3C4=CC(=C(C=C42)OCCCCC)OCCCCC)OCCCCC)OCCCCC				Terpenoids	Meroterpenoids	Friedelane triterpenoids	Benzenoids	Phenols
605	Sirius	Below threshold (800) / No Match	Below threshold (800) / No Match	0.129062	SP18_NP02_NEG_MSMS_PFP_Y-A2_01_11841-intensity-100-auto-charge-unknown-added Cmpd 230, -MS2(366.2551), 25.3-38.0eV, 7.4 min #432	366.255	453.723	1-	Negative	91698	25.3-38.0eV	Sirius	PubChem:(111624748)	null	C20H34FN3O2	[M - H]-	PQOALJSZOXQZIL-UHFFFAOYSA-N	CCNC(=NCC(C)(C)C1=CC(=CC=C1)F)NCCCCOCCOC				Alkaloids	Small peptides	Tripeptides	Organic acids and derivatives	Carboxylic acids and derivatives	Amino acids, peptides, and analogues
606	Sirius	Below threshold (800) / No Match	Below threshold (800) / No Match	0.135755	SP18_NP02_NEG_MSMS_PFP_Y-A2_01_11841-intensity-100-auto-charge-unknown-added Cmpd 231, -MS2(366.2551), 25.3-38.0eV, 7.5 min #436	366.255	453.723	1-	Negative	91698	25.3-38.0eV	Sirius	PubChem:(111693638)	null	C20H34FN3O2	[M - H]-	QPJLSMNSGQYVDQ-UHFFFAOYSA-N	CCCCOCCOCCNC(=NC)NCC(C)(C)C1=CC=C(C=C1)F				Alkaloids	Small peptides	Tripeptides	Organic acids and derivatives	Carboxylic acids and derivatives	Amino acids, peptides, and analogues
607	Sirius	Below threshold (800) / No Match	Below threshold (800) / No Match	0.143956	SP18_NP02_NEG_MSMS_PFP_Y-A2_01_11841-intensity-100-auto-charge-unknown-added Cmpd 233, -MS2(711.4647), 33.1-49.6eV, 7.4 min #433	711.465	453.926	1-	Negative	107918	33.1-49.6eV	Sirius	PubChem:(90908134)	null	C39H68O11	[M - H]-	XQKAAODMYFSBAG-UHFFFAOYSA-N	CC(C)CCCC(C)C1CCC2C1(CCC3C2CCC4C3(C(CCC4)OC5C(C(OC(C5O)OC6C(C(C(C(O6)CO)O)O)O)CO)O)C)C				Polyketides	Polyethers	Spirostane steroids	Lipids and lipid-like molecules	Steroids and steroid derivatives
608	Sirius	Below threshold (800) / No Match	Below threshold (800) / No Match	0.198204	SP18_NP02_NEG_MSMS_PFP_Y-A2_01_11841-intensity-100-auto-charge-unknown-added Cmpd 235, -MS2(697.4513), 32.7-49.1eV, 7.2 min #417	697.451	454.43	1-	Negative	100449	32.7-49.1eV	Sirius	PubChem:(88357253)	null	C38H66O11	[M - H]-	ATOJFHDWUSJJHC-UHFFFAOYSA-N	CCC1(CCC(O1)C2(CCC3(O2)CC(C(C(O3)C(C)C(C(C)C(=O)O)OC)C)O)C)C4C(CC(O4)C5C(CC(C(O5)(CO)OCC)C)C)C				Terpenoids	Steroids	Spirostane steroids	Lipids and lipid-like molecules	Steroids and steroid derivatives	Spirostanes and derivatives
609	Sirius	Below threshold (800) / No Match	Below threshold (800) / No Match	0.119574	SP18_NP02_NEG_MSMS_PFP_Y-A2_01_11841-intensity-100-auto-charge-unknown-added Cmpd 237, -MS2(697.4513), 32.7-49.1eV, 7.0 min #409	697.451	454.447	1-	Negative	100481	32.7-49.1eV	Sirius	PubChem:(88357253)	null	C38H66O11	[M - H]-	ATOJFHDWUSJJHC-UHFFFAOYSA-N	CCC1(CCC(O1)C2(CCC3(O2)CC(C(C(O3)C(C)C(C(C)C(=O)O)OC)C)O)C)C4C(CC(O4)C5C(CC(C(O5)(CO)OCC)C)C)C				Terpenoids	Polyethers	Polyether ionophores	Organic oxygen compounds	Organooxygen compounds	Carbohydrates and carbohydrate conjugates
610	Sirius	Below threshold (800) / No Match	Below threshold (800) / No Match	0.217732	SP18_NP02_NEG_MSMS_PFP_Y-A2_01_11841-intensity-100-auto-charge-unknown-added Cmpd 239, -MS2(667.4404), 32.0-48.0eV, 7.5 min #438	667.44	454.878	1-	Negative	255686	32.0-48.0eV	Sirius	COCONUT:(CNP0124321);Natural Products:(UNPD217011)	null	C37H64O10	[M - H]-	YMENPYFVPDAYIL-UHFFFAOYSA-N	CC(CCC(C(C)(C)OC)O)C1C(CC2(C1(CCC34C2CC(C5C3(C4)CCC(C5(C)C)OC6C(C(C(C(O6)CO)O)O)O)O)C)C)O				Polyketides	Polyethers	Polyether ionophores	Organic oxygen compounds	Organooxygen compounds	Ethers
611	Sirius	Below threshold (800) / No Match	Below threshold (800) / No Match	0.0733335	SP18_NP02_NEG_MSMS_PFP_Y-A2_01_11841-intensity-100-auto-charge-unknown-added Cmpd 241, -MS2(352.2403), 25.0-37.6eV, 7.1 min #412	352.24	459.786	1-	Negative	126771	25.0-37.6eV	Sirius	PubChem:(72189777)	null	C18H36FNO2	[M + Cl]-	HAVCGRVNPCMITR-UHFFFAOYSA-N	CCCCCCCCCCCCCCC(C(=O)NCCO)F				Fatty acids	Sphingolipids	Sphingoid bases	Organic acids and derivatives	Carboxylic acids and derivatives	Amino acids, peptides, and analogues
612	Sirius	Below threshold (800) / No Match	Below threshold (800) / No Match	0.335995	SP18_NP02_NEG_MSMS_PFP_Y-A2_01_11841-intensity-100-auto-charge-unknown-added Cmpd 242, -MS2(352.2403), 25.0-37.6eV, 7.1 min #414	352.24	459.786	1-	Negative	126771	25.0-37.6eV	Sirius	PubChem:(11515888 23647729 70329456)	cyclohexylalanine derived inhibitor, 26	C19H32FN3O2	[M - H]-	JARWZTRYNLRZAE-UHFFFAOYSA-N	CC(C1CCC(CC1)N(C)C(=O)C2CC2)C(C(=O)N3CCC(C3)F)N				Alkaloids	Small peptides	Tripeptides	Organic acids and derivatives	Carboxylic acids and derivatives	Amino acids, peptides, and analogues
613	Sirius	Below threshold (800) / No Match	Below threshold (800) / No Match	0.107449	SP18_NP02_NEG_MSMS_PFP_Y-A2_01_11841-intensity-100-auto-charge-unknown-added Cmpd 245, -MS2(322.2315), 24.4-36.7eV, 7.8 min #453	322.232	462.342	1-	Negative	423811	24.4-36.7eV	Sirius	PubChem:(82201752)	null	C18H33N3S	[M - H]-	LCHUCBWEYPQVOY-UHFFFAOYSA-N	CCCCN(CCCC)C(CN1CCNCC1)C2=CC=CS2				Alkaloids	Tryptophan alkaloids	Piperidine alkaloids	Organic nitrogen compounds	Organonitrogen compounds	Amines
614	Sirius	Below threshold (800) / No Match	Below threshold (800) / No Match	0.179797	SP18_NP02_NEG_MSMS_PFP_Y-A2_01_11841-intensity-100-auto-charge-unknown-added Cmpd 247, -MS2(693.4559), 32.6-49.0eV, 7.7 min #445	693.456	472.887	1-	Negative	137897	32.6-49.0eV	Sirius	PubChem:(134748927)	null	C39H66O10	[M - H]-	MCECIYCFORWQAG-UHFFFAOYSA-N	CCCCCCCCCCCC(=O)OC(COC1C(C(C(C(O1)CO)O)O)O)COC(=O)CCCCC=CCC=CCC=CCC=CCC				Polyketides	Polyethers	Polyether ionophores	Organic oxygen compounds	Organooxygen compounds	Carbohydrates and carbohydrate conjugates
615	Sirius	Below threshold (800) / No Match	Below threshold (800) / No Match	0.161084	SP18_NP02_NEG_MSMS_PFP_Y-A2_01_11841-intensity-100-auto-charge-unknown-added Cmpd 250, -MS2(725.4813), 33.4-50.1eV, 7.6 min #441	725.481	474.699	1-	Negative	239424	33.4-50.1eV	Sirius	PubChem:(10417241)	null	C41H70O8	[M + Cl]-	GEYKKZXPRNEPNC-UHFFFAOYSA-N	CCCCCCCCCCC1CCCC(O1)C(CCC(C2CCC(O2)CCCCCCCCCC3=C(C(=O)C(=C(C3=O)OC)OC)C)O)O				Terpenoids	Polyethers	Polyether ionophores	Lipids and lipid-like molecules	Prenol lipids
616	Sirius	Below threshold (800) / No Match	Below threshold (800) / No Match	0.222151	SP18_NP02_NEG_MSMS_PFP_Y-A2_01_11841-intensity-100-auto-charge-unknown-added Cmpd 251, -MS2(725.4813), 33.4-50.1eV, 8.0 min #463	725.481	474.699	1-	Negative	239424	33.4-50.1eV	Sirius	PubChem:(10129537 10153608 10175716 10197211 10240428 10240429)	null	C40H70O11	[M - H]-	LBJZVCWATRBDTG-UHFFFAOYSA-N	CC(C)C(C)CCC(C)C1CCC2C1(CCC3C2CCC4C3(CCC(C4)OC5C(C(C(C(O5)CO)OC6C(C(C(C(O6)CO)O)O)O)O)O)C)C				Polyketides	Polyethers	Polyether ionophores	Organic oxygen compounds	Organooxygen compounds	Carbohydrates and carbohydrate conjugates
617	Sirius	Below threshold (800) / No Match	Below threshold (800) / No Match	0.225718	SP18_NP02_NEG_MSMS_PFP_Y-A2_01_11841-intensity-100-auto-charge-unknown-added Cmpd 254, -MS2(739.4966), 33.7-50.6eV, 8.3 min #481	739.497	491.557	1-	Negative	152317	33.7-50.6eV	Sirius	PubChem:(10509226 11542262 76335168 101229976);PubMed	(2R,3R,4S,5S,6R)-2-[(2R,3S,4R,5R,6S)-6-[[(3S,5S,10S,13R,17R)-17-[(2R,5R)-5-ethyl-6-methylheptan-2-yl]-10,13-dimethyl-2,3,4,5,6,7,8,9,11,12,14,15,16,17-tetradecahydro-1H-cyclopenta[a]phenanthren-3-yl]oxy]-4,5-dihydroxy-2-(hydroxymethyl)oxan-3-yl]oxy-6-(hydroxymethyl)oxane-3,4,5-triol	C41H72O11	[M - H]-	QBSKLIUSBRRDRK-UHFFFAOYSA-N	CCC(CCC(C)C1CCC2C1(CCC3C2CCC4C3(CCC(C4)OC5C(C(C(C(O5)CO)OC6C(C(C(C(O6)CO)O)O)O)O)O)C)C)C(C)C				Polyketides	Polyethers	Polyether ionophores	Organic oxygen compounds	Organooxygen compounds	Carbohydrates and carbohydrate conjugates
618	Sirius	Below threshold (800) / No Match	Below threshold (800) / No Match	0.642207	SP18_NP02_NEG_MSMS_PFP_Y-A2_01_11841-intensity-100-auto-charge-unknown-added Cmpd 258, -MS2(350.2610), 25.0-37.5eV, 8.2 min #477	350.261	492.666	1-	Negative	569219	25.0-37.5eV	Sirius	PubChem:(12612302);PubMed	null	C20H34FN3O	[M - H]-	BZZWTVXXGMTZOC-UHFFFAOYSA-N	CC(C)N(CCC(CCN(C)C)(C1=CC=C(C=C1)F)C(=O)N)C(C)C				Alkaloids	Tryptophan alkaloids	Quinolizidine alkaloids	Organic acids and derivatives	Carboxylic acids and derivatives	Amino acids, peptides, and analogues
619	Sirius	Below threshold (800) / No Match	Below threshold (800) / No Match	0.156919	SP18_NP02_NEG_MSMS_PFP_Y-A2_01_11841-intensity-100-auto-charge-unknown-added Cmpd 259, -MS2(709.4846), 33.0-49.5eV, 8.0 min #465	709.485	497.128	1-	Negative	893444	33.0-49.5eV	Sirius	PubChem:(134746261)	null	C40H70O10	[M - H]-	LEPRKJBZKBJFKO-UHFFFAOYSA-N	CCCCCCCCCCC(=O)OC(COC1C(C(C(C(O1)CO)O)O)O)COC(=O)CCCCCCC=CCC=CCC=CCCCCC				Terpenoids	Polyethers	Spirostane steroids	Organic oxygen compounds	Organooxygen compounds	Carbohydrates and carbohydrate conjugates
620	Sirius	Below threshold (800) / No Match	Below threshold (800) / No Match	0.236935	SP18_NP02_NEG_MSMS_PFP_Y-A2_01_11841-intensity-100-auto-charge-unknown-added Cmpd 260, -MS2(336.2450), 24.7-37.1eV, 8.3 min #483	336.245	497.392	1-	Negative	2559720	24.7-37.1eV	Sirius	PubChem:(59154287)	N-[4-(dimethylamino)butyl]-N''-(4-methylsulfanylphenyl)hexane-1,6-diamine	C19H35N3S	[M - H]-	TZRVTASSJXRXEA-UHFFFAOYSA-N	CN(C)CCCCNCCCCCCNC1=CC=C(C=C1)SC				Alkaloids	Tryptophan alkaloids	Simple indole alkaloids	Organoheterocyclic compounds	Benzothiazines	Phenothiazines
621	Sirius	Below threshold (800) / No Match	Below threshold (800) / No Match	0.223808	SP18_NP02_NEG_MSMS_PFP_Y-A2_01_11841-intensity-100-auto-charge-unknown-added Cmpd 261, -MS2(749.5174), 34.0-51.0eV, 8.5 min #493	749.517	506.445	1-	Negative	37762	34.0-51.0eV	Sirius	PubChem:(57098578)	null	C50H70O5	[M - H]-	FXXGRSKFDPZTCU-UHFFFAOYSA-N	CCCCCCCCCCCCOC1=CC=C(C=C1)C(C2=CC=C(C=C2)O)OC(C3=CC=C(C=C3)O)C4=CC=C(C=C4)OCCCCCCCCCCCC				Terpenoids	Triterpenoids	Friedelane triterpenoids	Lipids and lipid-like molecules	Prenol lipids	Triterpenoids
622	Sirius	Below threshold (800) / No Match	Below threshold (800) / No Match	0.140116	SP18_NP02_NEG_MSMS_PFP_Y-A2_01_11841-intensity-100-auto-charge-unknown-added Cmpd 263, -MS2(364.2772), 25.3-37.9eV, 8.4 min #489	364.277	506.564	1-	Negative	115033	25.3-37.9eV	Sirius	PubChem:(57392270);PubMed	null	C23H39N	[M + Cl]-	PPGDHKQZLRVKKZ-UHFFFAOYSA-N	CCCCCCCCC1=CC=C(C=C1)C2CCC(CC2)NCCC				Alkaloids	Pseudoalkaloids	Steroidal alkaloids	Organic nitrogen compounds	Organonitrogen compounds	Amines
623	Sirius	Below threshold (800) / No Match	Below threshold (800) / No Match	0.149772	SP18_NP02_NEG_MSMS_PFP_Y-A2_01_11841-intensity-100-auto-charge-unknown-added Cmpd 265, -MS2(737.5158), 33.7-50.6eV, 8.4 min #490	737.516	511.907	1-	Negative	192070	33.7-50.6eV	Sirius	PubChem:(88399717)	null	C49H70O5	[M - H]-	LLXUUPABBVTHDH-UHFFFAOYSA-N	CCCCCOC1=CC2=C(C=C1C#CCCCC)C3=CC(=C(C=C3C4=CC(=C(C=C42)OCCCCC)OCCCCC)OCCCCC)OCCCCC				Terpenoids	Triterpenoids	Friedelane triterpenoids	Lipids and lipid-like molecules	Prenol lipids	Triterpenoids
624	Sirius	Below threshold (800) / No Match	Below threshold (800) / No Match	0.0631906	SP18_NP02_NEG_MSMS_PFP_Y-A2_01_11841-intensity-100-auto-charge-unknown-added Cmpd 269, -MS2(378.2907), 25.6-38.3eV, 8.6 min #502	378.291	517.857	1-	Negative	15800	25.6-38.3eV	Sirius	PubChem:(71602750)	null	C19H41N3O2	[M + Cl]-	ANQDDKFFPXQKOQ-UHFFFAOYSA-N	C(CCCCCC(=O)NCCCNCCCCN)CCCCCO				Alkaloids	Fatty amides	N-acyl amines	Organic acids and derivatives	Carboxylic acids and derivatives	Amino acids, peptides, and analogues
625	Sirius	Below threshold (800) / No Match	Below threshold (800) / No Match	0.37679	SP18_NP02_NEG_MSMS_PFP_Y-A2_01_11841-intensity-100-auto-charge-unknown-added Cmpd 270, -MS2(749.5160), 34.0-51.0eV, 8.7 min #504	749.516	519.106	1-	Negative	67440	34.0-51.0eV	Sirius	PubChem:(123330683)	null	C38H74N4O8	[M + Cl]-	OHMRIPJLOVPKBW-UHFFFAOYSA-N	CCCCCCCCCCCCCCCCCC(=O)NCCCC(=O)NCCOCCOCC(=O)NCCOCCOCC(=O)NCCCC				Polyketides	Oligopeptides	Cyclic peptides	Organic acids and derivatives	Carboxylic acids and derivatives	Amino acids, peptides, and analogues
626	Sirius	Below threshold (800) / No Match	Below threshold (800) / No Match	0.096161	SP18_NP02_NEG_MSMS_PFP_Y-A2_01_11841-intensity-100-auto-charge-unknown-added Cmpd 272, -MS2(364.2770), 25.3-37.9eV, 8.7 min #507	364.277	529.021	1-	Negative	194455	25.3-37.9eV	Sirius	PubChem:(57023161 69972806)	null	C23H39N	[M + Cl]-	BHONQRWSEXEAHT-UHFFFAOYSA-N	CCCCCCCCCCCCN(C)CCC=CC1=CC=CC=C1				Terpenoids	Diterpenoids	Cycloamphilectane diterpenoids	Organic nitrogen compounds	Organonitrogen compounds	Amines
627	Sirius	Below threshold (800) / No Match	Below threshold (800) / No Match	0.0962002	SP18_NP02_NEG_MSMS_PFP_Y-A2_01_11841-intensity-100-auto-charge-unknown-added Cmpd 274, -MS2(751.5307), 34.0-51.1eV, 8.6 min #501	751.531	529.157	1-	Negative	140060	34.0-51.1eV	Sirius	PubChem:(138252825);lipidblast:(MTTHZUODATZHEK-BLLZRTNRNA-N)	null	C43H77O8P	[M - H]-	RJLXLXFGLFTTMK-UHFFFAOYSA-N	CCCCCC=CCC=CCCCCCCCCCCCC(=O)OC(COC(=O)CCCCCCCC=CCC=CCCC)COP(=O)(O)OCC				Fatty acids	Glycerophospholipids	Glycerophosphates	Lipids and lipid-like molecules	Glycerophospholipids	Glycerophosphates
628	Sirius	Below threshold (800) / No Match	Below threshold (800) / No Match	0.178228	SP18_NP02_NEG_MSMS_PFP_Y-A2_01_11841-intensity-100-auto-charge-unknown-added Cmpd 276, -MS2(432.2610), 26.6-40.0eV, 8.8 min #511	432.261	529.327	1-	Negative	50365	26.6-40.0eV	Sirius	PubChem:(54222632)	null	C27H36N3P	[M - H]-	QDRDOGZGXVJZBU-UHFFFAOYSA-N	C1=CC(=CC=C1CCCN)P(C2=CC=C(C=C2)CCCN)C3=CC=C(C=C3)CCCN				Alkaloids	Nicotinic acid alkaloids	Pyridine alkaloids	Benzenoids	Benzene and substituted derivatives
629	Sirius	Below threshold (800) / No Match	Below threshold (800) / No Match	0.124372	SP18_NP02_NEG_MSMS_PFP_Y-A2_01_11841-intensity-100-auto-charge-unknown-added Cmpd 283, -MS2(404.2315), 26.1-39.1eV, 9.0 min #526	404.232	540.317	1-	Negative	6110	26.1-39.1eV	Sirius	COCONUT:(CNP0034364 CNP0277100);Natural Products:(UNPD187361);PubChem:(6443530);SuperNatural:(SN00244368 SN00030253);ZINC bio:(ZINC31168763);MeSH:(6443530);PubMed	Maytenine	C25H31N3O2	[M - H]-	MYKCJTMBUXHIMQ-UHFFFAOYSA-N	C1=CC=C(C=C1)C=CC(=O)NCCCCNCCCNC(=O)C=CC2=CC=CC=C2				Alkaloids	Anthranilic acid alkaloids	Quinazoline alkaloids	Organic acids and derivatives	Carboxylic acids and derivatives	Amino acids, peptides, and analogues
630	Sirius	Below threshold (800) / No Match	Below threshold (800) / No Match	0.108574	SP18_NP02_NEG_MSMS_PFP_Y-A2_01_11841-intensity-100-auto-charge-unknown-added Cmpd 284, -MS2(378.2915), 25.6-38.3eV, 9.0 min #525	378.292	540.905	1-	Negative	28443	25.6-38.3eV	Sirius	PubChem:(126626859)	null	C25H37N3	[M - H]-	XRNBOCPCXWVTCH-UHFFFAOYSA-N	CCC(C)(C)C1=NC(=NC(=N1)C2=CC=CC(=C2)CCCC=C)C(C)(CC)CC				Alkaloids	Tryptophan alkaloids	Steroidal alkaloids	Benzenoids
631	Sirius	Below threshold (800) / No Match	Below threshold (800) / No Match	0.111165	SP18_NP02_NEG_MSMS_PFP_Y-A2_01_11841-intensity-100-auto-charge-unknown-added Cmpd 285, -MS2(378.2915), 25.6-38.3eV, 9.1 min #528	378.292	540.907	1-	Negative	28232	25.6-38.3eV	Sirius	PubChem:(126626859)	null	C25H37N3	[M - H]-	XRNBOCPCXWVTCH-UHFFFAOYSA-N	CCC(C)(C)C1=NC(=NC(=N1)C2=CC=CC(=C2)CCCC=C)C(C)(CC)CC				Alkaloids	Tryptophan alkaloids	Steroidal alkaloids	Benzenoids
632	Sirius	Below threshold (800) / No Match	Below threshold (800) / No Match	0.995431	SP18_NP02_NEG_MSMS_PFP_Y-A2_01_11841-intensity-100-auto-charge-unknown-added Cmpd 286, -MS2(737.5129), 33.7-50.6eV, 9.2 min #532	737.513	549.065	1-	Negative	15219	33.7-50.6eV	Sirius	PubChem:(129288278)	null	C39H70N4O9	[M - H]-	TYAKZFBSFUPWHY-UHFFFAOYSA-N	C1CC(CCC1CNC(=O)CCCCCCCCCCCCCCCCCCC(=O)O)C(=O)NC(CCC(=O)NCCCCC(C(=O)O)N)C(=O)O				Polyketides	Oligopeptides	Lipopeptides	Organic acids and derivatives	Carboxylic acids and derivatives	Amino acids, peptides, and analogues
633	Sirius	Below threshold (800) / No Match	Below threshold (800) / No Match	0.123931	SP18_NP02_NEG_MSMS_PFP_Y-A2_01_11841-intensity-100-auto-charge-unknown-added Cmpd 290, -MS2(350.2607), 25.0-37.5eV, 9.3 min #540	350.261	550.876	1-	Negative	28085	25.0-37.5eV	Sirius	PubChem:(22278720)	3,6-diethyl-N-pentan-3-yl-5-(5,6,7,8-tetrahydronaphthalen-2-yl)pyrazin-2-amine	C23H33N3	[M - H]-	PTTKDXPJOCKCFI-UHFFFAOYSA-N	CCC1=C(N=C(C(=N1)NC(CC)CC)CC)C2=CC3=C(CCCC3)C=C2				Alkaloids	Anthranilic acid alkaloids	Tricyclic guanidine alkaloids	Organoheterocyclic compounds	Diazanaphthalenes	Benzodiazines
634	Sirius	Below threshold (800) / No Match	Below threshold (800) / No Match	N/A	SP18_NP02_NEG_MSMS_PFP_Y-A2_01_11841-intensity-100-auto-charge-unknown-added Cmpd 293, -MS2(781.4920), 34.8-52.1eV, 9.4 min #546	781.492	562.573	1-	Negative	19688	34.8-52.1eV	Sirius	PubChem:(11274316)	L-Lysine, L-lysylglycyl-L-alanyl-L-prolyl-L-leucyl-L-leucylglycyl-	C36H66N10O9	[M - H]-	GKOIAUCSNFBYRW-UHFFFAOYSA-N	CC(C)CC(C(=O)NC(CC(C)C)C(=O)NCC(=O)NC(CCCCN)C(=O)O)NC(=O)C1CCCN1C(=O)C(C)NC(=O)CNC(=O)C(CCCCN)N				Amino acids and Peptides	Oligopeptides	Cyclic peptides	Organic acids and derivatives	Carboxylic acids and derivatives	Amino acids, peptides, and analogues
635	Sirius	Below threshold (800) / No Match	Below threshold (800) / No Match	0.522517	SP18_NP02_NEG_MSMS_PFP_Y-A2_01_11841-intensity-100-auto-charge-unknown-added Cmpd 294, -MS2(731.5393), 33.6-50.3eV, 9.4 min #549	731.539	567.506	1-	Negative	20304	33.6-50.3eV	Sirius	PubChem:(70295064)	null	C41H72N4O7	[M - H]-	CMOQTXRWTRDIOP-UHFFFAOYSA-N	CCCCCCCCCCCCN(C1C(C(C(C(O1)CO)O)O)NC(=O)CNC(=O)C(CC2=CC=CC=C2)N)C(=O)CCCCCCCCCCC				Amino acids and Peptides	Oligopeptides	Cyclic peptides	Organic acids and derivatives	Peptidomimetics	Depsipeptides
636	Sirius	Below threshold (800) / No Match	Below threshold (800) / No Match	N/A	SP18_NP02_NEG_MSMS_PFP_Y-A2_01_11841-intensity-100-auto-charge-unknown-added Cmpd 296, -MS2(418.2420), 26.4-39.5eV, 9.6 min #556	418.242	577.773	1-	Negative	6569	26.4-39.5eV	Sirius	PubChem:(91295103)	null	C26H34N3P	[M - H]-	VEHBEPBPRLZBFE-UHFFFAOYSA-N	CCCCCCCCCC1=NNN=C1C2C3=CC=CC=C3C(=C2C4=C(C=CP4)C)C				Alkaloids	Nicotinic acid alkaloids	Pyridine alkaloids	Benzenoids	Benzene and substituted derivatives
637	Sirius	Below threshold (800) / No Match	Below threshold (800) / No Match	N/A	SP18_NP02_NEG_MSMS_PFP_Y-A2_01_11841-intensity-100-auto-charge-unknown-added Cmpd 297, -MS2(418.2420), 26.4-39.5eV, 9.6 min #558	418.242	577.773	1-	Negative	6569	26.4-39.5eV	Sirius	PubChem:(91295103)	null	C26H34N3P	[M - H]-	VEHBEPBPRLZBFE-UHFFFAOYSA-N	CCCCCCCCCC1=NNN=C1C2C3=CC=CC=C3C(=C2C4=C(C=CP4)C)C				Alkaloids	Nicotinic acid alkaloids	Pyridine alkaloids	Benzenoids	Benzene and substituted derivatives
638	Sirius	Below threshold (800) / No Match	Below threshold (800) / No Match	N/A	SP18_NP02_NEG_MSMS_PFP_Y-A2_01_11841-intensity-100-auto-charge-unknown-added Cmpd 301, -MS2(774.5629), 34.6-51.9eV, 9.9 min #577	774.563	592.318	1-	Negative	14619	34.6-51.9eV	Sirius	PubChem:(130344271)	null	C39H77N7O6	[M + Cl]-	SFPDIPCEPOVMCS-UHFFFAOYSA-N	CCC(C(=O)N)NC(C)C(=O)C(C)(C)OC(C)C(C(=O)C(C)(CC)NC)NC(=O)CC(C)(CC)C(CCCCCCCCCCCCN=C(N)N)O				Amino acids and Peptides	Small peptides	Tripeptides	Organic acids and derivatives	Carboxylic acids and derivatives	Amino acids, peptides, and analogues
639	Sirius	Below threshold (800) / No Match	Below threshold (800) / No Match	N/A	SP18_NP02_NEG_MSMS_PFP_Y-A2_01_11841-intensity-100-auto-charge-unknown-added Cmpd 305, -MS2(322.2246), 24.4-36.7eV, 9.9 min #576	322.225	595.01	Unknown-	Negative	1089	24.4-36.7eV	Sirius	PubChem:(607535)	Ribonamide, N-hexyl-2,3-4,5-di-O-ethaneboronate-	C15H29B2NO5	[M]-	OQIAUGJZPQRWFF-UHFFFAOYSA-N	B1(OCC(O1)C2C(OB(O2)CC)C(=O)NCCCCCC)CC				Fatty acids	Fatty esters	Fatty acyl carnitines	Organic acids and derivatives	Carboxylic acids and derivatives	Carboxylic acid derivatives
640	Sirius	Below threshold (800) / No Match	Below threshold (800) / No Match	N/A	SP18_NP02_NEG_MSMS_PFP_Y-A2_01_11841-intensity-100-auto-charge-unknown-added Cmpd 307, -MS2(717.5223), 33.2-49.8eV, 10.1 min #585	717.522	602.343	1-	Negative	18472	33.2-49.8eV	Sirius	PubChem:(117904555)	null	C35H66N12O4	[M - H]-	IEFQPAMXKJATSA-UHFFFAOYSA-N	CCCCCCCCCCCCCCCC(=O)NC(CCCN=C(N)N)C(=O)NC(CC1=CN=CN1)C(=O)NC(CCCN=C(N)N)C(=O)NC				Amino acids and Peptides	Ornithine alkaloids	Tripeptides	Organic acids and derivatives	Carboxylic acids and derivatives	Amino acids, peptides, and analogues
641	Sirius	Below threshold (800) / No Match	Below threshold (800) / No Match	0.392825	SP18_NP02_NEG_MSMS_PFP_Y-A2_01_11841-intensity-100-auto-charge-unknown-added Cmpd 310, -MS2(350.2603), 25.0-37.5eV, 10.3 min #601	350.26	611.861	Unknown-	Negative	4687	25.0-37.5eV	Sirius	PubChem:(12612302);PubMed	null	C20H34FN3O	[M]-	BZZWTVXXGMTZOC-UHFFFAOYSA-N	CC(C)N(CCC(CCN(C)C)(C1=CC=C(C=C1)F)C(=O)N)C(C)C				Alkaloids	Lysine alkaloids	Quinolizidine alkaloids	Organic acids and derivatives	Carboxylic acids and derivatives	Amino acids, peptides, and analogues
642	Sirius	Below threshold (800) / No Match	Below threshold (800) / No Match	0.264823	SP18_NP02_NEG_MSMS_PFP_Y-A2_01_11841-intensity-100-auto-charge-unknown-added Cmpd 312, -MS2(695.4780), 32.7-49.0eV, 10.3 min #598	695.478	613.714	1-	Negative	11983	32.7-49.0eV	Sirius	PubChem:(11389333)	(2R,3S,4R,5S,6S)-2-[(2R,3R,4S,5S,6R)-2-[[(3S,5S,8R,9S,10S,13R,14S,17R)-10,13-dimethyl-17-[(2R)-6-methylheptan-2-yl]-2,3,4,5,6,7,8,9,11,12,14,15,16,17-tetradecahydro-1H-cyclopenta[a]phenanthren-3-yl]oxy]-3,5-dihydroxy-6-(hydroxymethyl)oxan-4-yl]oxy-6-methyloxane-3,4,5-triol	C39H68O10	[M - H]-	ICNJLOMZGIKAIH-UHFFFAOYSA-N	CC1C(C(C(C(O1)OC2C(C(OC(C2O)OC3CCC4(C(C3)CCC5C4CCC6(C5CCC6C(C)CCCC(C)C)C)C)CO)O)O)O)O				Polyketides	Macrolides	Bafilomycins	Phenylpropanoids and polyketides	Macrolides and analogues
643	Sirius	Below threshold (800) / No Match	Below threshold (800) / No Match	N/A	SP18_NP02_NEG_MSMS_PFP_Y-A2_01_11841-intensity-100-auto-charge-unknown-added Cmpd 314, -MS2(745.5548), 33.9-50.8eV, 10.3 min #597	745.555	615.089	1-	Negative	28300	33.9-50.8eV	Sirius	PubChem:(117905273)	null	C37H70N12O4	[M - H]-	BTJGDKOJIQATLI-UHFFFAOYSA-N	CCCCCCCCCCCC(=O)C(=O)C(CCCNC(N)N)NC(=O)C(C(C)C)NNC(CCCNC(N)N)C(=O)NCC1=CC=C(C=C1)C(=N)N				Alkaloids	Nucleosides	Tripeptides	Organic acids and derivatives	Carboxylic acids and derivatives	Amino acids, peptides, and analogues
644	Sirius	Below threshold (800) / No Match	Below threshold (800) / No Match	N/A	SP18_NP02_NEG_MSMS_PFP_Y-A2_01_11841-intensity-100-auto-charge-unknown-added Cmpd 316, -MS2(714.5991), 33.2-49.7eV, 10.5 min #609	714.599	627.695	1-	Negative	17734	33.2-49.7eV	Sirius	PubChem:(90984779)	null	C40H81N5O3	[M + Cl]-	BSLGJOUFKUEXBZ-UHFFFAOYSA-N	CC(C)(C)CC(C)(C)CNC(=O)CCN(C)CCCN(CCC(=O)NCC(C)(C)CC(C)(C)C)CCC(=O)NCC(C)(C)CC(C)(C)C				Fatty acids	Sphingolipids	Ceramides	Lipids and lipid-like molecules	Sphingolipids	Ceramides
645	Sirius	Below threshold (800) / No Match	Below threshold (800) / No Match	0.190248	SP18_NP02_NEG_MSMS_PFP_Y-A2_01_11841-intensity-100-auto-charge-unknown-added Cmpd 318, -MS2(709.4882), 33.0-49.5eV, 10.5 min #613	709.488	629.747	1-	Negative	7286	33.0-49.5eV	Sirius	PubChem:(134245300)	null	C47H66O5	[M - H]-	WVBBAYXADAGAHQ-UHFFFAOYSA-N	CCCCCC1=CC=C(C=C1)C2=CC=C(C=C2)CCC3CCC4CC(CCC4C3)C5CCC(CC5)CC(COC(=O)C(=C)C)COC(=O)C(=C)CO				Terpenoids	Triterpenoids	Friedelane triterpenoids	Lipids and lipid-like molecules	Prenol lipids	Triterpenoids
646	Sirius	Below threshold (800) / No Match	Below threshold (800) / No Match	0.0943902	SP18_NP02_NEG_MSMS_PFP_Y-A2_01_11841-intensity-100-auto-charge-unknown-added Cmpd 319, -MS2(390.2130), 25.8-38.7eV, 10.6 min #616	390.213	630.988	1-	Negative	3904	25.8-38.7eV	Sirius	PubChem:(44328559)	null	C17H34N3O5P	[M - H]-	GQJHCCYCVVBXTD-UHFFFAOYSA-N	CC(C)CC(CP(=O)(CNC(=O)C)O)C(=O)NC(CC(C)C)C(=O)NC				Fatty acids	Fatty amides	N-acyl amines	Organic acids and derivatives	Carboxylic acids and derivatives	Amino acids, peptides, and analogues
647	Sirius	Below threshold (800) / No Match	Below threshold (800) / No Match	0.100147	SP18_NP02_NEG_MSMS_PFP_Y-A2_01_11841-intensity-100-auto-charge-unknown-added Cmpd 320, -MS2(390.2129), 25.8-38.7eV, 10.4 min #606	390.213	631.006	1-	Negative	3830	25.8-38.7eV	Sirius	PubChem:(44328559)	null	C17H34N3O5P	[M - H]-	GQJHCCYCVVBXTD-UHFFFAOYSA-N	CC(C)CC(CP(=O)(CNC(=O)C)O)C(=O)NC(CC(C)C)C(=O)NC				Fatty acids	Fatty amides	N-acyl amines	Organic acids and derivatives	Carboxylic acids and derivatives	Amino acids, peptides, and analogues
648	Sirius	Below threshold (800) / No Match	Below threshold (800) / No Match	0.10217	SP18_NP02_NEG_MSMS_PFP_Y-A2_01_11841-intensity-100-auto-charge-unknown-added Cmpd 321, -MS2(390.2129), 25.8-38.7eV, 10.5 min #612	390.213	631.006	1-	Negative	3830	25.8-38.7eV	Sirius	PubChem:(68623186)	null	C17H34N3O5P	[M - H]-	QBYBUXLEVCHFFE-UHFFFAOYSA-N	CC(C)C(C(=O)NCC(=O)NCC(COP(=O)(C)C1CCCCC1)O)N				Fatty acids	Glycerophospholipids	N-acyl amines	Organic acids and derivatives	Carboxylic acids and derivatives	Amino acids, peptides, and analogues
649	Sirius	Below threshold (800) / No Match	Below threshold (800) / No Match	N/A	SP18_NP02_NEG_MSMS_PFP_Y-A2_01_11841-intensity-100-auto-charge-unknown-added Cmpd 322, -MS2(698.6041), 32.8-49.1eV, 10.6 min #615	698.604	633.644	1-	Negative	28790	32.8-49.1eV	Sirius	PubChem:(117796890)	null	C40H81N3O6	[M - H]-	LRJFJUXVTMHQDF-UHFFFAOYSA-N	CCCCCCCCCCCCCCCCCCCCCCCCNC(=O)NC(CNC1CCCCC(C(C1O)O)O)C(CC(CC)O)O				Fatty acids	Sphingolipids	Ceramides	Lipids and lipid-like molecules	Sphingolipids	Ceramides
650	Sirius	Below threshold (800) / No Match	Below threshold (800) / No Match	N/A	SP18_NP02_NEG_MSMS_PFP_Y-A2_01_11841-intensity-100-auto-charge-unknown-added Cmpd 325, -MS2(418.2425), 26.4-39.5eV, 10.6 min #618	418.242	640.08	Unknown-	Negative	736	26.4-39.5eV	Sirius	PubChem:(91295103)	null	C26H34N3P	[M]-	VEHBEPBPRLZBFE-UHFFFAOYSA-N	CCCCCCCCCC1=NNN=C1C2C3=CC=CC=C3C(=C2C4=C(C=CP4)C)C				Alkaloids	Nicotinic acid alkaloids	Pyridine alkaloids	Benzenoids	Benzene and substituted derivatives
651	Sirius	Below threshold (800) / No Match	Below threshold (800) / No Match	N/A	SP18_NP02_NEG_MSMS_PFP_Y-A2_01_11841-intensity-100-auto-charge-unknown-added Cmpd 326, -MS2(418.2424), 26.4-39.5eV, 10.7 min #622	418.242	640.08	Unknown-	Negative	736	26.4-39.5eV	Sirius	PubChem:(91295103)	null	C26H34N3P	[M]-	VEHBEPBPRLZBFE-UHFFFAOYSA-N	CCCCCCCCCC1=NNN=C1C2C3=CC=CC=C3C(=C2C4=C(C=CP4)C)C				Alkaloids	Nicotinic acid alkaloids	Pyridine alkaloids	Benzenoids	Benzene and substituted derivatives
652	Sirius	Below threshold (800) / No Match	Below threshold (800) / No Match	0.155301	SP18_NP02_NEG_MSMS_PFP_Y-A2_01_11841-intensity-100-auto-charge-unknown-added Cmpd 329, -MS2(828.5787), 35.9-53.8eV, 10.8 min #628	828.579	646.127	1-	Negative	7628	35.9-53.8eV	Sirius	PubChem:(102456258)	null	C41H79N7O10	[M - H]-	VYFXOCCDCCGRPG-UHFFFAOYSA-N	CCCCCCCCCCCCCCCCCC(=O)NC(CCCCN)C(=O)NC(C(C)O)C(=O)NC(C(C)O)C(=O)NC(CCCCN)C(=O)NC(CO)C(=O)O				Amino acids and Peptides	Oligopeptides	Cyclic peptides	Organic acids and derivatives	Carboxylic acids and derivatives	Amino acids, peptides, and analogues
653	Sirius	Below threshold (800) / No Match	Below threshold (800) / No Match	0.71247	SP18_NP02_NEG_MSMS_PFP_Y-A2_01_11841-intensity-100-auto-charge-unknown-added Cmpd 330, -MS2(764.5547), 34.3-51.5eV, 10.8 min #630	764.555	652.126	1-	Negative	11107	34.3-51.5eV	Sirius	PubChem:(117860696)	null	C47H75NO7	[M - H]-	YUCNJXXQULZBEQ-UHFFFAOYSA-N	CCCCOC(=O)C1CC(C1(C)C)NC(=O)C23CCC(C2C4CCC5C6(CCC(C(C6CCC5(C4(CC3)C)C)(C)C)OC(=O)CC(C)(C)C(=O)O)C)C(=C)C				Terpenoids	Steroids	Cholestane steroids	Lipids and lipid-like molecules	Steroids and steroid derivatives	Bile acids, alcohols and derivatives
654	Sirius	Below threshold (800) / No Match	Below threshold (800) / No Match	0.894242	SP18_NP02_NEG_MSMS_PFP_Y-A2_01_11841-intensity-100-auto-charge-unknown-added Cmpd 332, -MS2(790.5667), 35.0-52.5eV, 10.9 min #634	790.567	653.139	1-	Negative	6563	35.0-52.5eV	Sirius	PubChem:(67584422)	null	C49H77NO7	[M - H]-	MDLQZHTYXKBNSO-UHFFFAOYSA-N	CCCCCCCCCCCC(CC(=O)NC1COCC(C1OC(=O)CCCCCCCCC2=CC=CC=C2)O)OC(=O)CCCCCCCCC3=CC=CC=C3				Terpenoids	Triterpenoids	Indole-Diterpenoid alkaloids (Penitrems)	Lipids and lipid-like molecules	Prenol lipids	Triterpenoids
655	Sirius	Below threshold (800) / No Match	Below threshold (800) / No Match	N/A	SP18_NP02_NEG_MSMS_PFP_Y-A2_01_11841-intensity-100-auto-charge-unknown-added Cmpd 333, -MS2(790.5667), 35.0-52.5eV, 11.0 min #637	790.567	653.139	1-	Negative	6563	35.0-52.5eV	Sirius	PubChem:(18650081)	(2S)-N-[(2S)-6-amino-1-[(2S)-2-[(3S,5R)-3,5-diamino-3-(4-aminocyclohexanecarbonyl)-2,6-dicyclohexyl-4-oxohexanoyl]pyrrolidin-1-yl]-1-oxohexan-2-yl]-2-(methylamino)-3-phenylpropanamide	C45H73N7O5	[M - H]-	BLLRLXKCLRHKHT-UHFFFAOYSA-N	CNC(CC1=CC=CC=C1)C(=O)NC(CCCCN)C(=O)N2CCCC2C(=O)C(C3CCCCC3)C(C(=O)C4CCC(CC4)N)(C(=O)C(CC5CCCCC5)N)N				Amino acids and Peptides	Oligopeptides	Cyclic peptides	Organic acids and derivatives	Carboxylic acids and derivatives	Amino acids, peptides, and analogues
656	Sirius	Below threshold (800) / No Match	Below threshold (800) / No Match	0.129847	SP18_NP02_NEG_MSMS_PFP_Y-A2_01_11841-intensity-100-auto-charge-unknown-added Cmpd 344, -MS2(364.2734), 25.3-37.9eV, 11.2 min #652	364.273	669.042	1-	Negative	2089	25.3-37.9eV	Sirius	PubChem:(9925356)	null	C24H35N3	[M - H]-	DEJAZWGUYLZZMP-UHFFFAOYSA-N	CCC1=CC(=CC=C1)N(C(C)C)C(=N)N(C2=CC=CC=C2C(C)C)C(C)C				Alkaloids	Tryptophan alkaloids	Tricyclic guanidine alkaloids	Benzenoids
657	Sirius	Below threshold (800) / No Match	Below threshold (800) / No Match	N/A	SP18_NP02_NEG_MSMS_PFP_Y-A2_01_11841-intensity-100-auto-charge-unknown-added Cmpd 345, -MS2(364.2734), 25.3-37.9eV, 11.3 min #655	364.273	669.042	Unknown-	Negative	2089	25.3-37.9eV	Sirius	PubChem:(607534)	Ribonamide, N-nonyl-2,3-4,5-DI-O-ethaneboronate-	C18H35B2NO5	[M]-	HPBVYRGYQMMRTM-UHFFFAOYSA-N	B1(OCC(O1)C2C(OB(O2)CC)C(=O)NCCCCCCCCC)CC				Fatty acids	Sphingolipids	Pinane monoterpenoids	Organic acids and derivatives	Boronic acid derivatives
658	Sirius	Below threshold (800) / No Match	Below threshold (800) / No Match	0.131674	SP18_NP02_NEG_MSMS_PFP_Y-A2_01_11841-intensity-100-auto-charge-unknown-added Cmpd 352, -MS2(350.2589), 25.0-37.5eV, 11.4 min #663	350.259	683.914	Unknown-	Negative	1025	25.0-37.5eV	Sirius	PubChem:(22278720)	3,6-diethyl-N-pentan-3-yl-5-(5,6,7,8-tetrahydronaphthalen-2-yl)pyrazin-2-amine	C23H33N3	[M]-	PTTKDXPJOCKCFI-UHFFFAOYSA-N	CCC1=C(N=C(C(=N1)NC(CC)CC)CC)C2=CC3=C(CCCC3)C=C2				Alkaloids	Tryptophan alkaloids	Simple indole alkaloids	Organoheterocyclic compounds	Indoles and derivatives	Indoles
659	Sirius	Below threshold (800) / No Match	Below threshold (800) / No Match	0.151682	SP18_NP02_NEG_MSMS_PFP_Y-A2_01_11841-intensity-100-auto-charge-unknown-added Cmpd 353, -MS2(350.2595), 25.0-37.5eV, 11.5 min #666	350.259	683.914	Unknown-	Negative	1025	25.0-37.5eV	Sirius	PubChem:(22278720)	3,6-diethyl-N-pentan-3-yl-5-(5,6,7,8-tetrahydronaphthalen-2-yl)pyrazin-2-amine	C23H33N3	[M]-	PTTKDXPJOCKCFI-UHFFFAOYSA-N	CCC1=C(N=C(C(=N1)NC(CC)CC)CC)C2=CC3=C(CCCC3)C=C2				Alkaloids	Tryptophan alkaloids	Tricyclic guanidine alkaloids	Benzenoids
660	Sirius	Below threshold (800) / No Match	Below threshold (800) / No Match	N/A	SP18_NP02_NEG_MSMS_PFP_Y-A2_01_11841-intensity-100-auto-charge-unknown-added Cmpd 359, -MS2(434.2365), 26.7-40.0eV, 11.6 min #672	434.237	695.375	Unknown-	Negative	586	26.7-40.0eV	Sirius	PubChem:(23029040)	4-[[4-[(2-chloro-5-fluorophenyl)methyl]piperidin-1-yl]methyl]-1-cyclohexyl-3-methyl-1,3-diazinan-2-one	C24H35ClFN3O	[M]-	FKSLYWYUDOIAGM-UHFFFAOYSA-N	CN1C(CCN(C1=O)C2CCCCC2)CN3CCC(CC3)CC4=C(C=CC(=C4)F)Cl				Alkaloids	Tryptophan alkaloids	Carboline alkaloids	Organic nitrogen compounds	Organonitrogen compounds	Amines
661	Sirius	Below threshold (800) / No Match	Below threshold (800) / No Match	N/A	SP18_NP02_NEG_MSMS_PFP_Y-A2_01_11841-intensity-100-auto-charge-unknown-added Cmpd 361, -MS2(390.2131), 25.8-38.7eV, 11.7 min #678	390.213	695.814	Unknown-	Negative	873	25.8-38.7eV	Sirius	PubChem:(71273150)	null	C22H31ClFN3	[M]-	RRFHVDILVZVSSP-UHFFFAOYSA-N	CCCN(CCCNC1=C(C=C(C=C1)F)C)C(CCN)C2=CC=C(C=C2)Cl				Alkaloids	Tryptophan alkaloids	Quinazoline alkaloids	Organoheterocyclic compounds	Diazanaphthalenes	Benzodiazines
662	Sirius	Below threshold (800) / No Match	Below threshold (800) / No Match	N/A	SP18_NP02_NEG_MSMS_PFP_Y-A2_01_11841-intensity-100-auto-charge-unknown-added Cmpd 363, -MS2(418.2422), 26.4-39.5eV, 11.7 min #682	418.242	699.823	Unknown-	Negative	599	26.4-39.5eV	Sirius	PubChem:(91295103)	null	C26H34N3P	[M]-	VEHBEPBPRLZBFE-UHFFFAOYSA-N	CCCCCCCCCC1=NNN=C1C2C3=CC=CC=C3C(=C2C4=C(C=CP4)C)C				Alkaloids	Nicotinic acid alkaloids	Pyridine alkaloids	Benzenoids	Benzene and substituted derivatives
663	Sirius	Below threshold (800) / No Match	Below threshold (800) / No Match	N/A	SP18_NP02_NEG_MSMS_PFP_Y-A2_01_11841-intensity-100-auto-charge-unknown-added Cmpd 364, -MS2(994.7088), 39.9-59.8eV, 11.7 min #679	994.709	699.877	1-	Negative	2935	39.9-59.8eV	Sirius	PubChem:(78225012 78225013);PubMed	null	C44H89N19O7	[M - H]-	PIVIEHXPNRYVDD-UHFFFAOYSA-O	CC(C)CC(C(=O)NC(CCCNC(N)N)C=O)NC(=O)C(C(C)C)NC(=O)C(CCCC[N+](C)(C)C)NC(=O)C(CCCNC(N)N)NC(=O)C(CC1=CN=CN1)NC(=O)C(CCCNC(N)N)N				Amino acids and Peptides	Oligopeptides	Tripeptides	Organic acids and derivatives	Carboxylic acids and derivatives	Amino acids, peptides, and analogues
664	Sirius	Below threshold (800) / No Match	Below threshold (800) / No Match	N/A	SP18_NP02_NEG_MSMS_PFP_Y-A2_01_11841-intensity-100-auto-charge-unknown-added Cmpd 366, -MS2(418.2426), 26.4-39.5eV, 11.8 min #687	418.243	708.266	Unknown-	Negative	610	26.4-39.5eV	Sirius	PubChem:(91295103)	null	C26H34N3P	[M]-	VEHBEPBPRLZBFE-UHFFFAOYSA-N	CCCCCCCCCC1=NNN=C1C2C3=CC=CC=C3C(=C2C4=C(C=CP4)C)C				Alkaloids	Nicotinic acid alkaloids	Pyridine alkaloids	Benzenoids	Benzene and substituted derivatives
665	Sirius	Below threshold (800) / No Match	Below threshold (800) / No Match	N/A	SP18_NP02_NEG_MSMS_PFP_Y-A2_01_11841-intensity-100-auto-charge-unknown-added Cmpd 367, -MS2(434.2350), 26.7-40.0eV, 11.8 min #688	434.235	710.461	Unknown-	Negative	273	26.7-40.0eV	Sirius	PubChem:(23029040)	4-[[4-[(2-chloro-5-fluorophenyl)methyl]piperidin-1-yl]methyl]-1-cyclohexyl-3-methyl-1,3-diazinan-2-one	C24H35ClFN3O	[M]-	FKSLYWYUDOIAGM-UHFFFAOYSA-N	CN1C(CCN(C1=O)C2CCCCC2)CN3CCC(CC3)CC4=C(C=CC(=C4)F)Cl				Alkaloids	Tryptophan alkaloids	Carboline alkaloids	Organic nitrogen compounds	Organonitrogen compounds	Amines
666	Sirius	Below threshold (800) / No Match	Below threshold (800) / No Match	N/A	SP18_NP02_NEG_MSMS_PFP_Y-A2_01_11841-intensity-100-auto-charge-unknown-added Cmpd 371, -MS2(434.2359), 26.7-40.0eV, 11.9 min #691	434.236	712.872	Unknown-	Negative	295	26.7-40.0eV	Sirius	PubChem:(23029040)	4-[[4-[(2-chloro-5-fluorophenyl)methyl]piperidin-1-yl]methyl]-1-cyclohexyl-3-methyl-1,3-diazinan-2-one	C24H35ClFN3O	[M]-	FKSLYWYUDOIAGM-UHFFFAOYSA-N	CN1C(CCN(C1=O)C2CCCCC2)CN3CCC(CC3)CC4=C(C=CC(=C4)F)Cl				Alkaloids	Tryptophan alkaloids	Carboline alkaloids	Organic nitrogen compounds	Organonitrogen compounds	Amines
667	Sirius	Below threshold (800) / No Match	Below threshold (800) / No Match	0.121866	SP18_NP02_NEG_MSMS_PFP_Y-A2_01_11841-intensity-100-auto-charge-unknown-added Cmpd 375, -MS2(894.6961), 37.5-56.2eV, 12.1 min #703	894.696	723.181	1-	Negative	2536	37.5-56.2eV	Sirius	lipidblast:(SNTIHHWONGKSOI-GJLVVWLQNA-N)	PE 13:0_34:3	C52H98NO8P	[M - H]-	KOSPPHCRPFGIRN-UHFFFAOYSA-N	CCCCCCCCCCCCC(=O)OCC(COP(O)(=O)OCCN)OC(=O)CCCCCCCCCCCCCCCCCC\C=C/C\C=C/C\C=C/CCCCCCC				Fatty acids	Glycerophospholipids	Glycerophosphoethanolamines	Lipids and lipid-like molecules	Glycerophospholipids	Glycerophosphoethanolamines
668	Sirius	Below threshold (800) / No Match	Below threshold (800) / No Match	0.119795	SP18_NP02_NEG_MSMS_PFP_Y-A2_01_11841-intensity-100-auto-charge-unknown-added Cmpd 376, -MS2(920.7099), 38.1-57.1eV, 12.1 min #702	920.71	724.09	1-	Negative	4325	38.1-57.1eV	Sirius	lipidblast:(SXVWASPCMNOVRQ-RWLIYIGXNA-N)	PE 21:1_28:3	C54H100NO8P	[M - H]-	LVFFEIOHNLLNHC-UHFFFAOYSA-N	CCCCCCCCC\C=C/CCCCCCCCCC(=O)OCC(COP(O)(=O)OCCN)OC(=O)CCCCCCCCCCCC\C=C/C\C=C/C\C=C/CCCCCCC				Fatty acids	Glycerophospholipids	Glycerophosphoethanolamines	Lipids and lipid-like molecules	Glycerophospholipids	Glycerophosphoethanolamines
669	Sirius	Below threshold (800) / No Match	Below threshold (800) / No Match	0.105441	SP18_NP02_NEG_MSMS_PFP_Y-A2_01_11841-intensity-100-auto-charge-unknown-added Cmpd 377, -MS2(920.7099), 38.1-57.1eV, 12.0 min #697	920.71	724.101	1-	Negative	4309	38.1-57.1eV	Sirius	lipidblast:(GQPFUFSHNOYLJF-JUWXNISPNA-N);Lipid:(PE 49:4)	PE 17:2_32:2	C54H100NO8P	[M - H]-	HKCXAGZAFYTGES-UHFFFAOYSA-N	CCCCCCC\C=C/C\C=C/CCCCCCCCCCCCCCCCCCCC(=O)OC(COC(=O)CCCCCCC\C=C/C\C=C/CCCC)COP(O)(=O)OCCN				Fatty acids	Glycerophospholipids	Glycerophosphoethanolamines	Lipids and lipid-like molecules	Glycerophospholipids	Glycerophosphoethanolamines
670	Sirius	Below threshold (800) / No Match	Below threshold (800) / No Match	0.123608	SP18_NP02_NEG_MSMS_PFP_Y-A2_01_11841-intensity-100-auto-charge-unknown-added Cmpd 378, -MS2(920.7099), 38.1-57.1eV, 12.1 min #706	920.71	724.101	1-	Negative	4309	38.1-57.1eV	Sirius	lipidblast:(SXVWASPCMNOVRQ-RWLIYIGXNA-N)	PE 21:1_28:3	C54H100NO8P	[M - H]-	LVFFEIOHNLLNHC-UHFFFAOYSA-N	CCCCCCCCC\C=C/CCCCCCCCCC(=O)OCC(COP(O)(=O)OCCN)OC(=O)CCCCCCCCCCCC\C=C/C\C=C/C\C=C/CCCCCCC				Fatty acids	Glycerophospholipids	Glycerophosphoethanolamines	Lipids and lipid-like molecules	Glycerophospholipids	Glycerophosphoethanolamines
671	Sirius	Below threshold (800) / No Match	Below threshold (800) / No Match	0.119248	SP18_NP02_NEG_MSMS_PFP_Y-A2_01_11841-intensity-100-auto-charge-unknown-added Cmpd 381, -MS2(908.7100), 37.8-56.7eV, 12.3 min #715	908.71	738.063	1-	Negative	6358	37.8-56.7eV	Sirius	lipidblast:(KPNQYHAYNFBFPE-NFYLBXPENA-N)	PE 12:0_36:3	C53H100NO8P	[M - H]-	RTVNMWTZQXPMMD-UHFFFAOYSA-N	CCCCCCCCCCCC(=O)OCC(COP(O)(=O)OCCN)OC(=O)CCCCCCCCCCCCCCCCCCCC\C=C/C\C=C/C\C=C/CCCCCCC				Fatty acids	Glycerophospholipids	Glycerophosphoethanolamines	Lipids and lipid-like molecules	Glycerophospholipids	Glycerophosphoethanolamines
672	Sirius	Below threshold (800) / No Match	Below threshold (800) / No Match	0.133452	SP18_NP02_NEG_MSMS_PFP_Y-A2_01_11841-intensity-100-auto-charge-unknown-added Cmpd 382, -MS2(934.7252), 38.4-57.7eV, 12.3 min #718	934.725	739.558	1-	Negative	3841	38.4-57.7eV	Sirius	lipidblast:(FPSDDBCJNOMGJI-HDZFSTHANA-N)	PE 26:1_24:3	C55H102NO8P	[M - H]-	IGDIRVDBKDJJGP-UHFFFAOYSA-N	CCCCCCCCCC\C=C/CCCCCCCCCCCCCC(=O)OCC(COP(O)(=O)OCCN)OC(=O)CCCCCCCC\C=C/C\C=C/C\C=C/CCCCCCC				Fatty acids	Glycerophospholipids	Glycerophosphoethanolamines	Lipids and lipid-like molecules	Glycerophospholipids	Glycerophosphoethanolamines
673	Sirius	Below threshold (800) / No Match	Below threshold (800) / No Match	0.135312	SP18_NP02_NEG_MSMS_PFP_Y-A2_01_11841-intensity-100-auto-charge-unknown-added Cmpd 384, -MS2(934.7252), 38.4-57.7eV, 12.5 min #724	934.725	739.558	1-	Negative	3841	38.4-57.7eV	Sirius	lipidblast:(DYOPPWZMQURHHY-ZQLWLEAMNA-N)	PE 18:2_32:2	C55H102NO8P	[M - H]-	DRACWYTVFLKINZ-UHFFFAOYSA-N	CCCCCCC\C=C/C\C=C/CCCCCCCCCCCCCCCCCCCC(=O)OC(COC(=O)CCCCCCC\C=C/C\C=C/CCCCC)COP(O)(=O)OCCN				Fatty acids	Glycerophospholipids	Glycerophosphoethanolamines	Lipids and lipid-like molecules	Glycerophospholipids	Glycerophosphoethanolamines
674	Sirius	Below threshold (800) / No Match	Below threshold (800) / No Match	N/A	SP18_NP02_NEG_MSMS_PFP_Y-A2_01_11841-intensity-100-auto-charge-unknown-added Cmpd 386, -MS2(404.2278), 26.1-39.1eV, 12.3 min #717	404.228	739.636	Unknown-	Negative	487	26.1-39.1eV	Sirius	PubChem:(123152271)	null	C23H33ClFN3	[M]-	ACJAOQZJONLNHL-UHFFFAOYSA-N	CC(C)CC1C2=C(CCN1CC3(CN(C3)CC(C)C)F)C4=C(N2)C=CC(=C4)Cl				Alkaloids	Tryptophan alkaloids	Quinazoline alkaloids	Organoheterocyclic compounds	Diazanaphthalenes	Benzodiazines
675	Sirius	Below threshold (800) / No Match	Below threshold (800) / No Match	0.173717	SP18_NP02_NEG_MSMS_PFP_Y-A2_01_11841-intensity-100-auto-charge-unknown-added Cmpd 391, -MS2(910.7296), 37.9-56.8eV, 12.6 min #733	910.73	752.382	1-	Negative	3499	37.9-56.8eV	Sirius	PubChem:(86643549)	null	C54H101NO7	[M + Cl]-	HEFQOYBLFZLESJ-UHFFFAOYSA-N	CCCCCCCCC=CCCCCCCCCOCC(C[N+](C)(C)CCCCC(=O)OCCC(=O)CCC(=O)CCO)OCCCCCCCCC=CCCCCCCCC				Fatty acids	Sphingolipids	Ceramides	Lipids and lipid-like molecules	Sphingolipids	Ceramides
676	Sirius	Below threshold (800) / No Match	Below threshold (800) / No Match	N/A	SP18_NP02_NEG_MSMS_PFP_Y-A2_01_11841-intensity-100-auto-charge-unknown-added Cmpd 400, -MS2(418.2433), 26.4-39.5eV, 12.9 min #748	418.243	769.53	1-	Negative	726	26.4-39.5eV	Sirius	PubChem:(91295103)	null	C26H34N3P	[M - H]-	VEHBEPBPRLZBFE-UHFFFAOYSA-N	CCCCCCCCCC1=NNN=C1C2C3=CC=CC=C3C(=C2C4=C(C=CP4)C)C				Alkaloids	Nicotinic acid alkaloids	Pyridine alkaloids	Benzenoids	Benzene and substituted derivatives
677	Sirius	Below threshold (800) / No Match	Below threshold (800) / No Match	0.106295	SP18_NP02_NEG_MSMS_PFP_Y-A2_01_11841-intensity-100-auto-charge-unknown-added Cmpd 403, -MS2(924.7442), 38.2-57.3eV, 12.9 min #751	924.744	775.526	1-	Negative	3472	38.2-57.3eV	Sirius	PubChem:(138161649 138161650);lipidblast:(XJBHTOKWGBHEOP-SXBRIOAWNA-N)	null	C55H103NO7	[M + Cl]-	GMJGGLLYPGIGPN-UHFFFAOYSA-O	CCCCCCCCCCC=CCCCCCCCCCCCCCC(=O)OC(COCCC(C(=O)O)[N+](C)(C)C)COC(=O)CCCCCCCC=CCCCCCCCCC				Fatty acids	Sphingolipids	Neutral glycosphingolipids	Lipids and lipid-like molecules	Sphingolipids	Glycosphingolipids
678	Sirius	Below threshold (800) / No Match	Below threshold (800) / No Match	0.0974816	SP18_NP02_NEG_MSMS_PFP_Y-A2_01_11841-intensity-100-auto-charge-unknown-added Cmpd 404, -MS2(924.7442), 38.2-57.3eV, 13.0 min #753	924.744	775.526	1-	Negative	3472	38.2-57.3eV	Sirius	PubChem:(134718895 134718896)	null	C55H103NO7	[M + Cl]-	AOJBWERJAJXHTH-UHFFFAOYSA-O	CCCCCCCCCCCCCCC=CCCCCCCCCCC(=O)OC(COCCC(C(=O)O)[N+](C)(C)C)COC(=O)CCCCCCCC=CCCCCCCCCC				Fatty acids	Sphingolipids	Ceramides	Lipids and lipid-like molecules	Sphingolipids	Ceramides
679	Sirius	Below threshold (800) / No Match	Below threshold (800) / No Match	N/A	SP18_NP02_NEG_MSMS_PFP_Y-A2_01_11841-intensity-100-auto-charge-unknown-added Cmpd 415, -MS2(384.9217), 25.7-38.5eV, 13.3 min #775	384.922	796.344	1-	Negative	1186	25.7-38.5eV	Sirius	PubChem:(103100667)	null	C10H11ClN2O4S4	[M - H]-	QZZIZGXQNCPFMA-UHFFFAOYSA-N	CC1=C(SC(=C1)S(=O)(=O)NCC2=CC=C(S2)S(=O)(=O)N)Cl				Amino acids and Peptides	Small peptides	Aminoacids	Organic acids and derivatives	Carboxylic acids and derivatives	Amino acids, peptides, and analogues
680	Sirius	Below threshold (800) / No Match	Below threshold (800) / No Match	0.91431	SP18_NP02_NEG_MSMS_PFP_Y-A2_01_11841-intensity-100-auto-charge-unknown-added Cmpd 417, -MS2(938.7605), 38.5-57.8eV, 13.4 min #778	938.76	798.819	1-	Negative	2734	38.5-57.8eV	Sirius	PubChem:(9812028 59921894)	2-[4,7-bis(carboxylatomethyl)-10-[2-(dioctadecylamino)-2-oxoethyl]cyclododecyl]acetate	C56H105NO7	[M + Cl]-	PSWIMNRXZWVAIF-UHFFFAOYSA-N	CCCCCCCCCCCCCCCCCCN(CCCCCCCCCCCCCCCCCC)C(=O)CC1CCC(CCC(CCC(CC1)CC(=O)O)CC(=O)O)CC(=O)O				Fatty acids	Sphingolipids	Neutral glycosphingolipids	Lipids and lipid-like molecules	Sphingolipids	Glycosphingolipids
681	Sirius	Below threshold (800) / No Match	Below threshold (800) / No Match	0.157924	SP18_NP02_NEG_MSMS_PFP_Y-A2_01_11841-intensity-100-auto-charge-unknown-added Cmpd 426, -MS2(350.2598), 25.0-37.5eV, 13.6 min #790	350.26	813.439	Unknown-	Negative	603	25.0-37.5eV	Sirius	PubChem:(22278720)	3,6-diethyl-N-pentan-3-yl-5-(5,6,7,8-tetrahydronaphthalen-2-yl)pyrazin-2-amine	C23H33N3	[M]-	PTTKDXPJOCKCFI-UHFFFAOYSA-N	CCC1=C(N=C(C(=N1)NC(CC)CC)CC)C2=CC3=C(CCCC3)C=C2				Alkaloids	Tryptophan alkaloids	Tricyclic guanidine alkaloids	Organoheterocyclic compounds	Diazanaphthalenes	Benzodiazines
682	Sirius	Below threshold (800) / No Match	Below threshold (800) / No Match	0.405618	SP18_NP02_NEG_MSMS_PFP_Y-A2_01_11841-intensity-100-auto-charge-unknown-added Cmpd 427, -MS2(350.2592), 25.0-37.5eV, 13.6 min #792	350.259	813.439	Unknown-	Negative	603	25.0-37.5eV	Sirius	PubChem:(12612302);PubMed	null	C20H34FN3O	[M]-	BZZWTVXXGMTZOC-UHFFFAOYSA-N	CC(C)N(CCC(CCN(C)C)(C1=CC=C(C=C1)F)C(=O)N)C(C)C				Alkaloids	Tryptophan alkaloids	Phenylalanine-derived alkaloids	Organic acids and derivatives	Carboxylic acids and derivatives	Amino acids, peptides, and analogues
683	Sirius	Below threshold (800) / No Match	Below threshold (800) / No Match	0.0721612	SP18_NP03_NEG_MSMS_PFP_Y-A3_01_11842-intensity-100-auto-charge-unknown-added Cmpd 101, -MS2(238.1061), 21.5-32.3eV, 3.9 min #225	238.106	233.342	1-	Negative	2137	21.5-32.3eV	Sirius	PubChem:(71129680)	null	C12H13B2NO3	[M - H]-	XCTMCAUWVASWTG-UHFFFAOYSA-N	[B](NC1=CC2=CC=CC=C2C(=C1)O[B]OC)OC				Shikimates and Phenylpropanoids	Monoterpenoids	Pinane monoterpenoids	Benzenoids	Benzene and substituted derivatives
684	Sirius	Below threshold (800) / No Match	Below threshold (800) / No Match	N/A	SP18_NP03_NEG_MSMS_PFP_Y-A3_01_11842-intensity-100-auto-charge-unknown-added Cmpd 104, -MS2(352.2005), 25.0-37.6eV, 4.0 min #233	352.201	237.166	1-	Negative	2207	25.0-37.6eV	Sirius	PubChem:(70876609)	null	C15H27BN4O5	[M - H]-	DCKIUKURZILZEG-UHFFFAOYSA-N	B(C1CCCN1C(=O)C2CCCN2C(=O)C(C)NC(=O)C(C)N)(O)O				Alkaloids	Small peptides	Tripeptides	Organic acids and derivatives	Boronic acid derivatives	Boronic acids
685	Sirius	Below threshold (800) / No Match	Below threshold (800) / No Match	0.170792	SP18_NP03_NEG_MSMS_PFP_Y-A3_01_11842-intensity-100-auto-charge-unknown-added Cmpd 107, -MS2(366.2089), 25.3-38.0eV, 4.0 min #235	366.209	243.339	1-	Negative	3318	25.3-38.0eV	Sirius	PubChem:(111501469)	null	C15H28F3N5O2	[M - H]-	QNNCKUIAXYAWID-UHFFFAOYSA-N	CCNC(=NCC(=O)N(C)CC(F)(F)F)N(C)CC(=O)NC(C)(C)C				Alkaloids	Ornithine alkaloids	Purine alkaloids	Organic acids and derivatives	Carboxylic acids and derivatives	Amino acids, peptides, and analogues
686	Sirius	Below threshold (800) / No Match	Below threshold (800) / No Match	0.18321	SP18_NP03_NEG_MSMS_PFP_Y-A3_01_11842-intensity-100-auto-charge-unknown-added Cmpd 108, -MS2(336.2050), 24.7-37.1eV, 4.1 min #238	336.205	245.254	1-	Negative	2927	24.7-37.1eV	Sirius	PubChem:(89312943)	null	C15H31N3O3	[M + Cl]-	LBBGIMGLTDLHMM-UHFFFAOYSA-N	CC(C)CC(CO)NC(=O)C(C)NC(=O)C(C(C)C)NC				Amino acids and Peptides	Small peptides	Tripeptides	Organic acids and derivatives	Carboxylic acids and derivatives	Amino acids, peptides, and analogues
687	Sirius	Below threshold (800) / No Match	Below threshold (800) / No Match	0.380622	SP18_NP03_NEG_MSMS_PFP_Y-A3_01_11842-intensity-100-auto-charge-unknown-added Cmpd 112, -MS2(366.2086), 25.3-38.0eV, 4.2 min #243	366.209	255.793	1-	Negative	4456	25.3-38.0eV	Sirius	PubChem:(117828609)	null	C20H30FNO4	[M - H]-	VQWDJEUQAWMTRC-UHFFFAOYSA-N	CC#CCC(C)C(C=CC1CC(C(=O)N1CCCCCCC(=O)O)F)O				Fatty acids	Eicosanoids	Prostaglandins	Organic acids and derivatives	Hydroxy acids and derivatives	Medium-chain hydroxy acids and derivatives
688	Sirius	Below threshold (800) / No Match	Below threshold (800) / No Match	0.233709	SP18_NP03_NEG_MSMS_PFP_Y-A3_01_11842-intensity-100-auto-charge-unknown-added Cmpd 113, -MS2(366.2086), 25.3-38.0eV, 4.2 min #246	366.209	255.793	1-	Negative	4456	25.3-38.0eV	Sirius	PubChem:(111501469)	null	C15H28F3N5O2	[M - H]-	QNNCKUIAXYAWID-UHFFFAOYSA-N	CCNC(=NCC(=O)N(C)CC(F)(F)F)N(C)CC(=O)NC(C)(C)C				Alkaloids	Ornithine alkaloids	Polyamines	Organic acids and derivatives	Carboxylic acids and derivatives	Amino acids, peptides, and analogues
689	Sirius	Below threshold (800) / No Match	Below threshold (800) / No Match	0.118549	SP18_NP03_NEG_MSMS_PFP_Y-A3_01_11842-intensity-100-auto-charge-unknown-added Cmpd 114, -MS2(352.2016), 25.0-37.6eV, 4.3 min #248	352.202	256.16	1-	Negative	4552	25.0-37.6eV	Sirius	PubChem:(54429982)	null	C20H31NO2	[M + Cl]-	WYKJXCWQYWYPFA-UHFFFAOYSA-N	CCCCCCCCCCCC(=O)NC1=CC=C(C=C1)CC=O				Fatty acids	Fatty amides	N-acyl amines	Lipids and lipid-like molecules	Fatty Acyls	Fatty amides
690	Sirius	Below threshold (800) / No Match	Below threshold (800) / No Match	0.108285	SP18_NP03_NEG_MSMS_PFP_Y-A3_01_11842-intensity-100-auto-charge-unknown-added Cmpd 116, -MS2(352.2025), 25.0-37.6eV, 4.3 min #251	352.202	259.255	1-	Negative	4838	25.0-37.6eV	Sirius	PubChem:(70867001 89903121)	null	C15H27BN4O5	[M - H]-	FUUZAURIIOAVFA-UHFFFAOYSA-N	B(C1CCCN1C(=O)C(C)NC(=O)C2CCCN2C(=O)CNC)(O)O				Amino acids and Peptides	Small peptides	Tripeptides	Organic acids and derivatives	Carboxylic acids and derivatives	Amino acids, peptides, and analogues
691	Sirius	Below threshold (800) / No Match	Below threshold (800) / No Match	0.125343	SP18_NP03_NEG_MSMS_PFP_Y-A3_01_11842-intensity-100-auto-charge-unknown-added Cmpd 117, -MS2(380.2136), 25.6-38.4eV, 4.4 min #254	380.214	261.161	1-	Negative	4260	25.6-38.4eV	Sirius	PubChem:(53321546);PubMed	null	C15H27N9O3	[M - H]-	PBQGKQNZFXGEFF-UHFFFAOYSA-N	CN(C1CN=C(NC1=O)NC(=O)N)C(=O)CC(CCCN2CCN=C2N)N				Alkaloids	Small peptides	Tripeptides	Organic acids and derivatives	Carboxylic acids and derivatives	Amino acids, peptides, and analogues
692	Sirius	Below threshold (800) / No Match	Below threshold (800) / No Match	0.207332	SP18_NP03_NEG_MSMS_PFP_Y-A3_01_11842-intensity-100-auto-charge-unknown-added Cmpd 119, -MS2(366.2110), 25.3-38.0eV, 4.3 min #252	366.211	267.301	1-	Negative	5269	25.3-38.0eV	Sirius	PubChem:(111501469)	null	C15H28F3N5O2	[M - H]-	QNNCKUIAXYAWID-UHFFFAOYSA-N	CCNC(=NCC(=O)N(C)CC(F)(F)F)N(C)CC(=O)NC(C)(C)C				Alkaloids	Ornithine alkaloids	Polyamines	Organic acids and derivatives	Carboxylic acids and derivatives	Amino acids, peptides, and analogues
693	Sirius	Below threshold (800) / No Match	Below threshold (800) / No Match	0.205734	SP18_NP03_NEG_MSMS_PFP_Y-A3_01_11842-intensity-100-auto-charge-unknown-added Cmpd 120, -MS2(366.2110), 25.3-38.0eV, 4.4 min #256	366.211	267.301	1-	Negative	5269	25.3-38.0eV	Sirius	PubChem:(111501469)	null	C15H28F3N5O2	[M - H]-	QNNCKUIAXYAWID-UHFFFAOYSA-N	CCNC(=NCC(=O)N(C)CC(F)(F)F)N(C)CC(=O)NC(C)(C)C				Alkaloids	Ornithine alkaloids	Tripeptides	Organic acids and derivatives	Carboxylic acids and derivatives	Amino acids, peptides, and analogues
694	Sirius	Below threshold (800) / No Match	Below threshold (800) / No Match	0.255461	SP18_NP03_NEG_MSMS_PFP_Y-A3_01_11842-intensity-100-auto-charge-unknown-added Cmpd 121, -MS2(366.2110), 25.3-38.0eV, 4.5 min #259	366.211	267.301	1-	Negative	5269	25.3-38.0eV	Sirius	PubChem:(111501469)	null	C15H28F3N5O2	[M - H]-	QNNCKUIAXYAWID-UHFFFAOYSA-N	CCNC(=NCC(=O)N(C)CC(F)(F)F)N(C)CC(=O)NC(C)(C)C				Alkaloids	Ornithine alkaloids	Polyamines	Organic acids and derivatives	Carboxylic acids and derivatives	Amino acids, peptides, and analogues
695	Sirius	Below threshold (800) / No Match	Below threshold (800) / No Match	0.183745	SP18_NP03_NEG_MSMS_PFP_Y-A3_01_11842-intensity-100-auto-charge-unknown-added Cmpd 123, -MS2(765.4148), 34.4-51.6eV, 4.5 min #263	765.415	270.55	1-	Negative	2163	34.4-51.6eV	Sirius	PubChem:(10212415)	null	C30H58N12O9	[M + Cl]-	QKEQOLAVVTZDNY-UHFFFAOYSA-N	CC(C(=O)NC(CCCCN)C(=O)NC(CCCN=C(N)N)C(=O)NC(CCCCN)C(=O)NC(CO)C(=O)NC(C)C(=O)NC(C)C(=O)O)N				Amino acids and Peptides	Oligopeptides	Cyclic peptides	Organic acids and derivatives	Carboxylic acids and derivatives	Amino acids, peptides, and analogues
696	Sirius	Below threshold (800) / No Match	Below threshold (800) / No Match	0.178712	SP18_NP03_NEG_MSMS_PFP_Y-A3_01_11842-intensity-100-auto-charge-unknown-added Cmpd 124, -MS2(765.4148), 34.4-51.6eV, 4.6 min #266	765.415	270.55	1-	Negative	2163	34.4-51.6eV	Sirius	PubChem:(10212415)	null	C30H58N12O9	[M + Cl]-	QKEQOLAVVTZDNY-UHFFFAOYSA-N	CC(C(=O)NC(CCCCN)C(=O)NC(CCCN=C(N)N)C(=O)NC(CCCCN)C(=O)NC(CO)C(=O)NC(C)C(=O)NC(C)C(=O)O)N				Amino acids and Peptides	Oligopeptides	Cyclic peptides	Organic acids and derivatives	Carboxylic acids and derivatives	Amino acids, peptides, and analogues
697	Sirius	Below threshold (800) / No Match	Below threshold (800) / No Match	N/A	SP18_NP03_NEG_MSMS_PFP_Y-A3_01_11842-intensity-100-auto-charge-unknown-added Cmpd 125, -MS2(336.2089), 24.7-37.1eV, 4.6 min #268	336.209	276.8	1-	Negative	7861	24.7-37.1eV	Sirius	PubChem:(58672655)	(3R,4S)-4-amino-N-[(2S)-1-(ethylamino)-3-methyl-1-oxobutan-2-yl]-2,2-difluoro-3-hydroxy-6-methylheptanamide	C15H29F2N3O3	[M - H]-	BSEMANRZUBSCRQ-UHFFFAOYSA-N	CCNC(=O)C(C(C)C)NC(=O)C(C(C(CC(C)C)N)O)(F)F				Alkaloids	Pseudoalkaloids	Pyrrolidine alkaloids	Organic acids and derivatives	Carboxylic acids and derivatives	Amino acids, peptides, and analogues
698	Sirius	Below threshold (800) / No Match	Below threshold (800) / No Match	0.143291	SP18_NP03_NEG_MSMS_PFP_Y-A3_01_11842-intensity-100-auto-charge-unknown-added Cmpd 127, -MS2(380.2223), 25.6-38.4eV, 4.5 min #262	380.222	279.736	1-	Negative	6053	25.6-38.4eV	Sirius	PubChem:(134903882)	null	C18H31B2NO4	[M + Cl]-	XGSQDXZSPZESBQ-UHFFFAOYSA-N	B1(OC(C(O1)(C)C)(C)C)C=C(B2OC(C(O2)(C)C)(C)C)CCCC#N				Fatty acids	Monoterpenoids	Pinane monoterpenoids	Organic acids and derivatives	Boronic acid derivatives
699	Sirius	Below threshold (800) / No Match	Below threshold (800) / No Match	0.106345	SP18_NP03_NEG_MSMS_PFP_Y-A3_01_11842-intensity-100-auto-charge-unknown-added Cmpd 128, -MS2(380.2223), 25.6-38.4eV, 4.6 min #265	380.222	279.736	1-	Negative	6053	25.6-38.4eV	Sirius	PubChem:(24091327 24172113)	null	C19H31N3O5	[M - H]-	RDZUMJYHMFJDFV-UHFFFAOYSA-N	CC12CCC3(O1)C(C2C(=O)NC)C(=O)N(C3C(=O)NC(C)(C)C)CCCO				Amino acids and Peptides	Small peptides	Dipeptides	Organic acids and derivatives	Carboxylic acids and derivatives	Amino acids, peptides, and analogues
700	Sirius	Below threshold (800) / No Match	Below threshold (800) / No Match	N/A	SP18_NP03_NEG_MSMS_PFP_Y-A3_01_11842-intensity-100-auto-charge-unknown-added Cmpd 131, -MS2(404.1878), 26.1-39.1eV, 4.7 min #275	404.188	282.88	1-	Negative	2785	26.1-39.1eV	Sirius	PubChem:(434070)	N-(2-((4-Methoxybenzyl)dithio)ethyl)-1-decanamine	C20H35NOS2	[M + Cl]-	NTLHSAKTYMNOIK-UHFFFAOYSA-N	CCCCCCCCCCNCCSSCC1=CC=C(C=C1)OC				Fatty acids	Fatty amides	N-acyl amines	Organic acids and derivatives	Carboxylic acids and derivatives	Carboxylic acid derivatives
701	Sirius	Below threshold (800) / No Match	Below threshold (800) / No Match	N/A	SP18_NP03_NEG_MSMS_PFP_Y-A3_01_11842-intensity-100-auto-charge-unknown-added Cmpd 132, -MS2(404.1878), 26.1-39.1eV, 4.8 min #277	404.188	282.88	1-	Negative	2785	26.1-39.1eV	Sirius	PubChem:(20554144)	N,N-bis(cyclooctylsulfanyl)-2-methylprop-2-enamide	C20H35NOS2	[M + Cl]-	PXROMLUFSAQVMS-UHFFFAOYSA-N	CC(=C)C(=O)N(SC1CCCCCCC1)SC2CCCCCCC2				Fatty acids	Fatty amides	Primary amides	Lipids and lipid-like molecules	Fatty Acyls	Fatty amides
702	Sirius	Below threshold (800) / No Match	Below threshold (800) / No Match	0.174578	SP18_NP03_NEG_MSMS_PFP_Y-A3_01_11842-intensity-100-auto-charge-unknown-added Cmpd 133, -MS2(380.2236), 25.6-38.4eV, 4.7 min #274	380.224	286.35	1-	Negative	7536	25.6-38.4eV	Sirius	PubChem:(66689806)	null	C24H31NO3	[M - H]-	MHAODOQOTODVPX-UHFFFAOYSA-N	C1CN(CC1O)C(=O)CCC2=CC=C(C=C2)OCCCCCC3=CC=CC=C3				Alkaloids	Cyclic polyketides	3-Decalinoyltetramic acids	Organoheterocyclic compounds	Isoindoles and derivatives	Isoindolines
703	Sirius	Below threshold (800) / No Match	Below threshold (800) / No Match	0.177828	SP18_NP03_NEG_MSMS_PFP_Y-A3_01_11842-intensity-100-auto-charge-unknown-added Cmpd 134, -MS2(322.1914), 24.4-36.7eV, 4.8 min #281	322.191	288.661	Unknown-	Negative	2796	24.4-36.7eV	Sirius	PubChem:(20383188)	N-[2,6-di(hexan-2-yl)phenyl]carbamoyl chloride	C19H30ClNO	[M]-	ZBMQKMILCOEPHH-UHFFFAOYSA-N	CCCCC(C)C1=C(C(=CC=C1)C(C)CCCC)NC(=O)Cl				Terpenoids	Tryptophan alkaloids	Androstane steroids	Organohalogen compounds	Aryl halides	Aryl chlorides
704	Sirius	Below threshold (800) / No Match	Below threshold (800) / No Match	N/A	SP18_NP03_NEG_MSMS_PFP_Y-A3_01_11842-intensity-100-auto-charge-unknown-added Cmpd 135, -MS2(396.2179), 25.9-38.9eV, 4.9 min #284	396.218	289.631	1-	Negative	3381	25.9-38.9eV	Sirius	PubChem:(88945673)	null	C18H31BN2O7	[M - H]-	GSQMKGWNKXKZTD-UHFFFAOYSA-N	[B]C1CC(=O)N(C1=O)CCC(=O)NCCOCCOCCOCCOCCC				Amino acids and Peptides	Small peptides	Tripeptides	Organic acids and derivatives	Carboxylic acids and derivatives	Amino acids, peptides, and analogues
705	Sirius	Below threshold (800) / No Match	Below threshold (800) / No Match	0.153198	SP18_NP03_NEG_MSMS_PFP_Y-A3_01_11842-intensity-100-auto-charge-unknown-added Cmpd 136, -MS2(709.4045), 33.0-49.5eV, 5.0 min #293	709.404	294.381	1-	Negative	2903	33.0-49.5eV	Sirius	PubChem:(138284608);lipidblast:(UEBLKLIENDHCAT-FPLPWBNLNA-N)	null	C34H62O15	[M - H]-	VXCBHLSGIKTCRO-UHFFFAOYSA-N	CCCCCCCCCCCCCCC(=O)OC(COC1C(C(C(C(O1)COC2C(C(C(C(O2)CO)O)O)O)O)O)O)COC(=O)CCC				Terpenoids	Diterpenoids	Kaurane and Phyllocladane diterpenoids	Lipids and lipid-like molecules	Prenol lipids	Terpene glycosides
706	Sirius	Below threshold (800) / No Match	Below threshold (800) / No Match	0.0865792	SP18_NP03_NEG_MSMS_PFP_Y-A3_01_11842-intensity-100-auto-charge-unknown-added Cmpd 137, -MS2(322.1935), 24.4-36.7eV, 4.9 min #287	322.193	297.747	1-	Negative	3621	24.4-36.7eV	Sirius	PubChem:(123860671)	null	C16H30FNO2	[M + Cl]-	CZPDETORDWNUOD-UHFFFAOYSA-N	CCC=CCCCCCCCC(CC(=O)N(C)OC)F				Fatty acids	Fatty amides	Phenylethylamines	Organic acids and derivatives	Carboxylic acids and derivatives	Amino acids, peptides, and analogues
707	Sirius	Below threshold (800) / No Match	Below threshold (800) / No Match	0.500407	SP18_NP03_NEG_MSMS_PFP_Y-A3_01_11842-intensity-100-auto-charge-unknown-added Cmpd 138, -MS2(322.1935), 24.4-36.7eV, 5.0 min #289	322.193	297.747	1-	Negative	3621	24.4-36.7eV	Sirius	PubChem:(136054161)	null	C17H23BN5O	[M - H]-	SCVDUCWCNIAQQN-UHFFFAOYSA-N	[B]N1CC[CH]C(C1)C2=NC3=C(C(=NN3C4CCCCC4)C)C(=O)N2				Alkaloids	Tryptophan alkaloids	Pinane monoterpenoids	Organic nitrogen compounds	Organonitrogen compounds	Amines
708	Sirius	Below threshold (800) / No Match	Below threshold (800) / No Match	0.258196	SP18_NP03_NEG_MSMS_PFP_Y-A3_01_11842-intensity-100-auto-charge-unknown-added Cmpd 139, -MS2(719.4080), 33.3-49.9eV, 5.0 min #290	719.408	298.382	1-	Negative	3069	33.3-49.9eV	Sirius	PubChem:(117904944)	null	C29H56N12O7	[M + Cl]-	TVBXCDLPVICBAM-UHFFFAOYSA-N	CC(C)CC(C(=O)NC(CCCN=C(N)N)C(=O)NC(CCCCN)C(=O)N)NC(=O)C(CCCN=C(N)N)NC(=O)C(C)CC(=O)O				Amino acids and Peptides	Oligopeptides	Cyclic peptides	Organic acids and derivatives	Carboxylic acids and derivatives	Amino acids, peptides, and analogues
709	Sirius	Below threshold (800) / No Match	Below threshold (800) / No Match	0.189913	SP18_NP03_NEG_MSMS_PFP_Y-A3_01_11842-intensity-100-auto-charge-unknown-added Cmpd 152, -MS2(380.2306), 25.6-38.4eV, 5.5 min #317	380.231	328.371	1-	Negative	18272	25.6-38.4eV	Sirius	PubChem:(73348399 73349977);PubMed	null	C18H31N5O4	[M - H]-	OVYQMQODNFVEQN-UHFFFAOYSA-N	CC(C)CC(C(=O)NCC(=O)N1CCCC1C(=O)N)NC(=O)C2CCCN2				Amino acids and Peptides	Small peptides	Tripeptides	Organic acids and derivatives	Carboxylic acids and derivatives	Amino acids, peptides, and analogues
710	Sirius	Below threshold (800) / No Match	Below threshold (800) / No Match	0.0930503	SP18_NP03_NEG_MSMS_PFP_Y-A3_01_11842-intensity-100-auto-charge-unknown-added Cmpd 153, -MS2(380.2306), 25.6-38.4eV, 5.5 min #319	380.231	328.371	1-	Negative	18272	25.6-38.4eV	Sirius	PubChem:(71330772)	Benzeneacetamide, N-[3-[[4-[(phenylacetyl)amino]butyl]amino]propyl]-	C23H31N3O2	[M - H]-	SOUOFMXYSFBBKV-UHFFFAOYSA-N	C1=CC=C(C=C1)CC(=O)NCCCCNCCCNC(=O)CC2=CC=CC=C2				Alkaloids	Tryptophan alkaloids	Yohimbine-like alkaloids	Organic acids and derivatives	Carboxylic acids and derivatives	Amino acids, peptides, and analogues
711	Sirius	Below threshold (800) / No Match	Below threshold (800) / No Match	N/A	SP18_NP03_NEG_MSMS_PFP_Y-A3_01_11842-intensity-100-auto-charge-unknown-added Cmpd 155, -MS2(350.2236), 25.0-37.5eV, 5.4 min #314	350.224	329.051	1-	Negative	54501	25.0-37.5eV	Sirius	PubChem:(14719965)	null	C16H31F2N3O3	[M - H]-	ZCZQUXGHIOHVLF-UHFFFAOYSA-N	CC(C)CC(C(C(CNC(=O)C(C)NC(=O)CC(C)C)(F)F)O)N				Alkaloids	Ornithine alkaloids	Pyrrolidine alkaloids	Organic acids and derivatives	Carboxylic acids and derivatives	Amino acids, peptides, and analogues
712	Sirius	Below threshold (800) / No Match	Below threshold (800) / No Match	0.244345	SP18_NP03_NEG_MSMS_PFP_Y-A3_01_11842-intensity-100-auto-charge-unknown-added Cmpd 157, -MS2(695.4032), 32.7-49.0eV, 5.3 min #308	695.4032	334.552	1-	Negative	17473	32.7-49.0eV	Sirius	NORMAN:(NS00044178);COCONUT:(CNP0175012);HMDB:(38141);Natural Products:(UNPD157378 UNPD228001 UNPD44005 UNPD228002);PubChem:(71300868 92023814 101059194 101281360);SuperNatural:(SN00283472 SN00334291);PubChem class - bio and metabolites	beta-D-Glucopyranosyl 22(R),28-epoxy-1alpha,3beta,24(S),28-tetrahydroxy-4alpha,14-dimethyl-9,19-cycloergostane-4-carboxylate	C37H60O12	[M - H]-	KKUOJZVNLJCTPF-UHFFFAOYSA-N	CC(C)C1(CC(OC1O)C(C)C2CCC3(C2(CCC45C3CCC6C4(C5)C(CC(C6(C)C(=O)OC7C(C(C(C(O7)CO)O)O)O)O)O)C)C)O	CHEBI:191417	Glucosyl passiflorate		Terpenoids	Steroids	Spirostane steroids	Lipids and lipid-like molecules	Steroids and steroid derivatives	Steroid lactones
713	Sirius	Below threshold (800) / No Match	Below threshold (800) / No Match	N/A	SP18_NP03_NEG_MSMS_PFP_Y-A3_01_11842-intensity-100-auto-charge-unknown-added Cmpd 160, -MS2(336.2109), 24.7-37.1eV, 5.4 min #313	336.211	336.502	1-	Negative	63624	24.7-37.1eV	Sirius	PubChem:(107257358)	null	C15H29F2N3O3	[M - H]-	RQAAAISCIKOTAP-UHFFFAOYSA-N	CC(CC1COCCN1)NCC(CNC(=O)OC(C)(C)C)(F)F				Alkaloids	Lysine alkaloids	Quinolizidine alkaloids	Organic acids and derivatives	Carboxylic acids and derivatives	Amino acids, peptides, and analogues
714	Sirius	Below threshold (800) / No Match	Below threshold (800) / No Match	0.13891	SP18_NP03_NEG_MSMS_PFP_Y-A3_01_11842-intensity-100-auto-charge-unknown-added Cmpd 161, -MS2(336.2109), 24.7-37.1eV, 5.4 min #316	336.211	336.502	1-	Negative	63624	24.7-37.1eV	Sirius	PubChem:(89272429)	null	C14H27B2N3O5	[M - H]-	XJQNTZRKZWINDD-UHFFFAOYSA-N	[B]NC(CCN(CCCCO)CCC(C(=O)OC)N[B])C(=O)OC				Fatty acids	Small peptides	Tripeptides	Organic acids and derivatives	Carboxylic acids and derivatives	Amino acids, peptides, and analogues
715	Sirius	Below threshold (800) / No Match	Below threshold (800) / No Match	0.148243	SP18_NP03_NEG_MSMS_PFP_Y-A3_01_11842-intensity-100-auto-charge-unknown-added Cmpd 164, -MS2(364.2340), 25.3-37.9eV, 5.6 min #325	364.234	338.215	1-	Negative	30939	25.3-37.9eV	Sirius	PubChem:(127472362)	null	C18H31N5O3	[M - H]-	SGVRGLPCYGNVKQ-UHFFFAOYSA-N	CCNC(=O)N1CCC(C1)NC(=O)C2CCCN(C2)C(=O)N3CCCC3				Alkaloids	Small peptides	Tripeptides	Organic acids and derivatives	Carboxylic acids and derivatives	Amino acids, peptides, and analogues
716	Sirius	Below threshold (800) / No Match	Below threshold (800) / No Match	0.0865376	SP18_NP03_NEG_MSMS_PFP_Y-A3_01_11842-intensity-100-auto-charge-unknown-added Cmpd 165, -MS2(364.2340), 25.3-37.9eV, 5.6 min #328	364.234	338.215	1-	Negative	30939	25.3-37.9eV	Sirius	PubChem:(127420759)	null	C18H31N5O3	[M - H]-	PSSTZONKHJNQIN-UHFFFAOYSA-N	CC1=NC(=NO1)C2CCCN2C(=O)NCC(CC(C)C)N3CCOCC3				Alkaloids	Lysine alkaloids	Quinolizidine alkaloids	Organic acids and derivatives	Carboxylic acids and derivatives	Amino acids, peptides, and analogues
717	Sirius	Below threshold (800) / No Match	Below threshold (800) / No Match	0.964693	SP18_NP03_NEG_MSMS_PFP_Y-A3_01_11842-intensity-100-auto-charge-unknown-added Cmpd 166, -MS2(739.4257), 33.7-50.6eV, 5.2 min #302	739.426	340.441	1-	Negative	21962	33.7-50.6eV	Sirius	PubChem:(11607254)	[(1R)-1-[[(2S)-2-[[(2S)-6-amino-2-[[(2S)-2-(phenylmethoxycarbonylamino)hexanoyl]amino]hexanoyl]amino]-5-(diaminomethylideneamino)pentanoyl]amino]-4-(diaminomethylideneamino)butyl]boronic acid	C31H56BN11O7	[M + Cl]-	RHNYRKYFAGCSJY-UHFFFAOYSA-N	B(C(CCCN=C(N)N)NC(=O)C(CCCN=C(N)N)NC(=O)C(CCCCN)NC(=O)C(CCCC)NC(=O)OCC1=CC=CC=C1)(O)O				Amino acids and Peptides	Small peptides	Tripeptides	Organic acids and derivatives	Carboxylic acids and derivatives	Amino acids, peptides, and analogues
718	Sirius	Below threshold (800) / No Match	Below threshold (800) / No Match	0.141804	SP18_NP03_NEG_MSMS_PFP_Y-A3_01_11842-intensity-100-auto-charge-unknown-added Cmpd 168, -MS2(709.4147), 33.1-49.6eV, 5.7 min #332	709.415	340.641	1-	Negative	23018	33.1-49.6eV	Sirius	PubChem:(129819534)	null	C29H58N10O8	[M + Cl]-	SUBCOMRLKVZFAX-UHFFFAOYSA-N	C(CCN)CC(C(=O)NC(CCCCN)C(=O)NCC(=O)NC(CO)C(=O)NC(CCCCN)C(=O)NC(CCCCN)C(=O)O)N				Amino acids and Peptides	Oligopeptides	Cyclic peptides	Organic acids and derivatives	Carboxylic acids and derivatives	Amino acids, peptides, and analogues
719	Sirius	Below threshold (800) / No Match	Below threshold (800) / No Match	0.177792	SP18_NP03_NEG_MSMS_PFP_Y-A3_01_11842-intensity-100-auto-charge-unknown-added Cmpd 169, -MS2(352.2077), 25.0-37.6eV, 5.7 min #331	352.208	340.933	1-	Negative	72549	25.0-37.6eV	Sirius	PubChem:(112172853)	null	C15H27N7O3	[M - H]-	KMUABBFAIOHEKX-UHFFFAOYSA-N	CC1=NC(=NO1)CNC(=NC)N2CCN(CC2)CC(=O)NCCOC				Alkaloids	Small peptides	Tripeptides	Organic acids and derivatives	Carboxylic acids and derivatives	Amino acids, peptides, and analogues
720	Sirius	Below threshold (800) / No Match	Below threshold (800) / No Match	N/A	SP18_NP03_NEG_MSMS_PFP_Y-A3_01_11842-intensity-100-auto-charge-unknown-added Cmpd 173, -MS2(719.4096), 33.3-49.9eV, 5.7 min #334	719.41	347.953	1-	Negative	17710	33.3-49.9eV	Sirius	PubChem:(134827182);PubMed	null	C34H56N8O9	[M - H]-	LHHKZKSFAGOOOR-UHFFFAOYSA-N	CC(C)CC(C(=O)NC(C(C)C)C(=O)NC(CC1=CC=CC=C1)C(=O)NC(CCCCN)C(=O)NC(C(C)O)C(=O)O)NC(=O)CNC(=O)CN				Amino acids and Peptides	Oligopeptides	Cyclic peptides	Organic acids and derivatives	Carboxylic acids and derivatives	Amino acids, peptides, and analogues
721	Sirius	Below threshold (800) / No Match	Below threshold (800) / No Match	0.185973	SP18_NP03_NEG_MSMS_PFP_Y-A3_01_11842-intensity-100-auto-charge-unknown-added Cmpd 176, -MS2(737.4400), 33.7-50.5eV, 5.8 min #335	737.44	352.36	1-	Negative	23111	33.7-50.5eV	Sirius	PubChem:(10147000)	null	C38H58N8O7	[M - H]-	YKPXNNBKNCLQHH-UHFFFAOYSA-N	CC(C)CC(C(=O)NC(C(C)C)C(=O)NC(CC1=CC=CC=C1)C(=O)NC(CC2=CC=C(C=C2)O)C(=O)NC(C)C(=O)N)NC(=O)C(CCCCN)N				Amino acids and Peptides	Oligopeptides	Cyclic peptides	Organic acids and derivatives	Carboxylic acids and derivatives	Amino acids, peptides, and analogues
722	Sirius	Below threshold (800) / No Match	Below threshold (800) / No Match	N/A	SP18_NP03_NEG_MSMS_PFP_Y-A3_01_11842-intensity-100-auto-charge-unknown-added Cmpd 178, -MS2(404.1909), 26.1-39.1eV, 6.0 min #347	404.191	356.302	1-	Negative	13695	26.1-39.1eV	Sirius	PubChem:(91722769)	null	C21H33ClFNO	[M + Cl]-	GSHQDUXVHZMJFI-UHFFFAOYSA-N	CCCCCCCCCCCCCCNC(=O)C1=C(C(=CC=C1)Cl)F				Alkaloids	Tyrosine alkaloids	Phenylalanine-derived alkaloids	Benzenoids	Benzene and substituted derivatives	Halobenzenes
723	Sirius	Below threshold (800) / No Match	Below threshold (800) / No Match	N/A	SP18_NP03_NEG_MSMS_PFP_Y-A3_01_11842-intensity-100-auto-charge-unknown-added Cmpd 183, -MS2(418.2081), 26.4-39.5eV, 6.1 min #353	418.208	365.391	1-	Negative	10116	26.4-39.5eV	Sirius	PubChem:(11419095)	N-[bis(diethylamino)phosphanyl-phenylmethyl]-4-methylbenzenesulfinamide	C22H34N3OPS	[M - H]-	BSYQMSQNOHHVAR-UHFFFAOYSA-N	CCN(CC)P(C(C1=CC=CC=C1)NS(=O)C2=CC=C(C=C2)C)N(CC)CC				Alkaloids	Nicotinic acid alkaloids	Pyridine alkaloids	Benzenoids	Benzene and substituted derivatives
724	Sirius	Below threshold (800) / No Match	Below threshold (800) / No Match	0.072887	SP18_NP03_NEG_MSMS_PFP_Y-A3_01_11842-intensity-100-auto-charge-unknown-added Cmpd 189, -MS2(382.2457), 25.6-38.5eV, 6.2 min #362	382.246	372.057	1-	Negative	11938	25.6-38.5eV	Sirius	PubChem:(121406128)	null	C17H37N3O4	[M + Cl]-	QWYACSMUHMRRGQ-UHFFFAOYSA-N	CC(COCCOC(C)COCC(C)NC(=O)CCCCCN)N				Fatty acids	Sphingolipids	Sphingoid bases	Organic acids and derivatives	Carboxylic acids and derivatives	Amino acids, peptides, and analogues
725	Sirius	Below threshold (800) / No Match	Below threshold (800) / No Match	0.192657	SP18_NP03_NEG_MSMS_PFP_Y-A3_01_11842-intensity-100-auto-charge-unknown-added Cmpd 190, -MS2(432.2199), 26.6-40.0eV, 6.3 min #365	432.22	372.467	1-	Negative	8523	26.6-40.0eV	Sirius	PubChem:(12726528)	null	C26H32N3OP	[M - H]-	NQLNXMVKXAZFGO-UHFFFAOYSA-N	CCN(CC)C(C1=CC=CC=C1)P2(=O)N(CCCN2C3=CC=CC=C3)C4=CC=CC=C4				Alkaloids	Nicotinic acid alkaloids	Pyridine alkaloids	Benzenoids
726	Sirius	Below threshold (800) / No Match	Below threshold (800) / No Match	0.185944	SP18_NP03_NEG_MSMS_PFP_Y-A3_01_11842-intensity-100-auto-charge-unknown-added Cmpd 195, -MS2(380.2318), 25.6-38.5eV, 6.4 min #371	380.232	384.609	1-	Negative	11580	25.6-38.5eV	Sirius	PubChem:(58794654)	2-oxo-N-[2-[2-[(2-oxoazepane-1-carbonyl)amino]ethylamino]ethyl]azepane-1-carboxamide	C18H31N5O4	[M - H]-	SCHRNBREGJZSLE-UHFFFAOYSA-N	C1CCC(=O)N(CC1)C(=O)NCCNCCNC(=O)N2CCCCCC2=O				Amino acids and Peptides	Small peptides	Tripeptides	Organic acids and derivatives	Carboxylic acids and derivatives	Amino acids, peptides, and analogues
727	Sirius	Below threshold (800) / No Match	Below threshold (800) / No Match	0.126072	SP18_NP03_NEG_MSMS_PFP_Y-A3_01_11842-intensity-100-auto-charge-unknown-added Cmpd 197, -MS2(382.2466), 25.6-38.5eV, 6.5 min #377	382.247	390.035	1-	Negative	12469	25.6-38.5eV	Sirius	PubChem:(128935255)	null	C18H33N5O4	[M - H]-	FBQWVPJHELWVET-UHFFFAOYSA-N	CC(CNC(=O)N1CCN(CC1)C(=O)CN2CCOCC2)N3CCOCC3				Amino acids and Peptides	Small peptides	Tripeptides	Organic acids and derivatives	Carboxylic acids and derivatives	Amino acids, peptides, and analogues
728	Sirius	Below threshold (800) / No Match	Below threshold (800) / No Match	0.140731	SP18_NP03_NEG_MSMS_PFP_Y-A3_01_11842-intensity-100-auto-charge-unknown-added Cmpd 199, -MS2(380.2335), 25.6-38.4eV, 6.6 min #383	380.234	394.811	1-	Negative	25971	25.6-38.4eV	Sirius	PubChem:(58794654)	2-oxo-N-[2-[2-[(2-oxoazepane-1-carbonyl)amino]ethylamino]ethyl]azepane-1-carboxamide	C18H31N5O4	[M - H]-	SCHRNBREGJZSLE-UHFFFAOYSA-N	C1CCC(=O)N(CC1)C(=O)NCCNCCNC(=O)N2CCCCCC2=O				Alkaloids	Small peptides	Tripeptides	Organic acids and derivatives	Carboxylic acids and derivatives	Amino acids, peptides, and analogues
729	Sirius	Below threshold (800) / No Match	Below threshold (800) / No Match	0.164643	SP18_NP03_NEG_MSMS_PFP_Y-A3_01_11842-intensity-100-auto-charge-unknown-added Cmpd 200, -MS2(725.4427), 33.4-50.1eV, 6.6 min #385	725.443	395.659	1-	Negative	30400	33.4-50.1eV	Sirius	COCONUT:(CNP0280919);Natural Products:(UNPD102895);PubChem:(11411548);SuperNatural:(SN00327733);PubMed	(2R,3R,4R,5R,6S)-2-[[(1R,3R,8S,9S,10R,13S,14S,16S,17R)-3-hydroxy-17-[(2S,3S)-3-hydroxy-6-methylheptan-2-yl]-10,13-dimethyl-1-[(2R,3R,4R,5R,6S)-3,4,5-trihydroxy-6-methyloxan-2-yl]oxy-2,3,4,7,8,9,11,12,14,15,16,17-dodecahydro-1H-cyclopenta[a]phenanthren-16-yl]oxy]-6-methyloxane-3,4,5-triol	C39H66O12	[M - H]-	NPZPDQQJKCUAIA-UHFFFAOYSA-N	CC1C(C(C(C(O1)OC2CC3C4CC=C5CC(CC(C5(C4CCC3(C2C(C)C(CCC(C)C)O)C)C)OC6C(C(C(C(O6)C)O)O)O)O)O)O)O				Terpenoids	Steroids	Spirostane steroids	Lipids and lipid-like molecules	Prenol lipids	Triterpenoids
730	Sirius	Below threshold (800) / No Match	Below threshold (800) / No Match	0.156805	SP18_NP03_NEG_MSMS_PFP_Y-A3_01_11842-intensity-100-auto-charge-unknown-added Cmpd 201, -MS2(723.4289), 33.4-50.0eV, 6.6 min #382	723.429	395.728	1-	Negative	60848	33.4-50.0eV	Sirius	COCONUT:(CNP0131480);Natural Products:(UNPD20454);PubChem:(5320687 21626690 22524443 57337920 73426233 76327917 101576754 102222497);SuperNatural:(SN00337858);PubMed;KEGG Mine	null	C39H64O12	[M - H]-	GJVMWJXVJKLODQ-UHFFFAOYSA-N	CC1CCC2(C(C3C(O2)CC4C3(CCC5C4CCC6C5(CCC(C6)OC7C(C(C(C(O7)CO)O)O)OC8C(C(C(C(O8)C)O)O)O)C)C)C)OC1				Terpenoids	Steroids	Spirostane steroids	Lipids and lipid-like molecules	Steroids and steroid derivatives	Steroidal glycosides
731	Sirius	Below threshold (800) / No Match	Below threshold (800) / No Match	N/A	SP18_NP03_NEG_MSMS_PFP_Y-A3_01_11842-intensity-100-auto-charge-unknown-added Cmpd 202, -MS2(350.2241), 25.0-37.5eV, 6.4 min #373	350.224	396.002	1-	Negative	253485	25.0-37.5eV	Sirius	PubChem:(88612794)	null	C16H31F2N3O3	[M - H]-	PWYLHZMKUNMPIN-UHFFFAOYSA-N	CC(C)CC(C(C(CN)(F)F)O)NC(=O)C(C)NC(=O)CC(C)C				Alkaloids	Ornithine alkaloids	Quinolizidine alkaloids	Organic acids and derivatives	Carboxylic acids and derivatives	Amino acids, peptides, and analogues
732	Sirius	Below threshold (800) / No Match	Below threshold (800) / No Match	N/A	SP18_NP03_NEG_MSMS_PFP_Y-A3_01_11842-intensity-100-auto-charge-unknown-added Cmpd 203, -MS2(350.2241), 25.0-37.5eV, 6.5 min #376	350.224	396.002	1-	Negative	253485	25.0-37.5eV	Sirius	PubChem:(88612794)	null	C16H31F2N3O3	[M - H]-	PWYLHZMKUNMPIN-UHFFFAOYSA-N	CC(C)CC(C(C(CN)(F)F)O)NC(=O)C(C)NC(=O)CC(C)C				Alkaloids	Lysine alkaloids	Quinolizidine alkaloids	Organic acids and derivatives	Carboxylic acids and derivatives	Amino acids, peptides, and analogues
733	Sirius	Below threshold (800) / No Match	Below threshold (800) / No Match	0.180644	SP18_NP03_NEG_MSMS_PFP_Y-A3_01_11842-intensity-100-auto-charge-unknown-added Cmpd 204, -MS2(695.4361), 32.7-49.0eV, 6.5 min #379	695.436	396.03	1-	Negative	28296	32.7-49.0eV	Sirius	COCONUT:(CNP0260835);Natural Products:(UNPD127884);PubChem:(10580550 69612242 101999474);SuperNatural:(SN00384372)	null	C38H64O11	[M - H]-	UKBKOTMGOXIIDA-UHFFFAOYSA-N	CC(=O)OC1CC2C3(CCC(C(C3CCC2(C4(C1C(CC4)(C5(CCC(O5)C(C)(C)O)C)O)C)C)(C)C)OC6C(C(C(C(O6)CO)O)O)O)C				Terpenoids	Polyethers	Spirostane steroids	Lipids and lipid-like molecules	Steroids and steroid derivatives	Spirostanes and derivatives
734	Sirius	Below threshold (800) / No Match	Below threshold (800) / No Match	0.0990843	SP18_NP03_NEG_MSMS_PFP_Y-A3_01_11842-intensity-100-auto-charge-unknown-added Cmpd 208, -MS2(322.2317), 24.4-36.7eV, 6.7 min #389	322.232	406.664	1-	Negative	25018	24.4-36.7eV	Sirius	PubChem:(59154347)	N-[4-(methylamino)butyl]-N''-(4-methylsulfanylphenyl)hexane-1,6-diamine	C18H33N3S	[M - H]-	PALMQRANXAQSLY-UHFFFAOYSA-N	CNCCCCNCCCCCCNC1=CC=C(C=C1)SC				Alkaloids	Tryptophan alkaloids	Polyamines	Organoheterocyclic compounds	Heteroaromatic compounds
735	Sirius	Below threshold (800) / No Match	Below threshold (800) / No Match	N/A	SP18_NP03_NEG_MSMS_PFP_Y-A3_01_11842-intensity-100-auto-charge-unknown-added Cmpd 209, -MS2(382.2488), 25.6-38.5eV, 6.8 min #397	382.249	408.889	1-	Negative	22440	25.6-38.5eV	Sirius	PubChem:(54392653)	null	C17H33BN4O5	[M - H]-	SDCCRFJYEWRYJT-UHFFFAOYSA-N	B(C)(NCC(C(=O)NC(CC)C(=O)NCC)NC(=O)CC1CCCCO1)O				Amino acids and Peptides	Small peptides	Tripeptides	Organic acids and derivatives	Carboxylic acids and derivatives	Amino acids, peptides, and analogues
736	Sirius	Below threshold (800) / No Match	Below threshold (800) / No Match	0.184269	SP18_NP03_NEG_MSMS_PFP_Y-A3_01_11842-intensity-100-auto-charge-unknown-added Cmpd 210, -MS2(382.2488), 25.6-38.5eV, 6.9 min #401	382.249	408.889	1-	Negative	22440	25.6-38.5eV	Sirius	PubChem:(59256457 59256458)	1-[2-[2-[(2-amino-2-cyclohexylacetyl)amino]propanoylamino]butanoylamino]ethylboronic acid	C17H33BN4O5	[M - H]-	VOMXNSNOTPFVCX-UHFFFAOYSA-N	B(C(C)NC(=O)C(CC)NC(=O)C(C)NC(=O)C(C1CCCCC1)N)(O)O				Amino acids and Peptides	Small peptides	Tripeptides	Organic acids and derivatives	Carboxylic acids and derivatives	Amino acids, peptides, and analogues
737	Sirius	Below threshold (800) / No Match	Below threshold (800) / No Match	0.554533	SP18_NP03_NEG_MSMS_PFP_Y-A3_01_11842-intensity-100-auto-charge-unknown-added Cmpd 212, -MS2(739.4594), 33.7-50.6eV, 6.8 min #395	739.459	409.005	1-	Negative	17437	33.7-50.6eV	Sirius	PubChem:(44475699)	null	C32H60N12O8	[M - H]-	NGIXTAPJOHSTEF-UHFFFAOYSA-N	CC(C)CC(C(=O)NC(CO)C(=O)NC(CC(C)C)C(=O)NC(C)C(=O)NC(CCCN=C(N)N)C=O)NC(=O)C(CCCN=C(N)N)NC(=O)C				Amino acids and Peptides	Oligopeptides	Cyclic peptides	Organic acids and derivatives	Carboxylic acids and derivatives	Amino acids, peptides, and analogues
738	Sirius	Below threshold (800) / No Match	Below threshold (800) / No Match	0.350162	SP18_NP03_NEG_MSMS_PFP_Y-A3_01_11842-intensity-100-auto-charge-unknown-added Cmpd 214, -MS2(709.4512), 33.0-49.5eV, 7.0 min #406	709.451	409.637	1-	Negative	37412	33.0-49.5eV	Sirius	PubChem:(68101516)	null	C31H58N12O7	[M - H]-	MYWBBJWHXZQQIF-UHFFFAOYSA-N	CC(C(C)O)C(=O)NC(CCCN=C(N)N)C(=O)NC(CCC(=O)N)C(=O)NC(CCCN=C(N)N)C(=O)NC(CC1CCCCC1)C(=O)N				Amino acids and Peptides	Oligopeptides	Cyclic peptides	Organic acids and derivatives	Carboxylic acids and derivatives	Amino acids, peptides, and analogues
739	Sirius	Below threshold (800) / No Match	Below threshold (800) / No Match	0.488819	SP18_NP03_NEG_MSMS_PFP_Y-A3_01_11842-intensity-100-auto-charge-unknown-added Cmpd 216, -MS2(761.4186), 34.3-51.4eV, 7.0 min #404	761.419	414.908	1-	Negative	17131	34.3-51.4eV	Sirius	PubChem:(101006271)	null	C34H66N2O14	[M + Cl]-	ONRTZLXJIZNUTA-UHFFFAOYSA-N	CCCCCCCCCCCCCCCCOC1C(C(C(C(O1)CO)OC2C(C(C(C(O2)CO)OC3C(C(C(C(O3)CO)O)O)N)O)O)O)N				Polyketides	Linear polyketides	Open-chain polyketides	Organic acids and derivatives	Carboxylic acids and derivatives	Hexacarboxylic acids and derivatives
740	Sirius	Below threshold (800) / No Match	Below threshold (800) / No Match	N/A	SP18_NP03_NEG_MSMS_PFP_Y-A3_01_11842-intensity-100-auto-charge-unknown-added Cmpd 217, -MS2(364.2404), 25.3-37.9eV, 6.7 min #391	364.24	415.74	1-	Negative	130272	25.3-37.9eV	Sirius	PubChem:(54588311)	null	C17H31BN4O4	[M - H]-	YHGHOTNPSQNWST-UHFFFAOYSA-N	B(CCCCC(C1CCN(CC1)CC2=CC(=NN2C)C)(C(=O)O)N)(O)O				Fatty acids	Small peptides	Tripeptides	Organic acids and derivatives	Carboxylic acids and derivatives	Carboxylic acid derivatives
741	Sirius	Below threshold (800) / No Match	Below threshold (800) / No Match	0.275827	SP18_NP03_NEG_MSMS_PFP_Y-A3_01_11842-intensity-100-auto-charge-unknown-added Cmpd 219, -MS2(705.3968), 32.9-49.4eV, 7.0 min #407	705.397	417.953	1-	Negative	22381	32.9-49.4eV	Sirius	PubChem:(134528638)	null	C38H54N6O7	[M - H]-	XWXLSHDRGLBSMW-UHFFFAOYSA-N	CC(C)CC(C(=O)N1CCCC1C(=O)NC(CCCCNC(=O)OC(C)(C)C)C(=O)N)NC(=O)C(CC2=CC=CC=C2)NC(=O)C3=CC=CC=C3				Amino acids and Peptides	Oligopeptides	Cyclic peptides	Organic acids and derivatives	Peptidomimetics	Depsipeptides
742	Sirius	Below threshold (800) / No Match	Below threshold (800) / No Match	0.217442	SP18_NP03_NEG_MSMS_PFP_Y-A3_01_11842-intensity-100-auto-charge-unknown-added Cmpd 220, -MS2(667.4421), 32.0-48.0eV, 7.0 min #409	667.442	422.274	1-	Negative	31949	32.0-48.0eV	Sirius	MeSH:(102294899 102294900);PubChem:(102294899 102294900);PubMed	null	C37H64O10	[M - H]-	NUJWGKNPSIVUOO-UHFFFAOYSA-N	CC(=CCCC(C)(COC1C(C(C(C(O1)CO)O)O)O)C2CCC3(C2C(CC4C3(CC(C5C4(CCC(C5(C)C)O)C)O)C)O)C)CO				Polyketides	Polyethers	Polyether ionophores	Organic oxygen compounds	Organooxygen compounds	Carbohydrates and carbohydrate conjugates
743	Sirius	Below threshold (800) / No Match	Below threshold (800) / No Match	0.139989	SP18_NP03_NEG_MSMS_PFP_Y-A3_01_11842-intensity-100-auto-charge-unknown-added Cmpd 224, -MS2(679.4406), 32.4-48.5eV, 7.3 min #424	679.441	437.751	1-	Negative	31347	32.4-48.5eV	Sirius	PubChem:(134767321)	null	C38H64O10	[M - H]-	SNUVIJZKDARZAM-UHFFFAOYSA-N	CCCCCCCCCCC(=O)OC(COC1C(C(C(C(O1)CO)O)O)O)COC(=O)CCCCC=CCC=CCC=CCC=CCC				Terpenoids	Polyethers	Polyether ionophores	Lipids and lipid-like molecules	Steroids and steroid derivatives
744	Sirius	Below threshold (800) / No Match	Below threshold (800) / No Match	0.0631864	SP18_NP03_NEG_MSMS_PFP_Y-A3_01_11842-intensity-100-auto-charge-unknown-added Cmpd 226, -MS2(352.2393), 25.0-37.6eV, 7.2 min #416	352.239	440.292	1-	Negative	54163	25.0-37.6eV	Sirius	PubChem:(72189777)	null	C18H36FNO2	[M + Cl]-	HAVCGRVNPCMITR-UHFFFAOYSA-N	CCCCCCCCCCCCCCC(C(=O)NCCO)F				Fatty acids	Sphingolipids	Sphingoid bases	Organic acids and derivatives	Carboxylic acids and derivatives	Amino acids, peptides, and analogues
745	Sirius	Below threshold (800) / No Match	Below threshold (800) / No Match	0.141219	SP18_NP03_NEG_MSMS_PFP_Y-A3_01_11842-intensity-100-auto-charge-unknown-added Cmpd 228, -MS2(366.2557), 25.3-38.0eV, 7.4 min #428	366.256	455.413	1-	Negative	80663	25.3-38.0eV	Sirius	PubChem:(128575945)	null	C20H34FN3O2	[M - H]-	DYHQJNOMTSTKHO-UHFFFAOYSA-N	C1CCC(CC1)C(=O)N2CCC(CC2)NC(=O)CN3CCC(CC3)CF				Alkaloids	Small peptides	Tripeptides	Organic acids and derivatives	Carboxylic acids and derivatives	Amino acids, peptides, and analogues
746	Sirius	Below threshold (800) / No Match	Below threshold (800) / No Match	0.211768	SP18_NP03_NEG_MSMS_PFP_Y-A3_01_11842-intensity-100-auto-charge-unknown-added Cmpd 229, -MS2(366.2557), 25.3-38.0eV, 7.4 min #431	366.256	455.413	1-	Negative	80663	25.3-38.0eV	Sirius	PubChem:(128575945)	null	C20H34FN3O2	[M - H]-	DYHQJNOMTSTKHO-UHFFFAOYSA-N	C1CCC(CC1)C(=O)N2CCC(CC2)NC(=O)CN3CCC(CC3)CF				Alkaloids	Tryptophan alkaloids	Quinolizidine alkaloids	Organic acids and derivatives	Carboxylic acids and derivatives	Amino acids, peptides, and analogues
747	Sirius	Below threshold (800) / No Match	Below threshold (800) / No Match	0.0801076	SP18_NP03_NEG_MSMS_PFP_Y-A3_01_11842-intensity-100-auto-charge-unknown-added Cmpd 235, -MS2(322.2321), 24.4-36.7eV, 7.5 min #433	322.232	463.332	1-	Negative	368914	24.4-36.7eV	Sirius	PubChem:(59154347)	N-[4-(methylamino)butyl]-N''-(4-methylsulfanylphenyl)hexane-1,6-diamine	C18H33N3S	[M - H]-	PALMQRANXAQSLY-UHFFFAOYSA-N	CNCCCCNCCCCCCNC1=CC=C(C=C1)SC				Alkaloids	Tryptophan alkaloids	Polyamines	Organoheterocyclic compounds	Heteroaromatic compounds
748	Sirius	Below threshold (800) / No Match	Below threshold (800) / No Match	0.247712	SP18_NP03_NEG_MSMS_PFP_Y-A3_01_11842-intensity-100-auto-charge-unknown-added Cmpd 237, -MS2(667.4416), 32.0-48.0eV, 7.1 min #415	667.442	463.612	1-	Negative	308536	32.0-48.0eV	Sirius	COCONUT:(CNP0124321);Natural Products:(UNPD217011)	null	C37H64O10	[M - H]-	YMENPYFVPDAYIL-UHFFFAOYSA-N	CC(CCC(C(C)(C)OC)O)C1C(CC2(C1(CCC34C2CC(C5C3(C4)CCC(C5(C)C)OC6C(C(C(C(O6)CO)O)O)O)O)C)C)O				Polyketides	Polyethers	Polyether ionophores	Lipids and lipid-like molecules	Fatty Acyls	Fatty acids and conjugates
749	Sirius	Below threshold (800) / No Match	Below threshold (800) / No Match	0.241598	SP18_NP03_NEG_MSMS_PFP_Y-A3_01_11842-intensity-100-auto-charge-unknown-added Cmpd 238, -MS2(667.4416), 32.0-48.0eV, 7.2 min #418	667.442	463.612	1-	Negative	308536	32.0-48.0eV	Sirius	COCONUT:(CNP0124321);Natural Products:(UNPD217011)	null	C37H64O10	[M - H]-	YMENPYFVPDAYIL-UHFFFAOYSA-N	CC(CCC(C(C)(C)OC)O)C1C(CC2(C1(CCC34C2CC(C5C3(C4)CCC(C5(C)C)OC6C(C(C(C(O6)CO)O)O)O)O)C)C)O				Polyketides	Polyethers	Polyether ionophores	Organic oxygen compounds	Organooxygen compounds	Carbohydrates and carbohydrate conjugates
750	Sirius	Below threshold (800) / No Match	Below threshold (800) / No Match	0.232596	SP18_NP03_NEG_MSMS_PFP_Y-A3_01_11842-intensity-100-auto-charge-unknown-added Cmpd 239, -MS2(667.4416), 32.0-48.0eV, 7.8 min #451	667.442	463.612	1-	Negative	308536	32.0-48.0eV	Sirius	COCONUT:(CNP0124321);Natural Products:(UNPD217011)	null	C37H64O10	[M - H]-	YMENPYFVPDAYIL-UHFFFAOYSA-N	CC(CCC(C(C)(C)OC)O)C1C(CC2(C1(CCC34C2CC(C5C3(C4)CCC(C5(C)C)OC6C(C(C(C(O6)CO)O)O)O)O)C)C)O				Polyketides	Polyethers	Polyether ionophores	Organic oxygen compounds	Organooxygen compounds	Carbohydrates and carbohydrate conjugates
[truncated: 148 more rows]
